# Supplementary material for: Dissecting the conformational complexity and mechanism of a bacterial heme transporter
Source: Nat Chem Biol. 2023 Apr 24;19(8):992–1003. doi: 10.1038/s41589-023-01314-5 (PMC10374445; doi:10.1038/s41589-023-01314-5)
Supplement: Source Data Fig. 1 — Cell growth data, UV-vis absorbance data, malachite-based ATPase screening and titration data, oxygen consumption rates and statistical source data. [file 41589_2023_1314_MOESM18_ESM.xlsx]

## Sheet: Growth assay (Fig. 1a)
	Time	OD600 (average)	STDEV		OD600 (average)	STDEV			Time	OD600 (average)	STDEV			Time	OD600 (average)	STDEV			Time	OD600 (average)	STDEV			Time	OD600 (average)	STDEV			Time	OD600 (average)	STDEV		OD600 (average)	STDEV				OD600 (average)	STDEV		OD600 (average)	STDEV			Time	OD600 (average)	STDEV
	00:00:00	0.0954	0.00155839		0.0922	0.00247617			00:00:00	0.0935875	0.00128111			00:00:00	0.0932125	0.00167028			00:00:00	0.0968625	0.00304177			00:00:00	0.0918625	0.00281929			00:00:00	0.0940375	0.0024744		0.0935125	0.00501496				0.0941625	0.00348422		0.091875	0.00189643			00:00:00	0.0928125	0.00131631
	01:00:00	0.0947875	0.00233449		0.0935	0.00208189			01:00:00	0.0973875	0.00189015			01:00:00	0.103938	0.0016405			01:00:00	0.0966125	0.00369794			01:00:00	0.0941	0.00703928			01:00:00	0.0939375	0.00241065		0.093925	0.00461542				0.096425	0.00176372		0.091425	0.00182893			01:00:00	0.101013	0.0012744
	02:00:00	0.0960625	0.00279639		0.099375	0.00182737			02:00:00	0.115988	0.00244799			02:00:00	0.154537	0.00394242			02:00:00	0.0972625	0.00250932			02:00:00	0.097375	0.00791829			02:00:00	0.0953875	0.00276583		0.09955	0.00440227				0.106375	0.0022877		0.0934875	0.00183337			02:00:00	0.148288	0.00405513
	03:00:00	0.0984	0.00257737		0.113562	0.00230275			03:00:00	0.1784	0.00379699			03:00:00	0.295338	0.00699713			03:00:00	0.0994875	0.00259037			03:00:00	0.0968125	0.0094242			03:00:00	0.0982625	0.0031291		0.112913	0.00411285				0.125825	0.0030621		0.0994875	0.00184812			03:00:00	0.285938	0.00973828
	04:00:00	0.1058	0.00210713		0.12925	0.00210849			04:00:00	0.294875	0.00736977			04:00:00	0.3333	0.00584221			04:00:00	0.107075	0.00242261			04:00:00	0.0982875	0.00744167			04:00:00	0.1057	0.00372022		0.128387	0.00433703				0.1327	0.00302796		0.107325	0.00189341			04:00:00	0.459512	0.0131401
	05:00:00	0.124612	0.00233265		0.133662	0.00215932			05:00:00	0.422963	0.00901268			05:00:00	0.33915	0.0059098			05:00:00	0.12625	0.00253434			05:00:00	0.09815	0.00356971			05:00:00	0.12615	0.00545868		0.133163	0.00440225				0.13525	0.00293404		0.113887	0.0017804			05:00:00	0.56815	0.0110136
	06:00:00	0.1392	0.00264575		0.137175	0.00201335			06:00:00	0.470725	0.00961528			06:00:00	0.34395	0.00618293			06:00:00	0.140687	0.00302427			06:00:00	0.10175	0.00330411			06:00:00	0.1407	0.00358808		0.136412	0.00431292				0.13705	0.00306641		0.119888	0.00174474			06:00:00	0.583475	0.010998
MB43+pcontrol	07:00:00	0.142613	0.00276531		0.140238	0.0022058		MB43+pcydABX	07:00:00	0.503125	0.00993216		MB43+pappCBX	07:00:00	0.349338	0.00622528		MB43-cydDC-KO+pcydABX	07:00:00	0.144537	0.00401349		MB43-cydDC-KO+pappCBX	07:00:00	0.111838	0.00585904		MB43-cydDC-KO+pcontrol	07:00:00	0.144288	0.00345726		0.139263	0.00426947				0.138887	0.00318991		0.123088	0.00183649		MB43-cydDC-KO+pcydABX+pcydDC	07:00:00	0.58975	0.010524		MB43-cydDC-KO+pcydABX+pH85A
	08:00:00	0.145025	0.00251893		0.142575	0.00224929			08:00:00	0.504013	0.0105594			08:00:00	0.354262	0.00702098			08:00:00	0.14655	0.00324228			08:00:00	0.116425	0.00282577			08:00:00	0.146913	0.0035345		0.141288	0.00410729				0.140712	0.0031926		0.124838	0.00175657			08:00:00	0.594463	0.0110311
	09:00:00	0.14605	0.00237306		0.1453	0.00235736			09:00:00	0.506425	0.011278			09:00:00	0.357988	0.00663916			09:00:00	0.148875	0.00340364			09:00:00	0.119888	0.00300687			09:00:00	0.149138	0.00374431		0.143775	0.00410844				0.143	0.00315911		0.125912	0.00180193			09:00:00	0.59735	0.0115448
	10:00:00	0.147587	0.00252442		0.148062	0.00209962			10:00:00	0.506938	0.00924275			10:00:00	0.361113	0.00676808			10:00:00	0.150688	0.00328735			10:00:00	0.123125	0.00368772			10:00:00	0.1504	0.00422746		0.145925	0.00413167				0.144363	0.00368934		0.126987	0.00190521			10:00:00	0.598537	0.0112887
	11:00:00	0.1486	0.00291988		0.149737	0.00217514			11:00:00	0.505437	0.0097481			11:00:00	0.362775	0.00618656			11:00:00	0.151738	0.00394268			11:00:00	0.128937	0.00694199			11:00:00	0.1525	0.00356811		0.147838	0.00407218				0.146012	0.00363571		0.127875	0.00196305			11:00:00	0.5999	0.011376
	12:00:00	0.1502	0.00282438		0.15195	0.00242074			12:00:00	0.50395	0.00990209			12:00:00	0.364625	0.00611176			12:00:00	0.154375	0.00406682			12:00:00	0.1305	0.00939787			12:00:00	0.154713	0.0039686		0.149863	0.00376864				0.14765	0.00357131		0.128675	0.00179344			12:00:00	0.599862	0.0106401
	13:00:00	0.1508	0.0025934		0.15375	0.00241897			13:00:00	0.503737	0.0100392			13:00:00	0.367025	0.00584215			13:00:00	0.154688	0.00336686			13:00:00	0.130113	0.00504195			13:00:00	0.155775	0.00343001		0.151325	0.00377728				0.149413	0.00367635		0.1291	0.00194349			13:00:00	0.600038	0.0112903
	14:00:00	0.152663	0.00203114		0.155538	0.00254274			14:00:00	0.49875	0.00882351			14:00:00	0.367575	0.00624929			14:00:00	0.157037	0.00396851			14:00:00	0.13055	0.00473347			14:00:00	0.156763	0.00393916		0.15265	0.00361465				0.150462	0.00374621		0.129375	0.0020176			14:00:00	0.599988	0.0115742
	15:00:00	0.152963	0.0024576		0.157087	0.00277511			15:00:00	0.495837	0.00954417			15:00:00	0.36885	0.00636441			15:00:00	0.158075	0.00308784			15:00:00	0.131538	0.00367926			15:00:00	0.158688	0.00447962		0.154225	0.0035427				0.151987	0.00364709		0.1296	0.00219089			15:00:00	0.600488	0.0112527
	16:00:00	0.154062	0.0022058		0.158763	0.00300235			16:00:00	0.493	0.00876095			16:00:00	0.370213	0.00659035			16:00:00	0.158775	0.00377441			16:00:00	0.1314	0.0031758			16:00:00	0.160187	0.00346882		0.155537	0.00354398				0.15315	0.00401604		0.12975	0.00218436			16:00:00	0.600487	0.0121338
	17:00:00	0.155213	0.00280939		0.16035	0.00281526			17:00:00	0.488613	0.0101852			17:00:00	0.371475	0.00671262			17:00:00	0.160263	0.00366184			17:00:00	0.131763	0.00276764			17:00:00	0.161788	0.00363375		0.156675	0.003505				0.154125	0.00370396		0.129763	0.00232621			17:00:00	0.600313	0.0110728
	18:00:00	0.155262	0.00241894		0.162288	0.00276738			18:00:00	0.48595	0.0105183			18:00:00	0.372412	0.00651184			18:00:00	0.161413	0.00362721			18:00:00	0.134837	0.0060811			18:00:00	0.162912	0.00367168		0.158537	0.00372288				0.155537	0.00361463		0.129837	0.00238743			18:00:00	0.59945	0.0109461
	19:00:00	0.155975	0.00208241		0.163875	0.00320747			19:00:00	0.482775	0.00994323			19:00:00	0.373087	0.0065732			19:00:00	0.162125	0.00412085			19:00:00	0.133663	0.00378906			19:00:00	0.163675	0.00454022		0.15985	0.00366216				0.156388	0.00404349		0.129525	0.00240283			19:00:00	0.5998	0.0114041
	20:00:00	0.156975	0.00248064		0.165075	0.00291584			20:00:00	0.477887	0.0116242			20:00:00	0.374425	0.00687869			20:00:00	0.1629	0.00458839			20:00:00	0.133175	0.00326923			20:00:00	0.1649	0.00437689		0.161263	0.00351037				0.157775	0.0032736		0.1295	0.00239464			20:00:00	0.600275	0.0120083
[truncated: 19 more columns]

## Sheet: Heme spectra (Fig. 1b)
		Wavelength (nm) (valid for all measurements)	Absorption		Absorption			Absorbance			Absorbance			Absorbance			Absorbance			Absorbance			Absorbance			Absorbance			Absorbance			Absorbance			Absorbance
		699.953	0.00128721		0.00404105			-0.0011298			0.00059269			0.0068707			0.00316258			0.00200233			-0.0014793			0.000631671			0.00841821			0.000638525			0.00869158
		698.946	0.001154		0.0043039			-0.00103263			0.00052035			0.00710434			0.00329168			0.00186893			-0.00139267			0.000860818			0.00834128			0.00067521			0.00870479
		697.94	0.00143998		0.00458241			-0.00121443			0.000658648			0.00712742			0.00330857			0.0017642			-0.00143801			0.000933727			0.0084739			0.000765477			0.00859075
		696.933	0.00147778		0.00450117			-0.00150957			0.000598092			0.00671249			0.00335797			0.00208442			-0.00144629			0.00116868			0.00872236			0.000695585			0.00860496
		696.069	0.0020255		0.00466901			-0.000909024			0.000595526			0.00728657			0.00336052			0.00174346			-0.00138951			0.00125757			0.00864488			0.0010004			0.00870126
		695.062	0.00154437		0.00445433			-0.00126079			0.000488807			0.00713985			0.0033378			0.00220018			-0.00135958			0.0013307			0.00883871			0.000925892			0.00876229
		694.054	0.00171528		0.00471329			-0.00141763			0.000209789			0.00729823			0.00381504			0.0018287			-0.00141175			0.00164423			0.00891551			0.000829733			0.00860077
		693.046	0.00207488		0.00485749			-0.00127807			0.000741954			0.00693144			0.00347083			0.00246804			-0.00140643			0.00159695			0.00888006			0.000842895			0.00880763
		692.037	0.00180224		0.00481821			-0.00147195			0.000239429			0.00724499			0.00321068			0.00190132			-0.00141104			0.00168819			0.00902219			0.000984106			0.0088573
	MB43-cydDC-KO+pcontrol	691.028	0.00185568		0.00482193		MB43+pcydABX	-0.000951737		MB43+pappCBX	0.000319478		MB43-cydDC-KO+pcydABX	0.00681488		MB43-cydDC-KO+pappCBX	0.00346197		MB43-cydDC-KO+pcydABX+pcydDC	0.00213172		MB43-cydDC-KO+pappCBX+pcydDC	-0.00134607		MB43-cydDC-KO+pcydABX+pH85A	0.00199415		MB43-cydDC-KO+pcydABX+pE500Q	0.00896921		MB43-cydDC-KO+pappCBX+pH85A	0.00111824		MB43-cydDC-KO+pappCBX+pE500Q	0.0087125
		690.019	0.00125964		0.00502753			-0.00156923			0.000323723			0.00703825			0.00353468			0.00216448			-0.00129485			0.00226868			0.00914693			0.000938647			0.00873344
		689.009	0.00211894		0.00522581			-0.00107044			3.8416e-05			0.00697029			0.00356746			0.00192939			-0.00116399			0.00204625			0.00903009			0.00113961			0.00864025
		688	0.00221061		0.00510363			-0.00184797			0.000273346			0.00710941			0.00342934			0.00206149			-0.000849204			0.00252999			0.00911075			0.00100934			0.00864988
		686.989	0.00232016		0.00529267			-0.00147301			-4.22095e-05			0.00689326			0.00357785			0.00203831			-0.000847038			0.00244147			0.0092545			0.00127056			0.0085023
		685.979	0.00222981		0.00541915			-0.0014883			-0.000360896			0.00694127			0.0042091			0.00231691			-0.000834703			0.00249337			0.00944355			0.00105146			0.00837344
		684.968	0.00243216		0.00537949			-0.00155227			5.21902e-05			0.00654508			0.00364085			0.00209547			-0.00093943			0.00241709			0.00949819			0.000986288			0.008686
		683.957	0.00244516		0.00567607			-0.000969079			-1.45074e-05			0.00667668			0.00409451			0.00216086			-0.00107997			0.00262492			0.00940862			0.00135048			0.00877463
		682.945	0.0024744		0.0054971			-0.000888304			0.000120113			0.00670463			0.00389661			0.00219419			-0.000847689			0.00280976			0.00965069			0.00108259			0.00861579
		681.934	0.00268659		0.00543524			-0.00105147			-0.000168711			0.00662986			0.00393524			0.00183644			-0.000766859			0.00281161			0.0100192			0.00100213			0.00859523
		681.066	0.0029884		0.0057734			-0.00102218			5.45705e-05			0.00685617			0.00459477			0.00231957			-0.00076109			0.00285147			0.0097146			0.00118524			0.0088623
		680.054	0.00304249		0.00586552			-0.000571985			-0.000187275			0.00680238			0.00396503			0.00197421			-0.000633622			0.00309154			0.00967509			0.00129434			0.00898153
		679.041	0.00346578		0.00555987			-0.00111801			-0.000524828			0.00669361			0.00384871			0.0025477			-0.00058349			0.00287734			0.00975397			0.0014287			0.00865423
		678.028	0.00289484		0.00580766			-0.000176561			-0.000191354			0.00682714			0.0044372			0.00224328			-0.000683303			0.00259451			0.0100731			0.00150966			0.0089522
		677.015	0.00309655		0.00588599			-0.000315012			-0.000144198			0.00664227			0.00414543			0.00229708			-0.000577728			0.00263293			0.00974117			0.00135394			0.00893169
		676.001	0.00400991		0.00624366			-0.000567246			-0.000159291			0.00654992			0.00412723			0.00212668			-0.000884772			0.00297199			0.00977746			0.000968147			0.00897964
		674.987	0.00289916		0.00571023			-0.00111619			-0.000319693			0.00652425			0.00403178			0.00240634			-0.000373407			0.00278846			0.00974537			0.00137996			0.00914635
		673.973	0.00314096		0.00548798			-0.000311632			-8.91895e-05			0.00663143			0.00391358			0.00239688			-2.4e-05			0.00247339			0.00979557			0.00157511			0.00900883
		672.958	0.00357869		0.00575813			-0.000603526			-6.6018e-05			0.00650532			0.00421111			0.0022826			-0.0005021			0.00276764			0.00986599			0.00145972			0.00909569
		671.943	0.00334703		0.00538432			-0.000412693			-0.0003147			0.00656455			0.0043288			0.00237119			-0.000282785			0.00264216			0.00957263			0.00143172			0.00926163
		670.928	0.00359801		0.00605623			-0.000211754			-0.00057693			0.00641094			0.00517548			0.00243332			-0.00021172			0.00258091			0.0100427			0.00130748			0.00952641
		670.057	0.00346695		0.00601922			-0.000768886			-0.000117723			0.00625468			0.00462435			0.00297274			-0.000147321			0.00297237			0.00989251			0.00175357			0.00941891
		669.041	0.0032437		0.00623541			-0.000390976			-4.41555e-05			0.00631501			0.00447997			0.00259441			-0.000327144			0.00284405			0.00980608			0.00148622			0.00973674
		668.025	0.00286348		0.00631592			-0.000521726			-0.000279338			0.00610135			0.00523602			0.00236976			-0.000241841			0.00240475			0.0101004			0.00143318			0.00958688
		667.009	0.00370336		0.00593537			-0.000389027			-0.000506589			0.00624764			0.00437082			0.00249588			2.56e-05			0.00239061			0.0100448			0.0018155			0.00956803
		665.992	0.00339809		0.00635671			-0.000484951			-0.000888786			0.00596262			0.00488438			0.00273845			-0.000310438			0.00214162			0.010095			0.00142285			0.00982932
		664.975	0.00341868		0.0069505			-0.000729608			-0.00105525			0.0060638			0.00506857			0.00234204			2.17e-06			0.00211431			0.0100214			0.00132437			0.00929756
		663.957	0.00330773		0.00636728			-0.000496182			-0.000737632			0.00586768			0.00580854			0.00222716			-0.000256295			0.00242891			0.010095			0.00153702			0.00916438
		662.94	0.0033835		0.00652191			-0.000512887			-0.0012038			0.00614828			0.00490623			0.00213282			-0.000444121			0.00275845			0.00994435			0.00150877			0.00939988
		662.067	0.00331669		0.00617304			-0.000739401			-0.00157159			0.00591795			0.00493207			0.00212219			-0.00035935			0.00235271			0.00997407			0.0017038			0.00905629
		661.049	0.00360982		0.00632781			-0.00105598			-0.00185261			0.00613522			0.00502832			0.00180049			-0.000234082			0.00242192			0.00992511			0.00169722			0.00888255
		660.03	0.00362367		0.00645327			-0.000971408			-0.00191901			0.00609736			0.00524505			0.00189069			-0.000605835			0.00240781			0.00996979			0.0016141			0.00916449
		659.011	0.00351918		0.00621949			-0.00113523			-0.00238389			0.00629357			0.00541516			0.00180075			-0.000414504			0.00240686			0.00994625			0.00186939			0.00898736
		657.992	0.00391718		0.00665418			-0.00126027			-0.00212839			0.00649897			0.00511522			0.00181265			-0.00033173			0.00219608			0.00981365			0.00183265			0.0090794
		656.972	0.00337492		0.00637455			-0.00131682			-0.00246127			0.00629976			0.00560673			0.00185506			-0.000743288			0.00234402			0.00989268			0.00162231			0.00890277
		655.952	0.00364901		0.00645327			-0.000813217			-0.00263834			0.0060522			0.00566585			0.00171571			-0.000240178			0.00230308			0.00969461			0.00167034			0.00888029
		654.932	0.00320808		0.00685091			-0.00108019			-0.00265958			0.00612959			0.00461678			0.00135881			-0.000884441			0.00223852			0.00964985			0.00195725			0.0087599
		654.058	0.00328751		0.0064159			-0.0015393			-0.00254045			0.00586992			0.00532667			0.00110297			-0.000751593			0.00248654			0.00996422			0.00167082			0.00900645
		653.037	0.0038018		0.00645781			-0.00148705			-0.00291738			0.00626471			0.00519059			0.00138075			-0.000529173			0.00217783			0.0100094			0.0016755			0.00912538
		652.016	0.0038939		0.00673104			-0.00230249			-0.00293493			0.0067026			0.00579203			0.00149053			-0.000582112			0.00247188			0.00998102			0.00174057			0.00890737
		650.994	0.00369419		0.00654897			-0.00210589			-0.0022899			0.00655382			0.00504338			0.00128778			-0.000513177			0.00230179			0.00953779			0.0018794			0.009075
		649.973	0.00377993		0.00672718			-0.00168589			-0.002263			0.006779			0.00462399			0.00152925			-0.000643819			0.00234061			0.00987251			0.00177473			0.00897486
		648.951	0.00382122		0.00685798			-0.000816845			-0.00187983			0.00664673			0.0055636			0.00205233			-0.000564066			0.00260298			0.00983943			0.00210048			0.00895644
		647.928	0.00312736		0.00661758			-0.00145118			-0.00162711			0.0068895			0.00567174			0.00219537			-0.000346049			0.0026167			0.00968298			0.00185993			0.00916684
		647.052	0.0034038		0.00679414			-0.00101361			-0.00101051			0.00674605			0.00560845			0.00229466			0.000212848			0.0030459			0.00996071			0.00181345			0.00963131
		646.029	0.00344435		0.00661421			-0.000377547			-0.000378386			0.00673451			0.00488451			0.00282706			6.5e-05			0.00281922			0.00983613			0.0021325			0.00922553
		645.006	0.0036835		0.00663419			-0.000944827			0.000145066			0.00698947			0.00563368			0.0029192			0.000360481			0.00278912			0.00935155			0.00183925			0.00913947
		643.982	0.00344273		0.00677703			-0.000489178			0.00101849			0.00712071			0.00534188			0.00378493			0.000174254			0.00305928			0.0101519			0.00217015			0.00922632
		642.959	0.00340768		0.00695362			0.000346659			0.00156152			0.00723408			0.00561525			0.00385869			0.000305662			0.00262155			0.0100865			0.00225112			0.00946762
		641.935	0.00349095		0.00733209			0.000176661			0.00240936			0.0068144			0.00608725			0.00449197			0.000828654			0.00257614			0.00981249			0.0024489			0.00955219
		641.057	0.00340052		0.00675284			0.000616515			0.00352446			0.0073038			0.00561945			0.00502377			0.000991446			0.00304243			0.00995799			0.00238288			0.0094056
		640.032	0.00320871		0.00690979			0.00151587			0.00426981			0.00706061			0.00576331			0.00607127			0.00127839			0.00294068			0.00981669			0.0021454			0.00943748
		639.007	0.00316963		0.00699803			0.00243881			0.00513577			0.00750543			0.00606709			0.0059462			0.00151927			0.0030915			0.00954292			0.00231721			0.00936923
		637.982	0.00329931		0.00743763			0.00249592			0.00533559			0.00728093			0.00666798			0.00681514			0.00180509			0.00313936			0.0100564			0.00249651			0.00949386
		636.956	0.00292639		0.0073538			0.0032317			0.00637919			0.00762396			0.00583939			0.00735146			0.00185622			0.00312287			0.00980043			0.00230663			0.0093303
		635.93	0.00303478		0.00763251			0.00244794			0.00697292			0.00766082			0.00580499			0.00770698			0.00199053			0.00319393			0.00962913			0.00259109			0.00944291
		635.051	0.00287012		0.00739465			0.00260948			0.00755181			0.00762349			0.00578282			0.00790349			0.00218111			0.00293975			0.00983905			0.00233533			0.00931986
		634.024	0.00296395		0.00692283			0.00322501			0.00805465			0.00752989			0.00650248			0.00810698			0.0026211			0.0030597			0.00983046			0.00259042			0.00947344
		632.998	0.00268139		0.00730556			0.0037406			0.00849257			0.00783882			0.00657191			0.00836956			0.00272314			0.00315397			0.0098031			0.00266405			0.00915187
		631.971	0.0022552		0.00735391			0.00412211			0.00893507			0.00750269			0.00621174			0.00863506			0.00271627			0.00347614			0.00983852			0.0024479			0.00905489
		630.944	0.00260763		0.00770392			0.00390377			0.00910696			0.00781131			0.0068202			0.00866898			0.00253975			0.00347101			0.00997105			0.00274533			0.00950467
		630.063	0.00242425		0.00759018			0.0042624			0.00930997			0.00773989			0.0066924			0.00894912			0.00280932			0.00351623			0.00998701			0.00276489			0.00924162
		629.035	0.00251758		0.0073775			0.00401982			0.00914635			0.00821266			0.00642838			0.00877253			0.00265519			0.00376132			0.00991355			0.00273547			0.00921419
		628.007	0.00271106		0.00773383			0.0042743			0.00906841			0.00784146			0.00636803			0.00909876			0.00287842			0.00367605			0.00980142			0.00280175			0.00912209
		626.978	0.00256643		0.00763685			0.00433975			0.00888346			0.0078865			0.00628067			0.00879777			0.00289496			0.00325147			0.00990424			0.00275436			0.00908107
		625.95	0.00259987		0.00755278			0.00434238			0.00904955			0.0081191			0.00697874			0.0086181			0.00282976			0.00357129			0.00988598			0.00278595			0.0093055
		625.068	0.00199154		0.00780565			0.0035201			0.00868609			0.00816009			0.0063418			0.00866594			0.00267346			0.00380248			0.0097321			0.00286779			0.00900087
		624.038	0.00208999		0.00771151			0.00398921			0.00863778			0.00776028			0.00672091			0.00834306			0.00253962			0.00330373			0.00995374			0.00302004			0.00886595
		623.009	0.00234403		0.00815717			0.00453265			0.00829866			0.00782268			0.00673757			0.00843599			0.00273335			0.00372688			0.00999004			0.00315551			0.00915976
		621.979	0.00221204		0.00773161			0.00372685			0.00765877			0.00793253			0.00672682			0.00805668			0.00250731			0.00397732			0.0096355			0.00316865			0.0090566
		620.949	0.00196369		0.00759101			0.00371098			0.0075474			0.00807633			0.0065512			0.00782257			0.00230504			0.00342138			0.010098			0.00307604			0.00928758
		620.066	0.00231246		0.00751056			0.00344769			0.00732942			0.0080659			0.00732481			0.00732083			0.00229222			0.00402543			0.00982315			0.00333099			0.00897086
		619.035	0.00201164		0.00800806			0.00332619			0.00657207			0.0076289			0.00694513			0.00728445			0.00194634			0.00379123			0.00992639			0.0032356			0.00894289
		618.004	0.00170079		0.00764579			0.00276286			0.00621058			0.0077957			0.007627			0.00689981			0.00198718			0.00387256			0.0098961			0.0035053			0.00910367
		616.973	0.00179914		0.0081446			0.00296883			0.00608037			0.00832875			0.00737268			0.00657156			0.00195586			0.00371948			0.00971708			0.0034378			0.00872202
		615.941	0.00216018		0.00829255			0.0027159			0.00565155			0.00794898			0.00683874			0.00690339			0.00210448			0.00393137			0.00982263			0.00345033			0.00921123
		615.057	0.00182476		0.00775926			0.00303507			0.00559426			0.00794846			0.00769785			0.00690608			0.00183697			0.00403108			0.00961951			0.00366466			0.00908794
		614.024	0.00187557		0.00811112			0.00244771			0.00529747			0.00769701			0.00748336			0.00637072			0.00199962			0.00384632			0.0097983			0.00368142			0.00910145
		612.992	0.00195428		0.00789701			0.00265791			0.00499697			0.00760513			0.00804849			0.00615293			0.0019097			0.00412809			0.00985516			0.00406672			0.0088859
		611.959	0.00195133		0.00802163			0.00259616			0.00467594			0.00793366			0.00729198			0.0061414			0.00166254			0.00415024			0.00992404			0.00395571			0.00867452
		610.926	0.00142338		0.00794039			0.00296839			0.00482549			0.00795102			0.00746229			0.00593608			0.00172694			0.0042788			0.00987715			0.0037484			0.00897851
		610.041	0.00160528		0.00809212			0.00241526			0.00442287			0.00781219			0.00782314			0.00596108			0.00155623			0.00442516			0.00985411			0.00399521			0.00893512
		609.007	0.00175692		0.00800074			0.00332116			0.00428474			0.00821131			0.0075804			0.00564156			0.00158862			0.00420135			0.0099615			0.00403573			0.00913241
		607.973	0.0019502		0.00791739			0.00352002			0.00425094			0.00775376			0.00744179			0.00561658			0.00158177			0.003942			0.0101042			0.00388585			0.0088795
		606.939	0.00198678		0.00837216			0.00263042			0.00382465			0.00784387			0.00799572			0.0054725			0.00155742			0.00419911			0.00982256			0.0040662			0.00896918
		606.053	0.00145949		0.00825449			0.00290139			0.00427825			0.00797428			0.00751518			0.005628			0.00165842			0.00442188			0.00991217			0.00418338			0.00889304
		605.018	0.00192012		0.00836614			0.00244298			0.00424435			0.00794838			0.00797062			0.00552879			0.00165976			0.00428495			0.010118			0.00433257			0.00879888
		603.983	0.00175985		0.00839299			0.00229841			0.00428413			0.00786597			0.00814239			0.00547411			0.0017866			0.00462286			0.0100329			0.00430302			0.00868324
		602.948	0.00132478		0.00795627			0.00247927			0.00443804			0.00798052			0.00801956			0.00532251			0.001753			0.00433714			0.00996644			0.00424105			0.00857696
		602.061	0.00162324		0.00863611			0.00305032			0.00450607			0.00810096			0.00816943			0.00498847			0.00160962			0.00433602			0.00993519			0.00428789			0.00872726
		601.025	0.00156266		0.00837903			0.00280422			0.00470853			0.00786242			0.00781947			0.00549224			0.00165122			0.00468386			0.00979074			0.0043276			0.00875942
		599.989	0.00227027		0.00872407			0.00232449			0.00486174			0.00791372			0.00734207			0.00528984			0.00173028			0.00448096			0.0100367			0.00424939			0.00873461
		598.953	0.00165165		0.00870432			0.00273549			0.00485935			0.00770896			0.0080347			0.00487637			0.00153113			0.00472754			0.00972916			0.00404639			0.00877229
		598.064	0.00225899		0.00860085			0.0029045			0.00509615			0.00778203			0.00820406			0.00510386			0.00155772			0.00451996			0.00989304			0.00417397			0.00868546
		597.027	0.00189663		0.00855963			0.00275332			0.00515007			0.00763641			0.00775825			0.00538342			0.00145034			0.00435876			0.0102414			0.00441571			0.00875526
		595.99	0.00231336		0.00855075			0.00301625			0.00528592			0.00815099			0.0081437			0.00526259			0.00152581			0.00460055			0.00981432			0.00419039			0.00850418
		594.953	0.00206203		0.00845698			0.00215965			0.00559544			0.00774492			0.00742661			0.00522132			0.00163843			0.00474017			0.00993362			0.00429189			0.00843008
		594.063	0.00272516		0.00812076			0.00200335			0.00585115			0.00778767			0.00744003			0.00494119			0.00160041			0.00435989			0.0101896			0.00401992			0.00852122
		593.026	0.00275321		0.00819628			0.00256918			0.00534604			0.00760126			0.00751962			0.00480751			0.00133619			0.00464212			0.0100235			0.00398221			0.00820989
		591.987	0.00187669		0.00802156			0.00217082			0.00532363			0.0075025			0.00747212			0.0050029			0.00126584			0.00482153			0.0100189			0.00435214			0.00844686
		590.949	0.00239616		0.00823332			0.00180028			0.00529131			0.00732137			0.00767816			0.00456495			0.0011835			0.00462447			0.00987457			0.00413502			0.00838889
		590.059	0.00243583		0.00811681			0.00247239			0.00559735			0.00777022			0.00798851			0.00481574			0.00107054			0.00426016			0.00969342			0.00405932			0.00835038
		589.02	0.00232474		0.00763723			0.00267127			0.0054539			0.00777231			0.00828513			0.00452799			0.000984224			0.00444658			0.00977593			0.00423475			0.00843431
		587.98	0.00231265		0.00803983			0.00212627			0.00534875			0.00746222			0.0070093			0.00462472			0.00115552			0.00458804			0.00984111			0.00415551			0.00818022
		586.941	0.00209796		0.00805075			0.00187854			0.00508438			0.00715216			0.00832232			0.00436507			0.00128226			0.00466171			0.00989009			0.00395439			0.00834876
		586.05	0.00213388		0.0080728			0.00199397			0.00473859			0.00734487			0.00765702			0.00437171			0.000863276			0.00457953			0.00962289			0.00405473			0.00831081
		585.01	0.00263848		0.00791992			0.00201207			0.00500938			0.00681196			0.00741602			0.00429452			0.000701278			0.00443247			0.00948197			0.00419176			0.00797585
		583.969	0.0023145		0.00795793			0.00124805			0.00494499			0.00723248			0.00773261			0.00419481			0.000613948			0.00421645			0.00977866			0.00388765			0.00820052
		582.929	0.00278273		0.0081567			0.00179519			0.00469034			0.00722716			0.0068978			0.00373653			0.000640349			0.00456636			0.00954809			0.00430386			0.00800423
		582.037	0.00302585		0.0079872			0.00097513			0.00470146			0.00705201			0.00804145			0.00385748			0.000620829			0.00439426			0.00959117			0.00431651			0.00806928
		580.996	0.0024925		0.00772251			0.0014842			0.00480346			0.00661095			0.00787207			0.00382616			0.000689783			0.00452605			0.00968327			0.0040706			0.00768917
		579.954	0.00193772		0.00801526			0.00104311			0.00463497			0.00669965			0.0083406			0.00365725			0.00046849			0.00474205			0.00974378			0.00404106			0.00789654
		579.061	0.00263928		0.00824104			0.000874497			0.00483591			0.00688638			0.00838192			0.00359009			0.000354775			0.00482364			0.00967161			0.00390642			0.00801805
		578.02	0.00316602		0.00785226			0.00160969			0.00456552			0.00675252			0.00778269			0.00323134			0.000338537			0.00453213			0.0098404			0.00424186			0.00779078
		576.977	0.00311303		0.00816894			0.0012555			0.00474653			0.00673927			0.00760294			0.00315105			0.000659852			0.0047457			0.00963409			0.00398276			0.00785377
		575.935	0.0033272		0.00795813			0.000415377			0.00507616			0.00663346			0.00803033			0.00294153			0.000484421			0.00483382			0.0100628			0.00386747			0.00796187
		575.041	0.00313606		0.0076927			0.00147729			0.0051867			0.00662444			0.00802233			0.00300368			0.000711207			0.00442016			0.0100539			0.00400068			0.00791243
		573.998	0.00316996		0.0078601			0.000846732			0.00547024			0.00618104			0.00753002			0.0031998			0.000537738			0.00446802			0.00988378			0.00382315			0.00754612
		572.955	0.00325244		0.00780551			0.00154502			0.00595172			0.00646199			0.00755261			0.00323201			0.00106882			0.00453554			0.00963527			0.00380786			0.00763683
		572.061	0.00322528		0.00760349			0.00183118			0.00597788			0.00646455			0.00756149			0.00330032			0.00142008			0.00439541			0.00972613			0.00406452			0.00773725
		571.017	0.00360763		0.00770672			0.00229033			0.00676728			0.00614833			0.00797529			0.00381572			0.00167258			0.00447634			0.00981933			0.00410816			0.00764785
		569.973	0.003968		0.00754954			0.00197726			0.0076619			0.00622176			0.00792061			0.00466538			0.00188599			0.00467275			0.0100109			0.00392639			0.00763755
		568.929	0.00379745		0.00734513			0.00392918			0.0085986			0.00633196			0.00837761			0.00500244			0.00261013			0.00455561			0.00999184			0.00361932			0.00785769
		568.034	0.00381316		0.0075148			0.0048141			0.00957888			0.0059313			0.00794802			0.00590092			0.00337455			0.00469393			0.0101207			0.0036762			0.0078056
		566.989	0.00453465		0.00766646			0.00624849			0.0103071			0.00618888			0.00841655			0.00689709			0.00424417			0.00480102			0.010448			0.00365715			0.00775187
		565.944	0.00431202		0.0074418			0.0076291			0.0115596			0.0062954			0.00867577			0.00817982			0.00516852			0.00458814			0.0106984			0.00382737			0.00771686
		565.048	0.00483267		0.00783982			0.00971403			0.0129457			0.00630108			0.008415			0.00957653			0.00622592			0.0045322			0.0105432			0.00381821			0.00736665
		564.003	0.00535289		0.00727065			0.0120378			0.0143082			0.00610224			0.00873313			0.0110609			0.00747581			0.00507609			0.0108429			0.00360701			0.00757101
		562.957	0.00488466		0.00724303			0.0140242			0.0155265			0.00614598			0.00866364			0.012637			0.00808149			0.00471094			0.0108759			0.00389357			0.00735362
		562.06	0.00537028		0.00688495			0.0153516			0.0163171			0.00586907			0.00881018			0.0138645			0.0089535			0.00518265			0.0109019			0.00368788			0.00732479
		561.014	0.00547447		0.00697603			0.0163474			0.0165255			0.00595298			0.00901048			0.0143299			0.00922497			0.00515768			0.011107			0.00346135			0.00741136
		559.967	0.00480934		0.00718587			0.017246			0.0160397			0.00576197			0.00882158			0.0144678			0.0096955			0.00480276			0.0110515			0.00359602			0.00725798
		559.07	0.00559885		0.00695749			0.0155595			0.0150945			0.00585251			0.00839592			0.0142157			0.00901858			0.00459262			0.0109362			0.00346807			0.00719301
		558.023	0.00532951		0.00691469			0.0153682			0.0137388			0.00558175			0.0086917			0.01307			0.00826952			0.00490603			0.0108939			0.00377658			0.00730103
		556.976	0.00506798		0.00695182			0.0133923			0.0121932			0.0055845			0.00785331			0.0114468			0.00736313			0.00428289			0.0103956			0.00351775			0.00719167
		555.928	0.00529497		0.00682681			0.0118088			0.0107215			0.00530594			0.00871151			0.0100549			0.00645371			0.00431102			0.0106537			0.00340927			0.00714289
		555.03	0.00520887		0.00699339			0.00960503			0.00893409			0.00508729			0.00867819			0.00850927			0.00528353			0.00387543			0.0106479			0.00328092			0.00694974
		553.982	0.00514134		0.00684658			0.00765827			0.00790883			0.00498404			0.00767447			0.00705244			0.00429415			0.00375317			0.0103405			0.00327456			0.00698644
		552.934	0.00463592		0.00682788			0.0067963			0.00679362			0.00452362			0.00829131			0.00592767			0.00350418			0.0034496			0.0103162			0.00312088			0.00691582
		552.035	0.00409424		0.00662215			0.00569573			0.00593906			0.00472653			0.00812272			0.00493153			0.00254033			0.00350671			0.0103405			0.00298149			0.00692277
		550.987	0.00447674		0.00693906			0.00404206			0.00485764			0.00422232			0.00761702			0.0037971			0.00201565			0.00325066			0.0102853			0.00309196			0.00676172
		549.938	0.00438523		0.00659995			0.00319018			0.00376643			0.00413452			0.00731423			0.00298592			0.00193773			0.0031996			0.0103937			0.00329118			0.00664495
		549.038	0.00427523		0.00672248			0.00286895			0.00310993			0.00401386			0.0074879			0.00230025			0.00125116			0.00307812			0.0100666			0.0030336			0.00652362
		547.989	0.00436258		0.00646694			0.00166833			0.00247235			0.00392973			0.00774894			0.00153615			0.0010125			0.00303902			0.00980947			0.00292458			0.00643014
		546.939	0.00430682		0.00641232			0.00145495			0.00225565			0.00407225			0.00752437			0.00116275			0.000606036			0.00278214			0.0100924			0.0029167			0.00654604
		546.039	0.00432339		0.00617841			0.00116254			0.00152895			0.00376579			0.00757776			0.000667121			0.00027401			0.00274022			0.00991352			0.00283701			0.0064452
		544.989	0.00421282		0.0060321			0.000897177			0.00133625			0.00369434			0.00795979			0.000353659			-0.000115205			0.00273744			0.00998197			0.00269331			0.00635195
		543.938	0.00411382		0.00631174			0.000812413			0.00105265			0.00332385			0.00766519			-5.18227e-05			-0.000165691			0.00243719			0.00998636			0.00270284			0.00635521
		543.038	0.00410977		0.0061184			2.41e-05			0.000891857			0.00308026			0.00745892			-0.00053895			-0.000297395			0.00232505			0.00990571			0.00260706			0.00640306
		541.987	0.00428949		0.00587751			0.000335317			0.000770825			0.00309483			0.00727679			-0.000276682			-3.63e-05			0.00190873			0.00980151			0.00275045			0.00627021
		540.935	0.00417211		0.00582298			0.000112901			0.000827415			0.00311672			0.00775478			-3.07572e-05			-0.000155866			0.00191379			0.00973429			0.0028048			0.00623783
		540.034	0.00416228		0.0057075			-0.000121318			0.000687646			0.00301814			0.00789021			-0.000436978			8.6e-05			0.00188025			0.0097316			0.00279072			0.00605196
		538.983	0.00392408		0.00576462			7.57e-05			0.000483233			0.00237365			0.00719253			-7.77068e-05			1.35e-05			0.00187173			0.00978169			0.00249708			0.00586326
		537.931	0.00422509		0.00582375			0.000609038			0.00114043			0.00240419			0.00718985			-0.000465074			-0.000202965			0.00163816			0.00997206			0.00239223			0.00618907
		537.029	0.00396038		0.0056415			0.000716499			0.00135582			0.0022387			0.00736243			-0.00015546			7.73e-05			0.00135571			0.00985021			0.00270124			0.00574397
		535.976	0.0041709		0.00570753			0.0014641			0.0014938			0.00206179			0.00754268			0.00022333			0.000287439			0.00119322			0.00993818			0.00251086			0.00568475
		535.074	0.00367946		0.0054949			0.00137586			0.00153321			0.00182651			0.00729136			0.0001304			0.000462449			0.00129768			0.0100757			0.00229181			0.00558957
		534.021	0.00396682		0.00523215			0.00184672			0.0018203			0.00158019			0.0067498			0.000655564			0.000589145			0.00103329			0.00999025			0.00259768			0.00532797
		532.968	0.00391933		0.00514928			0.00180176			0.0022774			0.00170531			0.00724173			0.000522138			0.000660603			0.00105477			0.0100255			0.00272741			0.00542939
		532.065	0.00346983		0.00496793			0.00225621			0.0021876			0.00141811			0.00723594			0.000740427			0.00086117			0.000895525			0.0100261			0.0023684			0.00553186
		531.012	0.00330224		0.00475113			0.00206494			0.00207858			0.00111486			0.00766898			0.000429744			0.000784752			0.000770446			0.00981386			0.00221527			0.00519859
		529.958	0.00313616		0.00460854			0.00269742			0.00192964			0.000881113			0.00680882			0.000293233			0.000752104			0.000588511			0.00995913			0.00168002			0.00555767
		529.054	0.00349359		0.00433673			0.00196226			0.00166124			0.000851012			0.00763662			0.00044433			0.000563722			0.000341121			0.00981024			0.00231698			0.00497103
		528	0.00332222		0.00465556			0.00190268			0.00155837			0.000730454			0.00772645			-0.000109255			0.000364462			0.000389359			0.00977511			0.00201784			0.00487009
		526.945	0.00281996		0.00420868			0.00124805			0.000702589			0.000485949			0.00759953			-0.000867652			-2.92e-05			-8.0814e-05			0.00972621			0.00197784			0.00482372
		526.041	0.00272212		0.0039714			0.000889614			0.000616832			0.000422193			0.00685425			-0.00126758			-0.000104921			-0.000132435			0.00959039			0.00227622			0.0047336
		524.986	0.00260672		0.00364785			0.000329811			0.000452174			-5.47452e-05			0.00768696			-0.00125643			-0.000535562			-0.000362554			0.00938118			0.00215077			0.00460641
		523.931	0.00249205		0.00321645			0.000436978			8.57047e-05			-0.000155716			0.00709443			-0.00190064			-0.000646291			-0.000847475			0.00935789			0.00205866			0.00455088
		523.026	0.00278871		0.00345169			-0.000373953			-0.000307036			-0.000390076			0.00677605			-0.00192901			-0.00123521			-0.000663325			0.0095437			0.00170398			0.00436133
		521.97	0.00218787		0.00345772			-0.00012251			-0.000815984			-0.000728407			0.00679642			-0.00283308			-0.00123826			-0.000381358			0.00934425			0.00172267			0.00423244
		521.065	0.00169511		0.00296703			-0.000967834			-0.000832723			-0.000871161			0.00700736			-0.00304939			-0.00172535			-0.00128075			0.00920866			0.00155615			0.00432393
		520.009	0.00217905		0.00293904			-0.00176699			-0.00121458			-0.00108206			0.00631067			-0.00379254			-0.00199803			-0.00145202			0.00928373			0.00146624			0.00408448
		518.953	0.00176525		0.00301258			-0.00186497			-0.00149934			-0.00129328			0.00638521			-0.003723			-0.00215055			-0.00162128			0.0090528			0.00158481			0.00405277
		518.047	0.00184764		0.00293389			-0.00210661			-0.00170279			-0.00147207			0.00676631			-0.00405267			-0.00261422			-0.00196547			0.00873287			0.00165856			0.00381583
		516.99	0.00119119		0.00265842			-0.00188627			-0.00223555			-0.00156356			0.00661719			-0.00464026			-0.00288592			-0.00184211			0.00871025			0.00114569			0.00346966
		515.933	0.00131015		0.00232321			-0.00302423			-0.00249684			-0.0022416			0.00617142			-0.00530943			-0.003203			-0.00211734			0.0087252			0.00137133			0.00347069
		515.027	0.00115129		0.0021906			-0.00354861			-0.00312311			-0.00240292			0.00625632			-0.00559392			-0.00327725			-0.00236118			0.00845957			0.00150051			0.00340264
		513.969	0.00121093		0.00209407			-0.00374276			-0.00347896			-0.00240835			0.00650642			-0.00619517			-0.0036681			-0.00277112			0.0084345			0.000948387			0.00316704
		513.062	0.000778689		0.00202131			-0.00403587			-0.00348028			-0.00275633			0.00567035			-0.00638125			-0.00398294			-0.00314622			0.00845108			0.00101775			0.00305182
		512.004	0.00130622		0.00202701			-0.00438571			-0.00396846			-0.00309221			0.00659752			-0.00677202			-0.00434561			-0.00310661			0.00861583			0.00115222			0.00298192
		510.946	0.000655806		0.00170043			-0.00470762			-0.00447415			-0.00310162			0.00607767			-0.00737778			-0.00486287			-0.00353176			0.00835263			0.000842366			0.00285985
		510.039	0.000443823		0.00129821			-0.00496716			-0.00495712			-0.00347679			0.00598268			-0.00814723			-0.00498325			-0.00371244			0.0078179			0.000981357			0.00270495
		508.98	0.000690669		0.001412			-0.00634075			-0.00500059			-0.00361473			0.00620702			-0.00801182			-0.00527842			-0.00379969			0.00760591			0.00102959			0.00249772
		508.073	3.19e-05		0.00124352			-0.00605354			-0.00529136			-0.00364551			0.00519249			-0.00852457			-0.00578465			-0.00420989			0.00779101			0.000883774			0.00219287
		507.013	0.000164588		0.000926899			-0.00766149			-0.00587732			-0.00403942			0.0051537			-0.00892138			-0.00619584			-0.00450816			0.00774415			0.000690389			0.00209243
		505.954	-0.00023066		0.00048405			-0.00656151			-0.00612326			-0.00446885			0.00607794			-0.00903601			-0.00641532			-0.00475145			0.00762881			0.000467434			0.00201684
		505.046	0.000106144		0.000290967			-0.00709442			-0.00603231			-0.00466525			0.00577647			-0.00984007			-0.0066631			-0.00503587			0.00743896			0.000330752			0.00203008
		503.986	-0.000536393		0.000138041			-0.00822567			-0.00669288			-0.00509634			0.00581574			-0.010172			-0.00714917			-0.00523452			0.00727071			0.00037815			0.002056
		502.926	-0.000208272		8.4903e-05			-0.00857289			-0.00703468			-0.0055631			0.00492361			-0.0105648			-0.00741444			-0.00565327			0.00699812			0.000472305			0.00162811
		502.017	-0.000960563		-0.000602929			-0.00866841			-0.00717677			-0.00580548			0.00469465			-0.0109816			-0.00799341			-0.00562636			0.00697486			0.000193902			0.00129799
		500.956	-0.000887081		-0.000553547			-0.00883491			-0.00667567			-0.00620351			0.00490707			-0.0108282			-0.00820018			-0.00605155			0.00663813			0.000117938			0.00126704
		500.047	-0.00122553		-0.000541747			-0.00880696			-0.0073696			-0.00628999			0.00467939			-0.011323			-0.00831507			-0.00642094			0.00642916			-0.000133538			0.00111789

## Sheet: Aurachin D inhibition (Fig. 1c)
Setup	E.coli-MB43 + pcydABX	E.coli-MB43 + pcydABX + aurachinD 400nM	E.coli-MB43 + pappCBX	E.coli-MB43 + pappCBX+ aurachinD 400nM	MB43-cydDC-KO+pcydABX + pcydDC	MB43-cydDC-KO+pcydABX + pcydDC + aurachinD 400nM	MB43-cydDC-KO+pappCBX + pcydDC	MB43-cydDC-KO+pappCBX + pcydDC+ aurachinD 400nM
n1 (μmol O2/mg/min)	3.378	0.188	2.43	0.124	5.268	0.356	0.506	-0.00933333
n2 (μmol O2/mg/min)	2.646	0.316	2.268	0.348	4.578	0.512	0.4	-0.008
n3 (μmol O2/mg/min)	2.586	0.244	1.632	0.128	5.772	0.552	0.59	0.0266667
Mean (μmol O2/mg/min)	2.87	0.249333	2.11	0.2	5.206	0.473333	0.498667	0.00311111
StDev (μmol O2/mg/min)	0.440963	0.0641665	0.42181	0.128187	0.59941	0.103563	0.095212	0.0204106
Setup	E.coli-MB43 + pcydABX	E.coli-MB43 + pcydABX + aurachinD 400nM	E.coli-MB43 + pappCBX	E.coli-MB43 + pappCBX+ aurachinD 400nM	MB43-cydDC-KO+pcydABX + pcydDC	MB43-cydDC-KO+pcydABX + pcydDC + aurachinD 400nM	MB43-cydDC-KO+pappCBX + pcydDC	MB43-cydDC-KO+pappCBX + pcydDC+ aurachinD 400nM
n1 (relative activity)	117.701	6.55052	115.166	5.87678	101.191	6.83826	101.472	-1.87143
n2 (relative activity)	92.1951	11.0104	107.488	16.4929	87.937	9.83481	80.214	-1.6043
n3 (relative activity)	90.1044	8.50174	77.346	6.06635	110.872	10.6032	118.315	5.34763
Mean (relative activity)	100	8.68757	99.9999	9.47867	100	9.09208	100	0.623967
StDev (relative activity)	15.3647	2.23575	19.9909	6.07523	11.5138	1.98932	19.0931	4.093

## Sheet: Substrate screening (Fig. 1d)
	Heme	P-IX	FeCl3	GSH	GSSG	L-Cys	CSSC	Van	AMP	E500Q	H85A
n1 (nmol Pi/nmol*min)	157.95	1.87	12.22	12.19	-2.05	8.31	-13.92	-1.34	1.63	11.79	4.83
n2 (nmol Pi/nmol*min)	167.26	-2.7	10.74	5.59	2.38	8.5	-6.89	-0.29	0.06	13.77	9.58
n3 (nmol Pi/nmol*min)	150.2	-7.98	11.63	-0.64	9.05	0.61	3.21	12.11	1.54	7.25	0.99
Mean (nmol Pi/nmol*min)	158.47	-2.93667	11.53	5.71333	3.12667	5.80667	-5.86667	3.49333	1.07667	10.9367	5.13333
StDev w/o error propagation	8.54188	4.92926	0.74505	6.41589	5.58754	4.50145	8.61073	7.4807	0.881608	3.34271	4.30303
StDev including assay error propagation	13.6	5.6	4.9	7.46	6.7	4.02	7.6	16.56	8.8	6.39	5.79

## Sheet: ATP_titration (Fig. 1e)
ATP conc. (mM)	n1 (nmol Pi/nmol*min)	n2 (nmol Pi/nmol*min)	n3 (nmol Pi/nmol*min)	Mean (nmol Pi/nmol*min)	StDev w/o error propagation	StDev including assay error propagation
0	0	0	0	0	2.22049	3.05599
0.05	54.9714	65.9933	63.6729	61.5459	5.81067	9.57849
0.1	99.5225	107.194	95.8289	100.848	5.79735	6.88189
0.2	140.909	118.037	154.666	137.871	18.5027	19.0979
0.3	145.292	142.673	169.963	152.643	15.0567	17.7241
0.5	149.441	168.835	152.788	157.021	10.3669	11.3962
Mean background activities	14.773	17.1018	19.2122	17.029	2.22049	3.0957

## Sheet: Heme_titration (Fig. 1e)
Heme conc. (µM)	n1 (nmol Pi/nmol*min)	n2 (nmol Pi/nmol*min)	n3 (nmol Pi/nmol*min)	Mean (nmol Pi/nmol*min)	StDev w/o error propagation	StDev including assay error propagation
0	0	0	0	0	12.9774	15.08
0.05	74.0405	69.4267	52.8665	65.4446	11.1346	15.12
0.1	126.317	110.992	89.9004	109.07	18.284	18.7
0.2	146.502	154.494	126.234	142.41	14.5674	16.48
0.3	146.419	147.408	145.513	146.447	0.947775	12.78
0.5	157.954	167.264	150.209	158.476	8.53926	13.62
Mean background activities	30.5664	26.5294	50.7518	35.9492	12.9774	15.08
