# Supplementary material for: Dissecting the conformational complexity and mechanism of a bacterial heme transporter
Source: Nat Chem Biol. 2023 Apr 24;19(8):992–1003. doi: 10.1038/s41589-023-01314-5 (PMC10374445; doi:10.1038/s41589-023-01314-5)
Supplement: Source Data Extended Data Fig. 1 — ATPase activity screening data with l-Cys and GSH used as putative substrates. [file 41589_2023_1314_MOESM19_ESM.xlsx]

## Sheet: Malachite_GSH_titration
GSH conc. (mM)	n1 (nmol Pi/nmol*min)	n2 (nmol Pi/nmol*min)	n3 (nmol Pi/nmol*min)	Mean (nmol Pi/nmol*min)	StDev w/o error propagation	StDev including assay error propagation
0.01	-12.7057	-2.51052	-19.0432	-11.4198	8.34103	16.8476
0.1	10.9912	2.0819	-7.37849	1.8982	9.18622	18.251
0.5	-3.38308	-7.97551	-19.0892	-10.1493	8.07553	17.1874
1	2.17375	-4.43934	-10.685	-4.31688	6.43027	16.6281
Mean background activities	59.1504	25.8094	32.2388	39.0662	17.688	20.9689

## Sheet: Malachite_L-Cys_titration
GSH conc. (mM)	n1 (nmol Pi/nmol*min)	n2 (nmol Pi/nmol*min)	n3 (nmol Pi/nmol*min)	Mean (nmol Pi/nmol*min)	StDev w/o error propagation	StDev including assay error propagation
0	0	0	0	0	1.2717	3.3861
0.05	-1.55112	3.14924	-2.39718	-0.266353	2.98808	4.10767
0.1	12.3619	3.9953	0.235018	5.53075	6.20755	6.24039
0.2	10.9988	3.66627	3.00823	5.89111	4.43563	5.09192
0.3	10.1528	4.88837	-1.50411	4.51234	5.83753	6.71595
0.5	8.36663	8.55464	0.658049	5.85977	4.50581	5.17007
Mean background activities	25.3819	26.792	24.2538	25.4759	1.2717	3.3861
