# Supplementary material for: Dissecting the conformational complexity and mechanism of a bacterial heme transporter
Source: Nat Chem Biol. 2023 Apr 24;19(8):992–1003. doi: 10.1038/s41589-023-01314-5 (PMC10374445; doi:10.1038/s41589-023-01314-5)
Supplement: Source Data Extended Data Fig. 2 — ATPase activity data using malachite-based and enzyme-coupled methodological approaches. [file 41589_2023_1314_MOESM20_ESM.xlsx]

## Sheet: Malachite vs. NADH (a)
Method	Malachite	NADH	Malachite	NADH	Malachite	NADH
Substrate	Heme	Hene	GSH	GSH	L-Cys	L-Cys
n1 (nmol Pi/nmol*min)	157.95	133.24	12.19	-0.33	8.31	0.74
n2 (nmol Pi/nmol*min)	167.26	140.87	5.59	-18.03	8.5	0.82
n3 (nmol Pi/nmol*min)	150.2	152.76	-0.64	-11.72	0.61	-4.76
Mean (nmol Pi/nmol*min)	158.47	142.29	5.71333	-10.0267	5.80667	-1.06667
StDev	8.54188	9.83717	6.41589	8.97068	4.50145	3.19877
Heme conc. = 0.5 µM
GSH conc. = 1 mM
L-Cys conc. = 0.3

## Sheet: Malachite_Heme_titration (b)
Heme conc. (µM)	Mean (nmol Pi/nmol*min)	StDev w/o error propagation	StDev including assay error propagation
0	0	12.9774	15.08
0.05	65.4446	11.1346	15.12
0.1	109.07	18.284	18.7
0.2	142.41	14.5674	16.48
0.3	146.447	0.947775	12.78
0.5	158.476	8.53926	13.62

## Sheet: NADH_heme_titration (c)
Heme conc. (µM)	Mean (nmol Pi/nmol*min)	StDev
0	0	1.35352
0.5	108.557	3.95825
0.4	112.343	0.89118
0.3	105.967	1.16543
0.2	107.746	2.2253
0.15	109.883	2.4836
0.1	94.2697	1.75221
0.075	66.7428	1.37641
0.05	41.7161	2.57546
0.025	19.7174	2.44537
