# Supplementary material for: Dissecting the conformational complexity and mechanism of a bacterial heme transporter
Source: Nat Chem Biol. 2023 Apr 24;19(8):992–1003. doi: 10.1038/s41589-023-01314-5 (PMC10374445; doi:10.1038/s41589-023-01314-5)
Supplement: Source Data Extended Data Fig. 3 — Malachite-based ATPase data showing turnover rates of wild-type and mutant variants of CydDC. [file 41589_2023_1314_MOESM21_ESM.xlsx]

## Sheet: Background activities (a)
	CydDC	CydDC + 500 nM heme	CydDC_H85A	CydDC_H85A + 500 nM heme	CydDC_E500Q	CydDC_E500Q + 500 nM heme	CydDC	CydDC + 1mM GSH
n1 (nmol Pi/nmol*min)	30.5664	193.903	19.5492	28.7933	0.636594	16.1138	28.4241	41.1691
n2 (nmol Pi/nmol*min)	26.5294	203.213	26.5202	33.5417	3.26255	18.1031	25.9484	34.5673
n3 (nmol Pi/nmol*min)	50.7518	186.159	25.813	24.9542	9.07147	11.5781	32.5501	28.3324
Mean (nmol Pi/nmol*min)	35.9492	194.425	23.9608	29.0964	4.32354	15.265	28.9742	34.6896
StDev w/o error propagation	12.9774	8.53926	3.83689	4.30176	4.31637	3.34433	3.33507	6.41921

## Sheet: E500Q_heme_titration (b)
Heme conc. (µM)	n1 (nmol Pi/nmol*min)	n2 (nmol Pi/nmol*min)	n3 (nmol Pi/nmol*min)	Mean (nmol Pi/nmol*min)	StDev w/o error propagation	StDev including assay error propagation
0.05	5.06623	5.22538	11.5913	7.29431	3.72217	4.72339
0.1	4.74793	10.4773	6.89644	7.37388	2.89436	6.7534
0.2	3.87261	5.38453	10.4773	6.57814	3.46034	5.96864
0.3	12.9839	10.5966	13.4613	12.3473	1.53477	3.9691
0.5	11.7903	13.7796	7.25452	10.9415	3.34433	6.39104

## Sheet: H85A_Heme_titration (c)
Heme conc. (µM)	n1 (nmol Pi/nmol*min)	n2 (nmol Pi/nmol*min)	n3 (nmol Pi/nmol*min)	Mean (nmol Pi/nmol*min)	StDev w/o error propagation	StDev including assay error propagation
0.05	6.04492	-2.03742	5.13565	3.04772	4.42726	4.98787
0.1	-2.72232	1.21782	-5.04599	-2.1835	3.16648	4.09172
0.2	7.83369	-1.21485	-0.628371	1.99682	5.06337	8.53834
0.3	0.387279	15.8448	-1.93639	4.76521	9.66525	9.81944
0.5	4.83257	9.58094	0.993454	5.13565	4.30176	5.7932
