# Supplementary material for: Dissecting the conformational complexity and mechanism of a bacterial heme transporter
Source: Nat Chem Biol. 2023 Apr 24;19(8):992–1003. doi: 10.1038/s41589-023-01314-5 (PMC10374445; doi:10.1038/s41589-023-01314-5)
Supplement: Source Data Extended Data Fig. 5 — Size-exclusion chromatography profiles at 280 and 410 nm to track heme binding to CydDC. Thermal stability values deduced from nanoDSF experiments of wild-type CydDC and the H85A variant. [file 41589_2023_1314_MOESM22_ESM.xlsx]

## Sheet: Heme_loading_SEC-WT (a)
CydDC-WT, no heme loading SEC profile									CydDC-WT, with heme loading SEC profile
A280				A410					A280				A410
Raw data		After normalization		Raw data		After Normalization			Raw data		After normalization		Raw data		After Normalization
Retention volume	Abs	Retention volume	Percentage (%)	Retention volume	Abs	Retention volume	Percentage (%)		Retention volume	Abs	Retention volume	Percentage (%)	Retention volume	Abs	Retention volume	Percentage (%)
0.00069	2.1927	0.00069	0.0495525	0.003186	1.20808	0.003186	0.0273012		0.000746	2.84721	0.000746	0.0319062	0.00324	1.21467	0.00324	0.0136118
0.001522	2.19095	0.001522	0.049513	0.007343	1.20956	0.007343	0.0273347		0.001577	2.85028	0.001577	0.0319406	0.007398	1.21711	0.007398	0.0136391
0.002353	2.1892	0.002353	0.0494734	0.0115	1.21101	0.0115	0.0273675		0.002409	2.85266	0.002409	0.0319672	0.011555	1.22127	0.011555	0.0136857
0.003184	2.18769	0.003184	0.0494392	0.015657	1.21319	0.015657	0.0274167		0.00324	2.85466	0.00324	0.0319896	0.015712	1.2263	0.015712	0.0137421
0.004015	2.18636	0.004015	0.0494094	0.019814	1.21297	0.019814	0.0274117		0.004071	2.85643	0.004071	0.0320095	0.019869	1.23024	0.019869	0.0137863
0.004846	2.18528	0.004846	0.0493848	0.023971	1.21366	0.023971	0.0274275		0.004903	2.8579	0.004903	0.0320259	0.024027	1.23854	0.024027	0.0138793
0.005678	2.18448	0.005678	0.0493668	0.028128	1.21304	0.028128	0.0274133		0.005734	2.85912	0.005734	0.0320396	0.028184	1.24659	0.028184	0.0139694
0.006509	2.1837	0.006509	0.0493491	0.032285	1.20953	0.032285	0.0273339		0.006566	2.86034	0.006566	0.0320533	0.032341	1.25337	0.032341	0.0140454
0.00734	2.1829	0.00734	0.0493312	0.036442	1.20227	0.036442	0.02717		0.007397	2.86157	0.007397	0.0320671	0.036498	1.26027	0.036498	0.0141227
0.008171	2.18212	0.008171	0.0493134	0.040599	1.19534	0.040599	0.0270134		0.008229	2.86281	0.008229	0.032081	0.040656	1.26658	0.040656	0.0141934
0.009003	2.18134	0.009003	0.0492959	0.044756	1.18848	0.044756	0.0268584		0.00906	2.86401	0.00906	0.0320945	0.044813	1.2707	0.044813	0.0142396
0.009834	2.18107	0.009834	0.0492897	0.048913	1.18189	0.048913	0.0267094		0.009892	2.8651	0.009892	0.0321066	0.04897	1.27308	0.04897	0.0142663
0.010665	2.18405	0.010665	0.0493571	0.05307	1.17529	0.05307	0.0265603		0.010723	2.86568	0.010723	0.0321131	0.053128	1.27467	0.053128	0.0142841
0.011496	2.18702	0.011496	0.0494241	0.057227	1.168	0.057227	0.0263955		0.011554	2.86609	0.011554	0.0321177	0.057285	1.27555	0.057285	0.014294
0.012327	2.19	0.012327	0.0494915	0.061384	1.15839	0.061384	0.0261783		0.012386	2.8665	0.012386	0.0321223	0.061442	1.2758	0.061442	0.0142968
0.013159	2.19297	0.013159	0.0495586	0.065542	1.14753	0.065542	0.0259329		0.013217	2.86693	0.013217	0.0321271	0.065599	1.27467	0.065599	0.0142841
0.01399	2.19593	0.01399	0.0496255	0.069699	1.14209	0.069699	0.0258099		0.014049	2.86734	0.014049	0.0321317	0.069757	1.27489	0.069757	0.0142865
0.014821	2.19891	0.014821	0.0496929	0.073856	1.14294	0.073856	0.0258292		0.01488	2.86769	0.01488	0.0321357	0.073914	1.27557	0.073914	0.0142942
0.015652	2.20207	0.015652	0.0497642	0.078013	1.14311	0.078013	0.025833		0.015712	2.86787	0.015712	0.0321377	0.078071	1.27494	0.078071	0.0142872
0.016484	2.20525	0.016484	0.0498361	0.08217	1.13855	0.08217	0.0257299		0.016543	2.86793	0.016543	0.0321384	0.082228	1.27485	0.082228	0.0142861
0.017315	2.20842	0.017315	0.0499078	0.086327	1.13453	0.086327	0.0256391		0.017374	2.86798	0.017374	0.0321389	0.086386	1.2749	0.086386	0.0142866
0.018146	2.21161	0.018146	0.0499798	0.090484	1.12963	0.090484	0.0255284		0.018206	2.86804	0.018206	0.0321396	0.090543	1.27552	0.090543	0.0142937
0.018977	2.2148	0.018977	0.050052	0.094641	1.1242	0.094641	0.0254056		0.019037	2.86809	0.019037	0.0321401	0.0947	1.27672	0.0947	0.014307
0.019809	2.21799	0.019809	0.050124	0.098798	1.12062	0.098798	0.0253247		0.019869	2.8683	0.019869	0.0321425	0.098858	1.27824	0.098858	0.0143241
0.02064	2.22126	0.02064	0.050198	0.102955	1.11864	0.102955	0.0252799		0.0207	2.8692	0.0207	0.0321526	0.103015	1.2814	0.103015	0.0143595
0.021471	2.2246	0.021471	0.0502735	0.107112	1.11525	0.107112	0.0252035		0.021532	2.87089	0.021532	0.0321716	0.107172	1.28392	0.107172	0.0143878
0.022302	2.22792	0.022302	0.0503485	0.111269	1.10808	0.111269	0.0250414		0.022363	2.87262	0.022363	0.0321909	0.111329	1.28414	0.111329	0.0143903
0.023133	2.23128	0.023133	0.0504244	0.115426	1.09773	0.115426	0.0248073		0.023194	2.87433	0.023194	0.0322101	0.115487	1.28396	0.115487	0.0143881
0.023965	2.23461	0.023965	0.0504997	0.119583	1.09069	0.119583	0.0246483		0.024026	2.87604	0.024026	0.0322292	0.119644	1.28397	0.119644	0.0143883
0.024796	2.23793	0.024796	0.0505746	0.12374	1.08751	0.12374	0.0245766		0.024857	2.87779	0.024857	0.0322489	0.123801	1.28263	0.123801	0.0143733
0.025627	2.24079	0.025627	0.0506394	0.127897	1.08354	0.127897	0.0244868		0.025689	2.8802	0.025689	0.0322759	0.127958	1.28075	0.127958	0.0143522
0.026458	2.24301	0.026458	0.0506895	0.132054	1.08031	0.132054	0.0244137		0.02652	2.88379	0.02652	0.0323161	0.132116	1.27764	0.132116	0.0143174
0.02729	2.24519	0.02729	0.0507389	0.136211	1.07779	0.136211	0.0243568		0.027352	2.88715	0.027352	0.0323537	0.136273	1.27405	0.136273	0.0142772
0.028121	2.24741	0.028121	0.0507889	0.140368	1.07367	0.140368	0.0242638		0.028183	2.89035	0.028183	0.0323896	0.14043	1.27133	0.14043	0.0142466
0.028952	2.2496	0.028952	0.0508384	0.144525	1.07394	0.144525	0.0242699		0.029014	2.89381	0.029014	0.0324284	0.144588	1.26788	0.144588	0.0142081
0.029783	2.2518	0.029783	0.0508882	0.148683	1.07381	0.148683	0.0242669		0.029846	2.89748	0.029846	0.0324694	0.148745	1.26518	0.148745	0.0141778
0.030615	2.25396	0.030615	0.0509369	0.15284	1.07401	0.15284	0.0242715		0.030677	2.90109	0.030677	0.03251	0.152902	1.2627	0.152902	0.0141499
0.031446	2.25528	0.031446	0.0509667	0.156997	1.0751	0.156997	0.024296		0.031509	2.90395	0.031509	0.032542	0.157059	1.25956	0.157059	0.0141148
0.032277	2.25662	0.032277	0.050997	0.161154	1.07715	0.161154	0.0243424		0.03234	2.90662	0.03234	0.0325719	0.161217	1.25681	0.161217	0.014084
0.033108	2.25795	0.033108	0.0510271	0.165311	1.07656	0.165311	0.024329		0.033172	2.90927	0.033172	0.0326016	0.165374	1.2535	0.165374	0.0140468
0.033939	2.25927	0.033939	0.051057	0.169468	1.0774	0.169468	0.024348		0.034003	2.91194	0.034003	0.0326316	0.169531	1.25048	0.169531	0.014013
0.034771	2.2606	0.034771	0.0510871	0.173625	1.07885	0.173625	0.0243808		0.034834	2.91461	0.034834	0.0326615	0.173688	1.25007	0.173688	0.0140084
0.035602	2.26193	0.035602	0.0511172	0.177782	1.0806	0.177782	0.0244203		0.035666	2.91721	0.035666	0.0326905	0.177846	1.25048	0.177846	0.014013
0.036433	2.26133	0.036433	0.0511035	0.181939	1.08368	0.181939	0.0244899		0.036497	2.91893	0.036497	0.0327099	0.182003	1.24967	0.182003	0.014004
0.037264	2.2601	0.037264	0.0510758	0.186096	1.08283	0.186096	0.0244707		0.037329	2.91994	0.037329	0.0327211	0.18616	1.24962	0.18616	0.0140034
0.038096	2.25888	0.038096	0.0510481	0.190253	1.08227	0.190253	0.024458		0.03816	2.92096	0.03816	0.0327326	0.190318	1.24886	0.190318	0.0139949
0.038927	2.25766	0.038927	0.0510205	0.19441	1.08263	0.19441	0.0244663		0.038992	2.92197	0.038992	0.0327439	0.194475	1.2456	0.194475	0.0139583
0.039758	2.25644	0.039758	0.0509929	0.198567	1.08345	0.198567	0.0244848		0.039823	2.92297	0.039823	0.0327552	0.198632	1.24193	0.198632	0.0139172
0.040589	2.25521	0.040589	0.0509653	0.202724	1.0835	0.202724	0.0244858		0.040654	2.92398	0.040654	0.0327665	0.202789	1.23947	0.202789	0.0138897
0.041421	2.2535	0.041421	0.0509266	0.206881	1.09109	0.206881	0.0246573		0.041486	2.92456	0.041486	0.032773	0.206947	1.23888	0.206947	0.013883
0.042252	2.25134	0.042252	0.0508777	0.211038	1.09603	0.211038	0.0247691		0.042317	2.9243	0.042317	0.0327701	0.211104	1.24049	0.211104	0.0139011
0.043083	2.24917	0.043083	0.0508287	0.215195	1.09859	0.215195	0.024827		0.043149	2.92407	0.043149	0.0327675	0.215261	1.24037	0.215261	0.0138997
0.043914	2.24697	0.043914	0.0507791	0.219352	1.10067	0.219352	0.024874		0.04398	2.92381	0.04398	0.0327646	0.219418	1.23764	0.219418	0.0138692
0.044745	2.24481	0.044745	0.0507302	0.223509	1.1042	0.223509	0.0249536		0.044812	2.92355	0.044812	0.0327617	0.223576	1.23501	0.223576	0.0138397
0.045577	2.24263	0.045577	0.0506809	0.227666	1.11041	0.227666	0.025094		0.045643	2.92333	0.045643	0.0327591	0.227733	1.23087	0.227733	0.0137933
0.046408	2.24064	0.046408	0.050636	0.231824	1.12317	0.231824	0.0253824		0.046474	2.92316	0.046474	0.0327572	0.23189	1.22582	0.23189	0.0137367
0.047239	2.23905	0.047239	0.0506	0.235981	1.13665	0.235981	0.0256871		0.047306	2.92413	0.047306	0.0327682	0.236048	1.22199	0.236048	0.0136938
0.04807	2.23749	0.04807	0.0505647	0.240138	1.14858	0.240138	0.0259567		0.048137	2.92528	0.048137	0.032781	0.240205	1.21756	0.240205	0.0136441
0.048902	2.2359	0.048902	0.0505289	0.244295	1.16152	0.244295	0.026249		0.048969	2.92644	0.048969	0.032794	0.244362	1.21113	0.244362	0.0135721
0.049733	2.23433	0.049733	0.0504934	0.248452	1.17075	0.248452	0.0264577		0.0498	2.9276	0.0498	0.032807	0.248519	1.20417	0.248519	0.0134941
0.050564	2.23276	0.050564	0.0504578	0.252609	1.18093	0.252609	0.0266876		0.050632	2.92876	0.050632	0.03282	0.252677	1.19569	0.252677	0.0133991
0.051395	2.23106	0.051395	0.0504195	0.256766	1.19194	0.256766	0.0269364		0.051463	2.92995	0.051463	0.0328333	0.256834	1.1839	0.256834	0.013267
0.052227	2.22824	0.052227	0.0503558	0.260923	1.20227	0.260923	0.02717		0.052294	2.93131	0.052294	0.0328485	0.260991	1.17124	0.260991	0.0131251
0.053058	2.22541	0.053058	0.0502918	0.26508	1.20928	0.26508	0.0273284		0.053126	2.93277	0.053126	0.032865	0.265148	1.15918	0.265148	0.0129899
0.053889	2.22271	0.053889	0.0502307	0.269237	1.21585	0.269237	0.0274769		0.053957	2.93422	0.053957	0.0328812	0.269306	1.14596	0.269306	0.0128418
0.05472	2.21999	0.05472	0.0501693	0.273394	1.21952	0.273394	0.0275599		0.054789	2.93568	0.054789	0.0328976	0.273463	1.12984	0.273463	0.0126612
0.055551	2.21718	0.055551	0.0501056	0.277551	1.22158	0.277551	0.0276064		0.05562	2.93716	0.05562	0.0329142	0.27762	1.11117	0.27762	0.0124519
0.056383	2.21435	0.056383	0.0500419	0.281708	1.22189	0.281708	0.0276134		0.056452	2.93863	0.056452	0.0329306	0.281777	1.09098	0.281777	0.0122256
0.057214	2.20954	0.057214	0.0499331	0.285865	1.2193	0.285865	0.0275548		0.057283	2.9404	0.057283	0.0329504	0.285935	1.07006	0.285935	0.0119912
0.058045	2.20311	0.058045	0.0497878	0.290022	1.21603	0.290022	0.0274809		0.058114	2.9424	0.058114	0.0329728	0.290092	1.04984	0.290092	0.0117646
0.058876	2.19648	0.058876	0.0496381	0.294179	1.2127	0.294179	0.0274056		0.058946	2.94443	0.058946	0.0329956	0.294249	1.02995	0.294249	0.0115417
0.059708	2.18985	0.059708	0.0494881	0.298336	1.20865	0.298336	0.0273141		0.059777	2.9464	0.059777	0.0330176	0.298407	1.0118	0.298407	0.0113384
0.060539	2.18323	0.060539	0.0493386	0.302493	1.20474	0.302493	0.0272258		0.060609	2.94842	0.060609	0.0330404	0.302564	0.995857	0.302564	0.0111597
0.06137	2.17661	0.06137	0.0491889	0.30665	1.20446	0.30665	0.0272195		0.06144	2.95044	0.06144	0.033063	0.306721	0.979066	0.306721	0.0109715
0.062201	2.17054	0.062201	0.0490518	0.310807	1.20202	0.310807	0.0271644		0.062272	2.95213	0.062272	0.0330819	0.310878	0.960926	0.310878	0.0107682
0.063033	2.16532	0.063033	0.0489338	0.314965	1.19342	0.314965	0.0269699		0.063103	2.95264	0.063103	0.0330876	0.315036	0.94169	0.315036	0.0105527
0.063864	2.16021	0.063864	0.0488184	0.319122	1.18297	0.319122	0.0267337		0.063934	2.95311	0.063934	0.0330929	0.319193	0.922358	0.319193	0.010336
0.064695	2.1551	0.064695	0.0487028	0.323279	1.1751	0.323279	0.0265559		0.064766	2.9536	0.064766	0.0330984	0.32335	0.902926	0.32335	0.0101183
0.065526	2.14998	0.065526	0.0485871	0.327436	1.16981	0.327436	0.0264363		0.065597	2.95407	0.065597	0.0331037	0.327507	0.881619	0.327507	0.00987952
0.066357	2.14487	0.066357	0.0484717	0.331593	1.16456	0.331593	0.0263177		0.066429	2.95456	0.066429	0.0331091	0.331665	0.85754	0.331665	0.00960969
0.067189	2.1397	0.067189	0.0483548	0.33575	1.15936	0.33575	0.0262002		0.06726	2.95489	0.06726	0.0331129	0.335822	0.833028	0.335822	0.00933501
0.06802	2.1344	0.06802	0.048235	0.339907	1.15421	0.339907	0.0260839		0.068092	2.95442	0.068092	0.0331076	0.339979	0.810475	0.339979	0.00908228
0.068851	2.12904	0.068851	0.0481139	0.344064	1.14964	0.344064	0.0259805		0.068923	2.95395	0.068923	0.0331023	0.344137	0.78919	0.344137	0.00884375
0.069682	2.12368	0.069682	0.0479929	0.348221	1.14571	0.348221	0.0258918		0.069755	2.95348	0.069755	0.033097	0.348294	0.769654	0.348294	0.00862483
0.070514	2.11834	0.070514	0.0478722	0.352378	1.14266	0.352378	0.0258229		0.070586	2.953	0.070586	0.0330917	0.352451	0.752474	0.352451	0.00843231
0.071345	2.11301	0.071345	0.0477516	0.356535	1.1446	0.356535	0.0258667		0.071417	2.95253	0.071417	0.0330864	0.356608	0.738277	0.356608	0.00827322
0.072176	2.10763	0.072176	0.0476301	0.360692	1.1488	0.360692	0.0259617		0.072249	2.95206	0.072249	0.0330811	0.360766	0.726149	0.360766	0.00813731
0.073007	2.10271	0.073007	0.047519	0.364849	1.15152	0.364849	0.026023		0.07308	2.95167	0.07308	0.0330768	0.364923	0.716556	0.364923	0.0080298
0.073839	2.09782	0.073839	0.0474082	0.369006	1.14986	0.369006	0.0259855		0.073912	2.95126	0.073912	0.0330722	0.36908	0.71096	0.36908	0.0079671
0.07467	2.09291	0.07467	0.0472973	0.373163	1.14669	0.373163	0.0259138		0.074743	2.95087	0.074743	0.0330678	0.373237	0.706991	0.373237	0.00792262
0.075501	2.08802	0.075501	0.047187	0.37732	1.14273	0.37732	0.0258243		0.075575	2.95046	0.075575	0.0330631	0.377395	0.70516	0.377395	0.00790211
0.076332	2.08313	0.076332	0.0470763	0.381477	1.13983	0.381477	0.0257589		0.076406	2.95006	0.076406	0.0330587	0.381552	0.704888	0.381552	0.00789905
0.077163	2.07824	0.077163	0.0469659	0.385634	1.13942	0.385634	0.0257495		0.077237	2.94963	0.077237	0.0330539	0.385709	0.704075	0.385709	0.00788994
0.077995	2.07434	0.077995	0.0468777	0.389791	1.14159	0.389791	0.0257986		0.078069	2.94959	0.078069	0.0330534	0.389867	0.703359	0.389867	0.00788193
0.078826	2.07094	0.078826	0.0468009	0.393948	1.14019	0.393948	0.0257671		0.0789	2.95006	0.0789	0.0330587	0.394024	0.70294	0.394024	0.00787722
0.079657	2.06757	0.079657	0.0467247	0.398106	1.13636	0.398106	0.0256805		0.079732	2.95053	0.079732	0.033064	0.398181	0.701351	0.398181	0.00785942
0.080488	2.06419	0.080488	0.0466484	0.402263	1.13295	0.402263	0.0256034		0.080563	2.95099	0.080563	0.0330691	0.402338	0.700848	0.402338	0.00785379
0.08132	2.0608	0.08132	0.0465718	0.40642	1.13096	0.40642	0.0255585		0.081395	2.95145	0.081395	0.0330743	0.406496	0.70186	0.406496	0.00786512
0.082151	2.05745	0.082151	0.0464961	0.410577	1.12931	0.410577	0.0255211		0.082226	2.95192	0.082226	0.0330796	0.410653	0.701937	0.410653	0.00786598
0.082982	2.05406	0.082982	0.0464195	0.414734	1.13012	0.414734	0.0255393		0.083057	2.95239	0.083057	0.0330849	0.41481	0.703627	0.41481	0.00788492
0.083813	2.05084	0.083813	0.0463466	0.418891	1.13042	0.418891	0.0255462		0.083889	2.95305	0.083889	0.0330922	0.418967	0.704693	0.418967	0.00789687
0.084645	2.04757	0.084645	0.0462727	0.423048	1.13067	0.423048	0.0255518		0.08472	2.95371	0.08472	0.0330996	0.423125	0.704985	0.423125	0.00790014
0.085476	2.04433	0.085476	0.0461995	0.427205	1.12897	0.427205	0.0255134		0.085552	2.95439	0.085552	0.0331072	0.427282	0.704897	0.427282	0.00789916
0.086307	2.0411	0.086307	0.0461266	0.431362	1.12087	0.431362	0.0253304		0.086383	2.95505	0.086383	0.0331146	0.431439	0.702656	0.431439	0.00787404
0.087138	2.0379	0.087138	0.0460542	0.435519	1.11555	0.435519	0.0252102		0.087215	2.95572	0.087215	0.0331221	0.435597	0.702722	0.435597	0.00787479
0.087969	2.03438	0.087969	0.0459746	0.439676	1.11415	0.439676	0.0251786		0.088046	2.95639	0.088046	0.0331296	0.439754	0.707052	0.439754	0.0079233
0.088801	2.03032	0.088801	0.0458829	0.443833	1.1131	0.443833	0.0251548		0.088877	2.95706	0.088877	0.0331372	0.443911	0.713482	0.443911	0.00799536
0.089632	2.02622	0.089632	0.0457902	0.44799	1.11106	0.44799	0.0251086		0.089709	2.95752	0.089709	0.0331423	0.448068	0.72082	0.448068	0.0080776
0.090463	2.02209	0.090463	0.0456969	0.452147	1.10955	0.452147	0.0250747		0.09054	2.95796	0.09054	0.0331473	0.452226	0.729112	0.452226	0.00817051
0.091294	2.01799	0.091294	0.0456042	0.456304	1.10785	0.456304	0.0250362		0.091372	2.95842	0.091372	0.0331524	0.456383	0.733699	0.456383	0.00822192
0.092126	2.01389	0.092126	0.0455115	0.460461	1.10591	0.460461	0.0249923		0.092203	2.95886	0.092203	0.0331573	0.46054	0.735955	0.46054	0.0082472
0.092957	2.00986	0.092957	0.0454206	0.464618	1.10334	0.464618	0.0249342		0.093035	2.95929	0.093035	0.0331621	0.464697	0.737177	0.464697	0.00826089
0.093788	2.0064	0.093788	0.0453425	0.468775	1.1012	0.468775	0.024886		0.093866	2.9586	0.093866	0.0331544	0.468855	0.739935	0.468855	0.0082918
0.094619	2.00295	0.094619	0.0452644	0.472932	1.10158	0.472932	0.0248944		0.094697	2.9572	0.094697	0.0331387	0.473012	0.74578	0.473012	0.0083573
0.095451	1.99952	0.095451	0.0451869	0.477089	1.10379	0.477089	0.0249444		0.095529	2.95573	0.095529	0.0331223	0.477169	0.748598	0.477169	0.00838887
0.096282	1.99608	0.096282	0.0451092	0.481247	1.10309	0.481247	0.0249285		0.09636	2.95425	0.09636	0.0331057	0.481326	0.751236	0.481326	0.00841843
0.097113	1.99264	0.097113	0.0450313	0.485404	1.10059	0.485404	0.0248722		0.097192	2.95277	0.097192	0.0330891	0.485484	0.756086	0.485484	0.00847279
0.097944	1.98921	0.097944	0.044954	0.489561	1.09819	0.489561	0.0248179		0.098023	2.95129	0.098023	0.0330725	0.489641	0.759077	0.489641	0.0085063
0.098775	1.98813	0.098775	0.0449295	0.493718	1.097	0.493718	0.024791		0.098855	2.94991	0.098855	0.033057	0.493798	0.759414	0.493798	0.00851008
0.099607	1.98873	0.099607	0.044943	0.497875	1.09517	0.497875	0.0247496		0.099686	2.94864	0.099686	0.0330428	0.497956	0.763456	0.497956	0.00855538
0.100438	1.98935	0.100438	0.044957	0.502032	1.09652	0.502032	0.02478		0.100517	2.94742	0.100517	0.0330291	0.502113	0.770531	0.502113	0.00863466
0.101269	1.98997	0.101269	0.0449711	0.506189	1.09877	0.506189	0.0248309		0.101349	2.94618	0.101349	0.0330153	0.50627	0.776802	0.50627	0.00870493
0.1021	1.99059	0.1021	0.0449852	0.510346	1.09898	0.510346	0.0248358		0.10218	2.94496	0.10218	0.0330016	0.510427	0.781151	0.510427	0.00875366
0.102932	1.99122	0.102932	0.0449993	0.514503	1.0967	0.514503	0.0247842		0.103012	2.94373	0.103012	0.0329877	0.514585	0.786039	0.514585	0.00880844
0.103763	1.99079	0.103763	0.0449896	0.51866	1.09351	0.51866	0.0247122		0.103843	2.94255	0.103843	0.0329746	0.518742	0.791047	0.518742	0.00886457
0.104594	1.98919	0.104594	0.0449535	0.522817	1.08969	0.522817	0.0246257		0.104675	2.94182	0.104675	0.0329663	0.522899	0.79478	0.522899	0.0089064
0.105425	1.98757	0.105425	0.0449169	0.526974	1.08708	0.526974	0.0245668		0.105506	2.94118	0.105506	0.0329592	0.527056	0.79675	0.527056	0.00892847
0.106257	1.98596	0.106257	0.0448805	0.531131	1.08596	0.531131	0.0245416		0.106337	2.94052	0.106337	0.0329518	0.531214	0.798121	0.531214	0.00894384
0.107088	1.98442	0.107088	0.0448456	0.535288	1.0849	0.535288	0.0245176		0.107169	2.93987	0.107169	0.0329445	0.535371	0.799698	0.535371	0.00896151
0.107919	1.983	0.107919	0.0448135	0.539445	1.08447	0.539445	0.0245079		108	2.93921	108	0.0329371	0.539528	0.799473	0.539528	0.00895898
0.10875	1.98155	0.10875	0.0447808	0.543602	1.08101	0.543602	0.0244296		0.108832	2.93855	0.108832	0.0329298	0.543686	0.797529	0.543686	0.0089372
0.109581	1.98012	0.109581	0.0447486	0.547759	1.07669	0.547759	0.0243321		0.109663	2.93802	0.109663	0.0329238	0.547843	0.795465	0.547843	0.00891407
0.110413	1.9787	0.110413	0.0447164	0.551916	1.07498	0.551916	0.0242934		0.110495	2.93758	0.110495	0.0329188	552	0.79351	552	0.00889216
0.111244	1.97728	0.111244	0.0446842	0.556073	1.07739	0.556073	0.0243477		0.111326	2.93713	0.111326	0.0329139	0.556157	0.791301	0.556157	0.00886741
0.112075	1.97585	0.112075	0.044652	0.560231	1.07847	0.560231	0.0243722		0.112157	2.93672	0.112157	0.0329092	0.560315	0.791698	0.560315	0.00887186
0.112906	1.97442	0.112906	0.0446197	0.564388	1.0824	0.564388	0.0244609		0.112989	2.93628	0.112989	0.0329043	0.564472	0.791429	0.564472	0.00886885
0.113738	1.97306	0.113738	0.0445888	0.568545	1.08679	0.568545	0.0245602		0.11382	2.93587	0.11382	0.0328997	0.568629	0.787901	0.568629	0.0088293
0.114569	1.97188	0.114569	0.0445624	0.572702	1.08869	0.572702	0.0246032		0.114652	2.93565	0.114652	0.0328973	0.572786	0.783548	0.572786	0.00878053
0.1154	1.97077	0.1154	0.0445372	0.576859	1.08944	0.576859	0.0246202		0.115483	2.93559	0.115483	0.0328966	0.576944	0.780065	0.576944	0.0087415
0.116231	1.96966	0.116231	0.044512	0.581016	1.08866	0.581016	0.0246026		0.116315	2.93556	0.116315	0.0328962	0.581101	0.777458	0.581101	0.00871229
0.117063	1.96854	0.117063	0.0444869	0.585173	1.08953	0.585173	0.0246223		0.117146	2.93552	0.117146	0.0328957	0.585258	0.776502	0.585258	0.00870158
0.117894	1.96743	0.117894	0.0444617	0.58933	1.09086	0.58933	0.0246522		0.117977	2.93549	0.117977	0.0328954	0.589416	0.77689	0.589416	0.00870592
0.118725	1.96631	0.118725	0.0444365	0.593487	1.09088	0.593487	0.0246527		0.118809	2.93544	0.118809	0.0328949	0.593573	0.777059	0.593573	0.00870781
0.119556	1.96514	0.119556	0.0444101	0.597644	1.08917	0.597644	0.0246141		0.11964	2.93553	0.11964	0.0328959	0.59773	0.776232	0.59773	0.00869855
0.120387	1.96389	0.120387	0.0443817	0.601801	1.08641	0.601801	0.0245517		0.120472	2.936	0.120472	0.0329012	0.601887	0.774656	0.601887	0.00868088
0.121219	1.96262	0.121219	0.0443529	0.605958	1.08076	0.605958	0.0244239		0.121303	2.93652	0.121303	0.032907	0.606045	0.773585	0.606045	0.00866888
0.12205	1.96134	0.12205	0.0443242	0.610115	1.07438	0.610115	0.0242797		0.122135	2.93706	0.122135	0.032913	0.610202	0.773721	0.610202	0.00867041
0.122881	1.96007	0.122881	0.0442954	0.614272	1.06967	0.614272	0.0241734		0.122966	2.93758	0.122966	0.0329188	0.614359	0.774305	0.614359	0.00867695
0.123712	1.95879	0.123712	0.0442664	0.618429	1.06603	0.618429	0.024091		0.123797	2.93811	0.123797	0.0329248	0.618516	0.774271	0.618516	0.00867657
0.124544	1.95858	0.124544	0.0442616	0.622586	1.06671	0.622586	0.0241065		0.124629	2.93858	0.124629	0.0329301	0.622674	0.772678	0.622674	0.00865872
0.125375	1.95925	0.125375	0.0442769	0.626743	1.06767	0.626743	0.024128		0.12546	2.93826	0.12546	0.0329265	0.626831	0.770384	0.626831	0.00863301
0.126206	1.9601	0.126206	0.044296	0.6309	1.06636	0.6309	0.0240985		0.126292	2.93779	0.126292	0.0329212	0.630988	0.768529	0.630988	0.00861223
0.127037	1.96094	0.127037	0.0443149	0.635057	1.06317	0.635057	0.0240264		0.127123	2.93733	0.127123	0.0329161	0.635145	0.768147	0.635145	0.00860795
0.127869	1.96178	0.127869	0.0443341	0.639215	1.05939	0.639215	0.023941		0.127955	2.93686	0.127955	0.0329108	0.639303	0.768002	0.639303	0.00860631
0.1287	1.96263	0.1287	0.0443532	0.643372	1.05869	0.643372	0.0239252		0.128786	2.93639	0.128786	0.0329055	0.64346	0.766209	0.64346	0.00858622
0.129531	1.96333	0.129531	0.0443691	0.647529	1.05918	0.647529	0.0239362		0.129617	2.93591	0.129617	0.0329002	0.647617	0.76268	0.647617	0.00854668
0.130362	1.96378	0.130362	0.0443791	0.651686	1.06071	0.651686	0.0239709		0.130449	2.93526	0.130449	0.0328928	0.651775	0.758097	0.651775	0.00849532
0.131194	1.96416	0.131194	0.0443877	0.655843	1.06287	0.655843	0.0240197		0.13128	2.93469	0.13128	0.0328865	0.655932	0.755303	0.655932	0.00846402
0.132025	1.96453	0.132025	0.0443963	0.66	1.06308	0.66	0.0240245		0.132112	2.93416	0.132112	0.0328805	0.660089	0.756532	0.660089	0.00847778
0.132856	1.96492	0.132856	0.0444049	0.664157	1.06088	0.664157	0.0239748		0.132943	2.93364	0.132943	0.0328747	0.664246	0.757412	0.664246	0.00848765
0.133687	1.96529	0.133687	0.0444134	0.668314	1.05907	0.668314	0.0239338		0.133775	2.93312	0.133775	0.0328689	0.668404	0.758033	0.668404	0.00849461
0.134518	1.96561	0.134518	0.0444207	0.672471	1.05723	0.672471	0.0238922		0.134606	2.9326	0.134606	0.0328631	0.672561	0.758556	0.672561	0.00850046
0.13535	1.96539	0.13535	0.0444156	0.676628	1.05527	0.676628	0.0238479		0.135438	2.93269	0.135438	0.0328641	0.676718	0.757833	0.676718	0.00849237
0.136181	1.96501	0.136181	0.0444071	0.680785	1.05463	0.680785	0.0238334		0.136269	2.93323	0.136269	0.0328701	0.680875	0.753416	0.680875	0.00844287
0.137012	1.96464	0.137012	0.0443986	0.684942	1.05665	0.684942	0.0238791		0.1371	2.93382	0.1371	0.0328768	0.685033	0.748873	0.685033	0.00839196
0.137843	1.96426	0.137843	0.0443901	0.689099	1.05786	0.689099	0.0239064		0.137932	2.93443	0.137932	0.0328836	0.68919	0.746323	0.68919	0.00836338
0.138675	1.96388	0.138675	0.0443816	0.693256	1.05788	0.693256	0.0239068		0.138763	2.93503	0.138763	0.0328903	0.693347	0.746615	0.693347	0.00836665
0.139506	1.96351	0.139506	0.0443731	0.697413	1.05859	0.697413	0.0239229		0.139595	2.93564	0.139595	0.0328971	0.697505	0.747305	0.697505	0.00837438
0.140337	1.96292	0.140337	0.0443598	0.70157	1.06132	0.70157	0.0239846		0.140426	2.93611	0.140426	0.0329024	0.701662	0.744753	0.701662	0.00834579
0.141168	1.96226	0.141168	0.044345	0.705727	1.06222	0.705727	0.024005		0.141258	2.93602	0.141258	0.0329014	0.705819	0.742216	0.705819	0.00831736
0.141999	1.9616	0.141999	0.0443299	0.709884	1.06044	0.709884	0.0239647		0.142089	2.93573	0.142089	0.0328981	0.709976	0.738461	0.709976	0.00827528
0.142831	1.96094	0.142831	0.044315	0.714041	1.06134	0.714041	0.0239852		0.14292	2.93545	0.14292	0.032895	0.714134	0.732636	0.714134	0.00821
0.143662	1.96028	0.143662	0.0443	0.718198	1.06624	0.718198	0.0240959		0.143752	2.93517	0.143752	0.0328918	0.718291	0.72735	0.718291	0.00815077
0.144493	1.95961	0.144493	0.0442851	0.722356	1.06926	0.722356	0.0241641		0.144583	2.93491	0.144583	0.0328889	0.722448	0.72806	0.722448	0.00815873
0.145324	1.95918	0.145324	0.0442752	0.726513	1.06807	0.726513	0.0241371		0.145415	2.93463	0.145415	0.0328858	0.726605	0.731838	0.726605	0.00820106
0.146156	1.95896	0.146156	0.0442704	0.73067	1.06663	0.73067	0.0241047		0.146246	2.93434	0.146246	0.0328826	0.730763	0.735704	0.730763	0.00824438
0.146987	1.95878	0.146987	0.0442663	0.734827	1.06498	0.734827	0.0240673		0.147078	2.93402	0.147078	0.032879	0.73492	0.737531	0.73492	0.00826485
0.147818	1.9586	0.147818	0.0442623	0.738984	1.06216	0.738984	0.0240035		0.147909	2.93372	0.147909	0.0328756	0.739077	0.73749	0.739077	0.0082644
0.148649	1.95843	0.148649	0.0442582	0.743141	1.05962	0.743141	0.0239463		0.14874	2.93339	0.14874	0.032872	0.743235	0.738227	0.743235	0.00827266
0.149481	1.95825	0.149481	0.0442541	0.747298	1.06131	0.747298	0.0239843		0.149572	2.93309	0.149572	0.0328685	0.747392	0.7414	0.747392	0.00830821
0.150312	1.95844	0.150312	0.0442585	0.751455	1.06587	0.751455	0.0240875		0.150403	2.93275	0.150403	0.0328648	0.751549	0.741467	0.751549	0.00830897
0.151143	1.95958	0.151143	0.0442844	0.755612	1.06901	0.755612	0.0241584		0.151235	2.93231	0.151235	0.0328598	0.755706	0.739205	0.755706	0.00828361
0.151974	1.96093	0.151974	0.0443148	0.759769	1.06895	0.759769	0.0241572		0.152066	2.93179	0.152066	0.032854	0.759864	0.740282	0.759864	0.00829568
0.152805	1.96226	0.152805	0.0443449	0.763926	1.06906	0.763926	0.0241595		0.152898	2.93127	0.152898	0.0328482	0.764021	0.738172	0.764021	0.00827204
0.153637	1.9636	0.153637	0.0443751	0.768083	1.06981	0.768083	0.0241765		0.153729	2.93074	0.153729	0.0328422	0.768178	0.732933	0.768178	0.00821333
0.154468	1.96494	0.154468	0.0444055	0.77224	1.07194	0.77224	0.0242247		0.15456	2.93022	0.15456	0.0328364	0.772335	0.726941	0.772335	0.00814619
0.155299	1.96622	0.155299	0.0444344	0.776397	1.07446	0.776397	0.0242816		0.155392	2.9297	0.155392	0.0328306	0.776493	0.72129	0.776493	0.00808286
0.15613	1.96782	0.15613	0.0444706	0.780554	1.07525	0.780554	0.0242995		0.156223	2.92932	0.156223	0.0328263	0.78065	0.715831	0.78065	0.00802168
0.156962	1.96949	0.156962	0.0445083	0.784711	1.07519	0.784711	0.024298		0.157055	2.92912	0.157055	0.0328241	0.784807	0.711222	0.784807	0.00797003
0.157793	1.97117	0.157793	0.0445462	0.788868	1.07222	0.788868	0.0242309		0.157886	2.92897	0.157886	0.0328224	0.788965	0.706359	0.788965	0.00791554
0.158624	1.97284	0.158624	0.044584	0.793025	1.06722	0.793025	0.0241179		0.158718	2.92882	0.158718	0.0328207	0.793122	0.706182	0.793122	0.00791356
0.159455	1.97451	0.159455	0.0446216	0.797182	1.06328	0.797182	0.0240289		0.159549	2.92867	0.159549	0.032819	0.797279	0.708579	0.797279	0.00794041
0.160287	1.97612	0.160287	0.0446582	0.801339	1.06162	0.801339	0.0239914		0.16038	2.92851	0.16038	0.0328173	0.801436	0.704122	0.801436	0.00789047
0.161118	1.97686	0.161118	0.0446748	0.805497	1.06132	0.805497	0.0239846		0.161212	2.92802	0.161212	0.0328118	0.805594	0.70119	0.805594	0.00785762
0.161949	1.97726	0.161949	0.0446838	0.809654	1.06013	0.809654	0.0239578		0.162043	2.92688	0.162043	0.032799	0.809751	0.700643	0.809751	0.00785149
0.16278	1.97761	0.16278	0.0446918	0.813811	1.05762	0.813811	0.0239009		0.162875	2.92551	0.162875	0.0327836	0.813908	0.699824	0.813908	0.00784231
0.163612	1.97798	0.163612	0.0447002	0.817968	1.05559	0.817968	0.0238552		0.163706	2.92413	0.163706	0.0327682	0.818065	0.697997	0.818065	0.00782184
0.164443	1.97835	0.164443	0.0447086	0.822125	1.05523	0.822125	0.0238469		0.164538	2.92278	0.164538	0.032753	0.822223	0.697017	0.822223	0.00781085
0.165274	1.97873	0.165274	0.0447169	0.826282	1.05557	0.826282	0.0238547		0.165369	2.92142	0.165369	0.0327377	0.82638	0.694425	0.82638	0.00778181
0.166105	1.9787	0.166105	0.0447165	0.830439	1.05609	0.830439	0.0238664		0.1662	2.92012	0.1662	0.0327232	0.830537	0.691795	0.830537	0.00775234
0.166936	1.97826	0.166936	0.0447064	0.834596	1.0569	0.834596	0.0238847		0.167032	2.91988	0.167032	0.0327205	0.834695	0.688291	0.834695	0.00771306
0.167768	1.97772	0.167768	0.0446943	0.838753	1.05692	0.838753	0.0238853		0.167863	2.92013	0.167863	0.0327234	0.838852	0.684883	0.838852	0.00767488
0.168599	1.97718	0.168599	0.0446821	0.84291	1.0552	0.84291	0.0238464		0.168695	2.9204	0.168695	0.0327263	0.843009	0.685592	0.843009	0.00768282
0.16943	1.97665	0.16943	0.04467	0.847067	1.05208	0.847067	0.0237758		0.169526	2.92064	0.169526	0.032729	0.847166	0.688149	0.847166	0.00771148
0.170261	1.97611	0.170261	0.0446579	0.851224	1.05196	0.851224	0.0237732		0.170358	2.9209	0.170358	0.0327319	0.851324	0.688478	0.851324	0.00771517
0.171093	1.97564	0.171093	0.0446472	0.855381	1.05399	0.855381	0.023819		0.171189	2.92116	0.171189	0.0327348	0.855481	0.688709	0.855481	0.00771775
0.171924	1.975	0.171924	0.0446327	0.859538	1.05557	0.859538	0.0238547		0.17202	2.92058	0.17202	0.0327283	0.859638	0.690138	0.859638	0.00773376
0.172755	1.97421	0.172755	0.0446149	0.863695	1.05686	0.863695	0.0238838		0.172852	2.91934	0.172852	0.0327145	0.863795	0.690578	0.863795	0.00773869
0.173586	1.97342	0.173586	0.044597	0.867852	1.05851	0.867852	0.023921		0.173683	2.91802	0.173683	0.0326996	0.867953	0.68919	0.867953	0.00772314
0.174417	1.97263	0.174417	0.0445792	0.872009	1.05688	0.872009	0.0238843		0.174515	2.91669	0.174515	0.0326847	0.87211	0.686993	0.87211	0.00769853
0.175249	1.97184	0.175249	0.0445614	0.876166	1.05397	0.876166	0.0238185		0.175346	2.91536	0.175346	0.0326698	0.876267	0.685502	0.876267	0.00768181
0.17608	1.9711	0.17608	0.0445446	0.880323	1.05299	0.880323	0.0237963		0.176178	2.91402	0.176178	0.0326548	0.880424	0.6861	0.880424	0.00768851
0.176911	1.97071	0.176911	0.0445358	0.88448	1.05324	0.88448	0.0238021		0.177009	2.91275	0.177009	0.0326406	0.884582	0.688291	0.884582	0.00771306
0.177742	1.97053	0.177742	0.0445317	0.888638	1.0554	0.888638	0.0238508		0.17784	2.91154	0.17784	0.0326271	0.888739	0.686349	0.888739	0.00769131
0.178574	1.97035	0.178574	0.0445276	0.892795	1.05834	0.892795	0.0239173		0.178672	2.91036	0.178672	0.0326138	0.892896	0.684181	0.892896	0.00766701
0.179405	1.97017	0.179405	0.0445236	0.896952	1.05875	0.896952	0.0239266		0.179503	2.90916	0.179503	0.0326004	0.897054	0.682595	0.897054	0.00764924
0.180236	1.96999	0.180236	0.0445195	0.901109	1.05644	0.901109	0.0238742		0.180335	2.90797	0.180335	0.0325871	0.901211	0.681433	0.901211	0.00763621
0.181067	1.96981	0.181067	0.0445155	0.905266	1.05346	0.905266	0.0238071		0.181166	2.90678	0.181166	0.0325738	0.905368	0.680497	0.905368	0.00762573
0.181899	1.97039	0.181899	0.0445286	0.909423	1.05126	0.909423	0.0237573		0.181998	2.90572	0.181998	0.0325618	0.909525	0.681445	0.909525	0.00763635
0.18273	1.97164	0.18273	0.0445568	0.91358	1.05285	0.91358	0.0237932		0.182829	2.90521	0.182829	0.0325561	0.913683	0.682989	0.913683	0.00765366
0.183561	1.97299	0.183561	0.0445873	0.917737	1.05601	0.917737	0.0238646		0.18366	2.90497	0.18366	0.0325534	0.91784	0.683239	0.91784	0.00765645
0.184392	1.97434	0.184392	0.0446178	0.921894	1.0578	0.921894	0.0239051		0.184492	2.90472	0.184492	0.0325507	0.921997	0.681588	0.921997	0.00763795
0.185223	1.97569	0.185223	0.0446485	0.926051	1.05917	0.926051	0.023936		0.185323	2.90448	0.185323	0.0325479	0.926154	0.680225	0.926154	0.00762267
0.186055	1.97705	0.186055	0.0446791	0.930208	1.0584	0.930208	0.0239186		0.186155	2.90424	0.186155	0.0325452	0.930312	0.681942	0.930312	0.00764192
0.186886	1.97877	0.186886	0.044718	0.934365	1.05659	0.934365	0.0238779		0.186986	2.90398	0.186986	0.0325423	0.934469	0.685247	0.934469	0.00767895
0.187717	1.98099	0.187717	0.0447681	0.938522	1.05614	0.938522	0.0238675		0.187818	2.90379	0.187818	0.0325402	0.938626	0.686848	0.938626	0.00769689
0.188548	1.98337	0.188548	0.0448219	0.942679	1.05738	0.942679	0.0238957		0.188649	2.90367	0.188649	0.0325389	0.942784	0.68587	0.942784	0.00768594
0.18938	1.98575	0.18938	0.0448756	0.946836	1.05889	0.946836	0.0239296		0.18948	2.90353	0.18948	0.0325373	0.946941	0.686154	0.946941	0.00768912
0.190211	1.98812	0.190211	0.0449292	0.950993	1.05726	0.950993	0.0238929		0.190312	2.90341	0.190312	0.032536	0.951098	0.686358	0.951098	0.0076914
0.191042	1.99051	0.191042	0.0449833	0.95515	1.055	0.95515	0.0238419		0.191143	2.90328	0.191143	0.0325344	0.955255	0.685656	0.955255	0.00768353
0.191873	1.99259	0.191873	0.0450304	0.959307	1.05298	0.959307	0.0237961		0.191975	2.90315	0.191975	0.0325331	0.959413	0.685921	0.959413	0.00768651
0.192705	1.99382	0.192705	0.045058	0.963464	1.05065	0.963464	0.0237435		0.192806	2.90254	0.192806	0.0325262	0.96357	0.688254	0.96357	0.00771266
0.193536	1.99465	0.193536	0.0450768	0.967622	1.05015	0.967622	0.0237322		0.193638	2.9015	0.193638	0.0325146	0.967727	0.690957	0.967727	0.00774294
0.194367	1.99548	0.194367	0.0450957	0.971779	1.05193	0.971779	0.0237725		0.194469	2.90044	0.194469	0.0325026	0.971884	0.688427	0.971884	0.00771459
0.195198	1.99632	0.195198	0.0451146	0.975936	1.05269	0.975936	0.0237896		0.195301	2.89935	0.195301	0.0324905	0.976042	0.683998	0.976042	0.00766496
0.196029	1.99716	0.196029	0.0451335	0.980093	1.05246	0.980093	0.0237845		0.196132	2.89825	0.196132	0.0324782	0.980199	0.681361	0.980199	0.00763541
0.196861	1.99781	0.196861	0.0451482	0.98425	1.05271	0.98425	0.0237901		0.196963	2.89717	0.196963	0.032466	0.984356	0.680997	0.984356	0.00763133
0.197692	1.99715	0.197692	0.0451334	0.988407	1.05241	0.988407	0.0237833		0.197795	2.89604	0.197795	0.0324534	0.988514	0.678673	0.988514	0.00760529
0.198523	1.99587	0.198523	0.0451043	0.992564	1.05426	0.992564	0.0238252		0.198626	2.89482	0.198626	0.0324397	0.992671	0.677079	0.992671	0.00758742
0.199354	1.99458	0.199354	0.0450752	0.996721	1.05523	0.996721	0.023847		0.199458	2.89354	0.199458	0.0324253	0.996828	0.67643	0.996828	0.00758015
0.200186	1.99329	0.200186	0.0450461	1.00088	1.05565	1.00088	0.0238565		0.200289	2.89224	0.200289	0.0324108	1.00099	0.675888	1.00099	0.00757408
0.201017	1.992	0.201017	0.045017	1.00503	1.05688	1.00503	0.0238843		0.201121	2.89094	0.201121	0.0323963	1.00514	0.673696	1.00514	0.00754951
0.201848	1.99072	0.201848	0.0449879	1.00919	1.05581	1.00919	0.0238601		0.201952	2.88965	0.201952	0.0323817	1.0093	0.667705	1.0093	0.00748237
0.202679	1.99094	0.202679	0.0449929	1.01335	1.05438	1.01335	0.0238277		0.202783	2.88835	0.202783	0.0323672	1.01346	0.667382	1.01346	0.00747876
0.203511	1.99206	0.203511	0.0450183	1.01751	1.05405	1.01751	0.0238204		0.203615	2.88707	0.203615	0.0323528	1.01761	0.66724	1.01761	0.00747717
0.204342	1.99325	0.204342	0.0450452	1.02166	1.05248	1.02166	0.0237849		0.204446	2.88582	0.204446	0.0323388	1.02177	0.667991	1.02177	0.00748558
0.205173	1.99444	0.205173	0.0450721	1.02582	1.04992	1.02582	0.0237271		0.205278	2.88457	0.205278	0.0323248	1.02593	0.669662	1.02593	0.00750431
0.206004	1.99563	0.206004	0.0450989	1.02998	1.04945	1.02998	0.0237165		0.206109	2.8833	0.206109	0.0323106	1.03009	0.670653	1.03009	0.00751541
0.206835	1.99682	0.206835	0.0451258	1.03413	1.04921	1.03413	0.0237109		0.206941	2.88205	0.206941	0.0322966	1.03424	0.674185	1.03424	0.00755499
0.207667	1.9981	0.207667	0.0451548	1.03829	1.05019	1.03829	0.0237331		0.207772	2.88088	0.207772	0.0322834	1.0384	0.674171	1.0384	0.00755484
0.208498	1.9995	0.208498	0.0451864	1.04245	1.05132	1.04245	0.0237587		0.208603	2.87975	0.208603	0.0322708	1.04256	0.673458	1.04256	0.00754685
0.209329	2.00093	0.209329	0.0452188	1.04661	1.05098	1.04661	0.0237509		0.209435	2.87859	0.209435	0.0322578	1.04672	0.673955	1.04672	0.00755242
0.21016	2.00236	0.21016	0.0452511	1.05076	1.05214	1.05076	0.0237772		0.210266	2.87743	0.210266	0.0322448	1.05087	0.675585	1.05087	0.00757068
0.210992	2.00379	0.210992	0.0452834	1.05492	1.05467	1.05492	0.0238344		0.211098	2.87628	0.211098	0.0322319	1.05503	0.676708	1.05503	0.00758326
0.211823	2.00522	0.211823	0.0453157	1.05908	1.05589	1.05908	0.023862		0.211929	2.87511	0.211929	0.0322188	1.05919	0.679664	1.05919	0.0076164
0.212654	2.00705	0.212654	0.0453571	1.06323	1.0561	1.06323	0.0238666		0.212761	2.87396	0.212761	0.0322059	1.06334	0.680422	1.06334	0.00762488
0.213485	2.01017	0.213485	0.0454275	1.06739	1.0567	1.06739	0.0238803		0.213592	2.87332	0.213592	0.0321988	1.0675	0.67756	1.0675	0.00759281
0.214317	2.01356	0.214317	0.0455041	1.07155	1.05621	1.07155	0.0238692		0.214423	2.8732	0.214423	0.0321974	1.07166	0.674676	1.07166	0.0075605
0.215148	2.01689	0.215148	0.0455794	1.0757	1.05568	1.0757	0.0238572		0.215255	2.87314	0.215255	0.0321967	1.07582	0.672366	1.07582	0.00753461
0.215979	2.0204	0.215979	0.0456587	1.07986	1.05557	1.07986	0.0238546		0.216086	2.87306	0.216086	0.0321959	1.07997	0.673469	1.07997	0.00754697
0.21681	2.0241	0.21681	0.0457424	1.08402	1.05568	1.08402	0.0238572		0.216918	2.873	0.216918	0.0321952	1.08413	0.675288	1.08413	0.00756735
0.217641	2.02777	0.217641	0.0458254	1.08818	1.05616	1.08818	0.0238679		0.217749	2.87293	0.217749	0.0321943	1.08829	0.675205	1.08829	0.00756643
0.218473	2.03105	0.218473	0.0458994	1.09233	1.05578	1.09233	0.0238595		0.218581	2.87311	0.218581	0.0321964	1.09245	0.67264	1.09245	0.00753768
0.219304	2.03387	0.219304	0.0459631	1.09649	1.05331	1.09649	0.0238035		0.219412	2.87361	0.219412	0.032202	1.0966	0.667602	1.0966	0.00748122
0.220135	2.03668	0.220135	0.0460267	1.10065	1.05153	1.10065	0.0237635		0.220243	2.87422	0.220243	0.0322089	1.10076	0.664315	1.10076	0.00744439
0.220966	2.0395	0.220966	0.0460904	1.1048	1.05341	1.1048	0.0238059		0.221075	2.87483	0.221075	0.0322157	1.10492	0.662014	1.10492	0.00741861
0.221798	2.04232	0.221798	0.0461541	1.10896	1.05607	1.10896	0.023866		0.221906	2.87544	0.221906	0.0322225	1.10907	0.661019	1.10907	0.00740746
0.222629	2.04514	0.222629	0.0462178	1.11312	1.05794	1.11312	0.0239084		0.222738	2.87604	0.222738	0.0322292	1.11323	0.663648	1.11323	0.00743691
0.22346	2.04819	0.22346	0.0462867	1.11728	1.05953	1.11728	0.0239441		0.223569	2.87637	0.223569	0.032233	1.11739	0.662006	1.11739	0.00741852
0.224291	2.05149	0.224291	0.0463613	1.12143	1.05985	1.12143	0.0239515		0.224401	2.87614	0.224401	0.0322304	1.12155	0.660644	1.12155	0.00740325
0.225123	2.05476	0.225123	0.0464353	1.12559	1.05809	1.12559	0.0239117		0.225232	2.87566	0.225232	0.0322249	1.1257	0.658423	1.1257	0.00737837
0.225954	2.05805	0.225954	0.0465096	1.12975	1.05594	1.12975	0.0238631		0.226063	2.87518	0.226063	0.0322196	1.12986	0.657268	1.12986	0.00736542
0.226785	2.06132	0.226785	0.0465836	1.1339	1.05499	1.1339	0.0238416		0.226895	2.8747	0.226895	0.0322142	1.13402	0.663818	1.13402	0.00743882
0.227616	2.0646	0.227616	0.0466576	1.13806	1.0557	1.13806	0.0238577		0.227726	2.87421	0.227726	0.0322087	1.13817	0.665806	1.13817	0.0074611
0.228447	2.06815	0.228447	0.0467379	1.14222	1.05642	1.14222	0.023874		0.228558	2.87373	0.228558	0.0322034	1.14233	0.66481	1.14233	0.00744994
0.229279	2.07211	0.229279	0.0468274	1.14637	1.05414	1.14637	0.0238223		0.229389	2.87329	0.229389	0.0321984	1.14649	0.664617	1.14649	0.00744778
0.23011	2.07615	0.23011	0.0469187	1.15053	1.04981	1.15053	0.0237246		0.230221	2.87289	0.230221	0.032194	1.15065	0.666149	1.15065	0.00746495
0.230941	2.08019	0.230941	0.04701	1.15469	1.04679	1.15469	0.0236563		0.231052	2.8725	0.231052	0.0321895	1.1548	0.666144	1.1548	0.00746489
0.231772	2.08423	0.231772	0.0471013	1.15885	1.04549	1.15885	0.023627		0.231883	2.8721	0.231883	0.0321851	1.15896	0.665682	1.15896	0.00745971
0.232604	2.08827	0.232604	0.0471925	1.163	1.04701	1.163	0.0236613		0.232715	2.87169	0.232715	0.0321805	1.16312	0.663641	1.16312	0.00743684
0.233435	2.09206	0.233435	0.0472782	1.16716	1.04996	1.16716	0.0237279		0.233546	2.87123	0.233546	0.0321753	1.16728	0.662853	1.16728	0.007428
0.234266	2.09515	0.234266	0.0473481	1.17132	1.05093	1.17132	0.0237499		0.234378	2.87064	0.234378	0.0321687	1.17143	0.664003	1.17143	0.00744089
0.235097	2.09779	0.235097	0.0474076	1.17547	1.05066	1.17547	0.0237437		0.235209	2.86997	0.235209	0.0321612	1.17559	0.66335	1.17559	0.00743357
0.235929	2.10044	0.235929	0.0474676	1.17963	1.04847	1.17963	0.0236942		0.236041	2.86929	0.236041	0.0321536	1.17975	0.664239	1.17975	0.00744354
0.23676	2.10309	0.23676	0.0475274	1.18379	1.04401	1.18379	0.0235935		0.236872	2.86861	0.236872	0.0321459	1.1839	0.666951	1.1839	0.00747393
0.237591	2.10573	0.237591	0.047587	1.18795	1.04075	1.18795	0.0235198		0.237703	2.86793	0.237703	0.0321384	1.18806	0.669138	1.18806	0.00749844
0.238422	2.10854	0.238422	0.0476507	1.1921	1.04224	1.1921	0.0235535		0.238535	2.86726	0.238535	0.0321309	1.19222	0.669751	1.19222	0.00750531
0.239253	2.11257	0.239253	0.0477416	1.19626	1.04425	1.19626	0.023599		0.239366	2.86606	0.239366	0.0321174	1.19638	0.668698	1.19638	0.00749351
0.240085	2.1177	0.240085	0.0478576	1.20042	1.04354	1.20042	0.0235828		0.240198	2.86426	0.240198	0.0320972	1.20053	0.672413	1.20053	0.00753514
0.240916	2.12284	0.240916	0.0479739	1.20457	1.03988	1.20457	0.0235002		0.241029	2.86244	0.241029	0.0320769	1.20469	0.675709	1.20469	0.00757207
0.241747	2.12799	0.241747	0.0480901	1.20873	1.03732	1.20873	0.0234423		0.241861	2.86066	0.241861	0.0320568	1.20885	0.675375	1.20885	0.00756833
0.242578	2.13313	0.242578	0.0482064	1.21289	1.03831	1.21289	0.0234647		0.242692	2.85884	0.242692	0.0320365	1.21301	0.670487	1.21301	0.00751355
0.24341	2.13829	0.24341	0.048323	1.21704	1.03973	1.21704	0.0234966		0.243523	2.85698	0.243523	0.0320156	1.21716	0.664008	1.21716	0.00744095
0.244241	2.14274	0.244241	0.0484234	1.2212	1.03969	1.2212	0.0234958		0.244355	2.85516	0.244355	0.0319953	1.22132	0.661566	1.22132	0.00741359
0.245072	2.14644	0.245072	0.0485072	1.22536	1.04044	1.22536	0.0235128		0.245186	2.85341	0.245186	0.0319756	1.22548	0.658303	1.22548	0.00737702
0.245903	2.15015	0.245903	0.048591	1.22952	1.04271	1.22952	0.023564		0.246018	2.85167	0.246018	0.0319561	1.22964	0.655066	1.22964	0.00734074
0.246735	2.15385	0.246735	0.0486747	1.23367	1.04176	1.23367	0.0235427		0.246849	2.84994	0.246849	0.0319368	1.23379	0.652199	1.23379	0.00730861
0.247566	2.15755	0.247566	0.0487583	1.23783	1.03887	1.23783	0.0234773		0.247681	2.84822	0.247681	0.0319175	1.23795	0.649678	1.23795	0.00728037
0.248397	2.16125	0.248397	0.0488418	1.24199	1.03643	1.24199	0.0234221		0.248512	2.84648	0.248512	0.031898	1.24211	0.644423	1.24211	0.00722147
0.249228	2.16499	0.249228	0.0489264	1.24614	1.03472	1.24614	0.0233836		0.249343	2.84464	0.249343	0.0318773	1.24626	0.640809	1.24626	0.00718097
0.250059	2.1688	0.250059	0.0490124	1.2503	1.03225	1.2503	0.0233278		0.250175	2.84244	0.250175	0.0318527	1.25042	0.640424	1.25042	0.00717666
0.250891	2.17263	0.250891	0.049099	1.25446	1.02944	1.25446	0.0232641		0.251006	2.83995	0.251006	0.0318248	1.25458	0.64219	1.25458	0.00719645
0.251722	2.17647	0.251722	0.0491857	1.25862	1.02778	1.25862	0.0232266		0.251838	2.83745	0.251838	0.0317968	1.25874	0.641674	1.25874	0.00719067
0.252553	2.18032	0.252553	0.0492729	1.26277	1.02794	1.26277	0.0232302		0.252669	2.83495	0.252669	0.0317687	1.26289	0.641099	1.26289	0.00718423
0.253384	2.18416	0.253384	0.0493596	1.26693	1.02839	1.26693	0.0232405		0.253501	2.83244	0.253501	0.0317407	1.26705	0.641756	1.26705	0.00719159
0.254216	2.18784	0.254216	0.0494428	1.27109	1.02686	1.27109	0.0232059		0.254332	2.82989	0.254332	0.0317121	1.27121	0.641612	1.27121	0.00718998
0.255047	2.1911	0.255047	0.0495164	1.27524	1.02481	1.27524	0.0231596		0.255163	2.82698	0.255163	0.0316795	1.27537	0.640402	1.27537	0.00717642
0.255878	2.19406	0.255878	0.0495833	1.2794	1.02427	1.2794	0.0231473		0.255995	2.82367	0.255995	0.0316424	1.27952	0.640609	1.27952	0.00717873
0.256709	2.19703	0.256709	0.0496503	1.28356	1.0251	1.28356	0.0231661		0.256826	2.82036	0.256826	0.0316053	1.28368	0.643059	1.28368	0.00720619
0.257541	2.19999	0.257541	0.0497174	1.28771	1.0265	1.28771	0.0231978		0.257658	2.81705	0.257658	0.0315681	1.28784	0.646021	1.28784	0.00723938
0.258372	2.20295	0.258372	0.0497842	1.29187	1.02733	1.29187	0.0232164		0.258489	2.81372	0.258489	0.0315309	1.29199	0.647924	1.29199	0.00726071
0.259203	2.20596	0.259203	0.0498522	1.29603	1.02687	1.29603	0.023206		0.259321	2.81041	0.259321	0.0314938	1.29615	0.648571	1.29615	0.00726796
0.260034	2.20908	0.260034	0.0499228	1.30018	1.02465	1.30018	0.0231559		0.260152	2.80675	0.260152	0.0314527	1.30031	0.64986	1.30031	0.00728241
0.260865	2.21222	0.260865	0.0499937	1.30434	1.02242	1.30434	0.0231054		0.260983	2.80252	0.260983	0.0314054	1.30447	0.650335	1.30447	0.00728773
0.261697	2.21532	0.261697	0.0500638	1.3085	1.02106	1.3085	0.0230748		0.261815	2.79826	0.261815	0.0313577	1.30862	0.650195	1.30862	0.00728616
0.262528	2.21842	0.262528	0.0501337	1.31266	1.01972	1.31266	0.0230446		0.262646	2.79401	0.262646	0.0313099	1.31278	0.65046	1.31278	0.00728913
0.263359	2.22151	0.263359	0.0502036	1.31681	1.01771	1.31681	0.0229992		0.263478	2.78973	0.263478	0.0312621	1.31694	0.651402	1.31694	0.00729969
0.26419	2.2246	0.26419	0.0502735	1.32097	1.01657	1.32097	0.0229733		0.264309	2.78551	0.264309	0.0312147	1.32109	0.652818	1.32109	0.00731555
0.265022	2.22701	0.265022	0.050328	1.32513	1.01621	1.32513	0.0229652		0.265141	2.78038	0.265141	0.0311573	1.32525	0.650963	1.32525	0.00729477
0.265853	2.22879	0.265853	0.0503681	1.32929	1.01572	1.32929	0.0229541		0.265972	2.77368	0.265972	0.0310822	1.32941	0.645007	1.32941	0.00722802
0.266684	2.23051	0.266684	0.0504071	1.33344	1.01459	1.33344	0.0229286		0.266804	2.76662	0.266804	0.031003	1.33357	0.642276	1.33357	0.00719742
0.267515	2.23214	0.267515	0.0504438	1.3376	1.01429	1.3376	0.0229217		0.267635	2.75957	0.267635	0.030924	1.33772	0.644621	1.33772	0.0072237
0.268347	2.2337	0.268347	0.050479	1.34176	1.01599	1.34176	0.0229602		0.268466	2.75252	0.268466	0.030845	1.34188	0.64675	1.34188	0.00724755
0.269178	2.23532	0.269178	0.0505156	1.34591	1.01911	1.34591	0.0230308		0.269298	2.74544	0.269298	0.0307657	1.34604	0.648045	1.34604	0.00726206
0.270009	2.23671	0.270009	0.0505471	1.35007	1.02065	1.35007	0.0230656		0.270129	2.73859	0.270129	0.0306889	1.3502	0.648246	1.3502	0.00726432
0.27084	2.23688	0.27084	0.0505509	1.35423	1.01991	1.35423	0.0230487		0.270961	2.7323	0.270961	0.0306185	1.35435	0.649088	1.35435	0.00727376
0.271671	2.23625	0.271671	0.0505367	1.35838	1.02374	1.35838	0.0231354		0.271792	2.72641	0.271792	0.0305525	1.35851	0.65085	1.35851	0.0072935
0.272503	2.23562	0.272503	0.0505225	1.36254	1.02683	1.36254	0.0232053		0.272624	2.72047	0.272624	0.0304859	1.36267	0.65107	1.36267	0.00729596
0.273334	2.23499	0.273334	0.0505083	1.3667	1.02859	1.3667	0.0232451		0.273455	2.7146	0.273455	0.0304201	1.36682	0.650522	1.36682	0.00728982
0.274165	2.23436	0.274165	0.0504941	1.37085	1.02892	1.37085	0.0232524		0.274286	2.70871	0.274286	0.0303541	1.37098	0.652977	1.37098	0.00731734
0.274996	2.23391	0.274996	0.0504838	1.37501	1.02894	1.37501	0.0232528		0.275118	2.70277	0.275118	0.0302876	1.37514	0.651638	1.37514	0.00730233
0.275828	2.23424	0.275828	0.0504913	1.37917	1.03063	1.37917	0.0232911		0.275949	2.69661	0.275949	0.0302185	1.3793	0.646165	1.3793	0.007241
0.276659	2.23546	0.276659	0.0505189	1.38333	1.03123	1.38333	0.0233047		0.276781	2.69037	0.276781	0.0301486	1.38345	0.644076	1.38345	0.00721758
0.27749	2.23668	0.27749	0.0505465	1.38748	1.02981	1.38748	0.0232726		0.277612	2.68414	0.277612	0.0300788	1.38761	0.640147	1.38761	0.00717356
0.278321	2.2379	0.278321	0.0505739	1.39164	1.02892	1.39164	0.0232525		0.278444	2.67792	0.278444	0.030009	1.39177	0.635756	1.39177	0.00712435
0.279153	2.23911	0.279153	0.0506014	1.3958	1.03079	1.3958	0.0232947		0.279275	2.67169	0.279275	0.0299393	1.39593	0.631071	1.39593	0.00707185
0.279984	2.2403	0.279984	0.0506283	1.39996	1.02914	1.39996	0.0232573		0.280106	2.66548	0.280106	0.0298697	1.40008	0.626805	1.40008	0.00702405
0.280815	2.24139	0.280815	0.0506529	1.40411	1.02717	1.40411	0.0232129		0.280938	2.6599	0.280938	0.0298071	1.40424	0.624143	1.40424	0.00699422
0.281646	2.24247	0.281646	0.0506772	1.40827	1.02568	1.40827	0.0231792		0.281769	2.65527	0.281769	0.0297553	1.4084	0.624397	1.4084	0.00699706
0.282477	2.24361	0.282477	0.0507031	1.41243	1.02469	1.41243	0.0231568		0.282601	2.65073	0.282601	0.0297043	1.41256	0.626152	1.41256	0.00701673
0.283309	2.24477	0.283309	0.0507292	1.41658	1.02463	1.41658	0.0231554		0.283432	2.64615	0.283432	0.029653	1.41671	0.628279	1.41671	0.00704057
0.28414	2.24591	0.28414	0.0507551	1.42074	1.02525	1.42074	0.0231696		0.284264	2.64157	0.284264	0.0296017	1.42087	0.629274	1.42087	0.00705172
0.284971	2.24707	0.284971	0.0507811	1.4249	1.0253	1.4249	0.0231707		0.285095	2.63701	0.285095	0.0295506	1.42503	0.626832	1.42503	0.00702435
0.285802	2.24787	0.285802	0.0507993	1.42905	1.02479	1.42905	0.0231591		0.285926	2.63194	0.285926	0.0294939	1.42918	0.627045	1.42918	0.00702674
0.286634	2.24772	0.286634	0.0507959	1.43321	1.02448	1.43321	0.023152		0.286758	2.62607	0.286758	0.029428	1.43334	0.628256	1.43334	0.00704031
0.287465	2.24721	0.287465	0.0507844	1.43737	1.02465	1.43737	0.0231559		0.287589	2.62001	0.287589	0.0293601	1.4375	0.629209	1.4375	0.00705099
0.288296	2.2467	0.288296	0.0507729	1.44152	1.02607	1.44152	0.023188		0.288421	2.61397	0.288421	0.0292924	1.44166	0.629853	1.44166	0.00705821
0.289127	2.2462	0.289127	0.0507616	1.44568	1.02858	1.44568	0.0232447		0.289252	2.6079	0.289252	0.0292244	1.44581	0.630609	1.44581	0.00706668
0.289959	2.24569	0.289959	0.0507501	1.44984	1.02913	1.44984	0.0232572		0.290084	2.60185	0.290084	0.0291567	1.44997	0.63037	1.44997	0.007064
0.29079	2.24503	0.29079	0.0507352	1.454	1.02875	1.454	0.0232486		0.290915	2.59586	0.290915	0.0290895	1.45413	0.625848	1.45413	0.00701332
0.291621	2.24394	0.291621	0.0507104	1.45815	1.02878	1.45815	0.0232493		0.291746	2.58998	0.291746	0.0290236	1.45829	0.621761	1.45829	0.00696753
0.292452	2.24262	0.292452	0.0506806	1.46231	1.02597	1.46231	0.0231857		0.292578	2.5842	0.292578	0.0289588	1.46244	0.620158	1.46244	0.00694956
0.293283	2.2413	0.293283	0.0506508	1.46647	1.02445	1.46647	0.0231513		0.293409	2.5784	0.293409	0.0288938	1.4666	0.620367	1.4666	0.0069519
0.294115	2.23998	0.294115	0.0506209	1.47063	1.02346	1.47063	0.023129		0.294241	2.57269	0.294241	0.0288299	1.47076	0.619635	1.47076	0.0069437
0.294946	2.23866	0.294946	0.0505912	1.47478	1.02304	1.47478	0.0231196		0.295072	2.56711	0.295072	0.0287673	1.47491	0.619043	1.47491	0.00693706
0.295777	2.23726	0.295777	0.0505595	1.47894	1.02306	1.47894	0.0231199		0.295904	2.56126	0.295904	0.0287018	1.47907	0.618745	1.47907	0.00693373
0.296608	2.23544	0.296608	0.0505185	1.4831	1.02238	1.4831	0.0231047		0.296735	2.5544	0.296735	0.0286249	1.48323	0.618902	1.48323	0.00693549
0.29744	2.23314	0.29744	0.0504666	1.48725	1.02096	1.48725	0.0230726		0.297566	2.54691	0.297566	0.0285409	1.48739	0.6195	1.48739	0.00694219
0.298271	2.23086	0.298271	0.050415	1.49141	1.02056	1.49141	0.0230636		0.298398	2.53941	0.298398	0.028457	1.49154	0.622265	1.49154	0.00697317
0.299102	2.22855	0.299102	0.0503626	1.49557	1.02134	1.49557	0.023081		0.299229	2.53191	0.299229	0.0283728	1.4957	0.624629	1.4957	0.00699966
0.299933	2.22622	0.299933	0.0503101	1.49972	1.02296	1.49972	0.0231178		0.300061	2.52438	0.300061	0.0282885	1.49986	0.626013	1.49986	0.00701517
0.300765	2.22394	0.300765	0.0502585	1.50388	1.02569	1.50388	0.0231795		0.300892	2.51708	0.300892	0.0282066	1.50402	0.626075	1.50402	0.00701586
0.301596	2.22216	0.301596	0.0502182	1.50804	1.02597	1.50804	0.0231858		0.301724	2.51109	0.301724	0.0281396	1.50817	0.625844	1.50817	0.00701328
0.302427	2.22144	0.302427	0.050202	1.51219	1.0272	1.51219	0.0232134		0.302555	2.50711	0.302555	0.028095	1.51233	0.630119	1.51233	0.00706119
0.303258	2.22078	0.303258	0.0501872	1.51635	1.02807	1.51635	0.0232332		0.303386	2.50313	0.303386	0.0280503	1.51649	0.631758	1.51649	0.00707955
0.304089	2.22013	0.304089	0.0501725	1.52051	1.02712	1.52051	0.0232118		0.304218	2.49916	0.304218	0.0280059	1.52064	0.631521	1.52064	0.00707689
0.304921	2.21947	0.304921	0.0501576	1.52467	1.0278	1.52467	0.0232271		0.305049	2.49516	0.305049	0.0279611	1.5248	0.630808	1.5248	0.0070689
0.305752	2.21882	0.305752	0.0501428	1.52882	1.02828	1.52882	0.023238		0.305881	2.49118	0.305881	0.0279164	1.52896	0.629335	1.52896	0.0070524
0.306583	2.2182	0.306583	0.0501287	1.53298	1.02951	1.53298	0.0232657		0.306712	2.48654	0.306712	0.0278645	1.53312	0.624641	1.53312	0.0069998
0.307414	2.2176	0.307414	0.0501153	1.53714	1.03024	1.53714	0.0232823		0.307544	2.48085	0.307544	0.0278007	1.53727	0.623803	1.53727	0.0069904
0.308246	2.21695	0.308246	0.0501005	1.54129	1.02944	1.54129	0.0232642		0.308375	2.47597	0.308375	0.027746	1.54143	0.623325	1.54143	0.00698505
0.309077	2.2163	0.309077	0.0500858	1.54545	1.02858	1.54545	0.0232448		0.309206	2.47105	0.309206	0.0276909	1.54559	0.621551	1.54559	0.00696517
0.309908	2.21564	0.309908	0.050071	1.54961	1.02644	1.54961	0.0231964		0.310038	2.46616	0.310038	0.027636	1.54974	0.618542	1.54974	0.00693145
0.310739	2.21499	0.310739	0.0500562	1.55377	1.0247	1.55377	0.0231571		0.310869	2.46127	0.310869	0.0275813	1.5539	0.614322	1.5539	0.00688416
0.311571	2.21383	0.311571	0.05003	1.55792	1.02403	1.55792	0.023142		0.311701	2.45619	0.311701	0.0275244	1.55806	0.613432	1.55806	0.00687419
0.312402	2.21165	0.312402	0.0499808	1.56208	1.02398	1.56208	0.0231409		0.312532	2.45047	0.312532	0.0274602	1.56222	0.61521	1.56222	0.00689411
0.313233	2.20939	0.313233	0.0499297	1.56624	1.02182	1.56624	0.023092		0.313364	2.44424	0.313364	0.0273905	1.56637	0.61747	1.56637	0.00691944
0.314064	2.20712	0.314064	0.0498784	1.57039	1.02139	1.57039	0.0230822		0.314195	2.438	0.314195	0.0273206	1.57053	0.618644	1.57053	0.0069326
0.314895	2.20486	0.314895	0.0498273	1.57455	1.01923	1.57455	0.0230334		0.315026	2.43178	0.315026	0.0272508	1.57469	0.618779	1.57469	0.00693411
0.315727	2.2026	0.315727	0.0497762	1.57871	1.01606	1.57871	0.0229617		0.315858	2.42557	0.315858	0.0271812	1.57885	0.618597	1.57885	0.00693207
0.316558	2.20029	0.316558	0.0497241	1.58286	1.01337	1.58286	0.022901		0.316689	2.41913	0.316689	0.027109	1.583	0.618829	1.583	0.00693467
0.317389	2.19779	0.317389	0.0496675	1.58702	1.00946	1.58702	0.0228127		0.317521	2.41234	0.317521	0.0270329	1.58716	0.619901	1.58716	0.00694668
0.31822	2.19501	0.31822	0.0496046	1.59118	1.00701	1.59118	0.0227574		0.318352	2.40587	0.318352	0.0269604	1.59132	0.620564	1.59132	0.00695411
0.319052	2.19222	0.319052	0.0495417	1.59534	1.00446	1.59534	0.0226996		0.319184	2.39934	0.319184	0.0268873	1.59547	0.617283	1.59547	0.00691735
0.319883	2.18946	0.319883	0.0494794	1.59949	1.00184	1.59949	0.0226405		0.320015	2.39282	0.320015	0.0268142	1.59963	0.614293	1.59963	0.00688384
0.320714	2.18684	0.320714	0.0494201	1.60365	0.999756	1.60365	0.0225934		0.320846	2.38632	0.320846	0.0267414	1.60379	0.613136	1.60379	0.00687087
0.321545	2.18435	0.321545	0.0493638	1.60781	0.998573	1.60781	0.0225666		0.321678	2.37979	0.321678	0.0266682	1.60795	0.611532	1.60795	0.0068529
0.322377	2.18169	0.322377	0.0493036	1.61196	0.997952	1.61196	0.0225526		0.322509	2.37286	0.322509	0.0265906	1.6121	0.608598	1.6121	0.00682001
0.323208	2.1779	0.323208	0.0492181	1.61612	0.998955	1.61612	0.0225753		0.323341	2.36531	0.323341	0.0265059	1.61626	0.607003	1.61626	0.00680215
0.324039	2.17396	0.324039	0.0491292	1.62028	1.00056	1.62028	0.0226115		0.324172	2.35773	0.324172	0.026421	1.62042	0.605375	1.62042	0.0067839
0.32487	2.17003	0.32487	0.0490402	1.62444	1.00158	1.62444	0.0226345		0.325004	2.35022	0.325004	0.0263368	1.62458	0.60311	1.62458	0.00675852
0.325701	2.16609	0.325701	0.0489512	1.62859	1.00377	1.62859	0.0226841		0.325835	2.34265	0.325835	0.026252	1.62873	0.601987	1.62873	0.00674593
0.326533	2.16215	0.326533	0.0488621	1.63275	1.0051	1.63275	0.022714		0.326667	2.33502	0.326667	0.0261665	1.63289	0.602911	1.63289	0.00675629
0.327364	2.15843	0.327364	0.0487782	1.63691	1.00653	1.63691	0.0227464		0.327498	2.32733	0.327498	0.0260803	1.63705	0.604963	1.63705	0.00677929
0.328195	2.15678	0.328195	0.0487409	1.64106	1.00705	1.64106	0.0227582		0.328329	2.31989	0.328329	0.0259969	1.64121	0.605698	1.64121	0.00678752
0.329026	2.1557	0.329026	0.0487165	1.64522	1.00598	1.64522	0.022734		0.329161	2.31267	0.329161	0.025916	1.64536	0.605336	1.64536	0.00678346
0.329858	2.15462	0.329858	0.0486919	1.64938	1.00662	1.64938	0.0227485		0.329992	2.30541	0.329992	0.0258346	1.64952	0.605772	1.64952	0.00678835
0.330689	2.15353	0.330689	0.0486673	1.65353	1.00354	1.65353	0.0226788		0.330824	2.29816	0.330824	0.0257534	1.65368	0.607256	1.65368	0.00680498
0.33152	2.15245	0.33152	0.0486429	1.65769	1.00082	1.65769	0.0226175		0.331655	2.29089	0.331655	0.025672	1.65783	0.606786	1.65783	0.00679971
0.332351	2.15133	0.332351	0.0486176	1.66185	0.999935	1.66185	0.0225974		0.332487	2.2834	0.332487	0.0255881	1.66199	0.606182	1.66199	0.00679295
0.333183	2.15	0.333183	0.0485875	1.66601	1.00048	1.66601	0.0226097		0.333318	2.27519	0.333318	0.0254961	1.66615	0.607366	1.66615	0.00680622
0.334014	2.14854	0.334014	0.0485547	1.67016	0.999073	1.67016	0.0225779		0.334149	2.267	0.334149	0.0254042	1.67031	0.608388	1.67031	0.00681767
0.334845	2.1471	0.334845	0.048522	1.67432	0.99905	1.67432	0.0225774		0.334981	2.25877	0.334981	0.0253121	1.67446	0.608361	1.67446	0.00681737
0.335676	2.14565	0.335676	0.0484892	1.67848	0.999454	1.67848	0.0225865		0.335812	2.25056	0.335812	0.0252201	1.67862	0.609669	1.67862	0.00683203
0.336507	2.1442	0.336507	0.0484565	1.68263	1.00019	1.68263	0.0226033		0.336644	2.24232	0.336644	0.0251277	1.68278	0.60941	1.68278	0.00682912
0.337339	2.14274	0.337339	0.0484235	1.68679	1.00149	1.68679	0.0226325		0.337475	2.23425	0.337475	0.0250373	1.68694	0.607665	1.68694	0.00680956
0.33817	2.14128	0.33817	0.0483906	1.69095	1.00362	1.69095	0.0226806		0.338307	2.22687	0.338307	0.0249545	1.69109	0.606501	1.69109	0.00679652
0.339001	2.14001	0.339001	0.0483618	1.69511	1.00628	1.69511	0.0227409		0.339138	2.22037	0.339138	0.0248817	1.69525	0.606551	1.69525	0.00679708
0.339832	2.13875	0.339832	0.0483333	1.69926	1.0087	1.69926	0.0227955		0.339969	2.21382	0.339969	0.0248083	1.69941	0.607077	1.69941	0.00680298
0.340664	2.13748	0.340664	0.0483047	1.70342	1.00986	1.70342	0.0228217		0.340801	2.20731	0.340801	0.0247353	1.70356	0.606424	1.70356	0.00679566
0.341495	2.13621	0.341495	0.048276	1.70758	1.00961	1.70758	0.022816		0.341632	2.20076	0.341632	0.024662	1.70772	0.606595	1.70772	0.00679758
0.342326	2.13491	0.342326	0.0482465	1.71173	1.01065	1.71173	0.0228395		0.342464	2.19406	0.342464	0.0245869	1.71188	0.607862	1.71188	0.00681177
0.343157	2.13303	0.343157	0.048204	1.71589	1.01017	1.71589	0.0228286		0.343295	2.1862	0.343295	0.0244988	1.71604	0.609472	1.71604	0.00682982
0.343989	2.12893	0.343989	0.0481113	1.72005	1.00943	1.72005	0.022812		0.344127	2.17648	0.344127	0.0243899	1.72019	0.610775	1.72019	0.00684442
0.34482	2.12483	0.34482	0.0480187	1.7242	1.00927	1.7242	0.0228084		0.344958	2.16681	0.344958	0.0242815	1.72435	0.612148	1.72435	0.0068598
0.345651	2.12073	0.345651	0.0479262	1.72836	1.01031	1.72836	0.0228318		0.345789	2.15715	0.345789	0.0241733	1.72851	0.611207	1.72851	0.00684926
0.346482	2.11664	0.346482	0.0478336	1.73252	1.01025	1.73252	0.0228306		0.346621	2.14745	0.346621	0.0240645	1.73266	0.609174	1.73266	0.00682647
0.347313	2.11255	0.347313	0.0477413	1.73668	1.00885	1.73668	0.0227989		0.347452	2.13785	0.347452	0.023957	1.73682	0.606938	1.73682	0.00680142
0.348145	2.10841	0.348145	0.0476476	1.74083	1.00694	1.74083	0.0227558		0.348284	2.12972	0.348284	0.0238658	1.74098	0.603962	1.74098	0.00676806
0.348976	2.10408	0.348976	0.0475499	1.74499	1.00468	1.74499	0.0227046		0.349115	2.1253	0.349115	0.0238164	1.74514	0.602527	1.74514	0.00675198
0.349807	2.09972	0.349807	0.0474513	1.74915	1.00283	1.74915	0.0226629		0.349947	2.12073	0.349947	0.0237651	1.74929	0.601038	1.74929	0.0067353
0.350638	2.09533	0.350638	0.0473522	1.7533	1.00342	1.7533	0.0226761		0.350778	2.11609	0.350778	0.0237131	1.75345	0.599412	1.75345	0.00671708
0.35147	2.09098	0.35147	0.0472538	1.75746	1.00578	1.75746	0.0227296		0.351609	2.11148	0.351609	0.0236615	1.75761	0.598188	1.75761	0.00670336
0.352301	2.08662	0.352301	0.0471553	1.76162	1.00698	1.76162	0.0227565		0.352441	2.10689	0.352441	0.02361	1.76177	0.596944	1.76177	0.00668943
0.353132	2.0825	0.353132	0.0470621	1.76578	1.00626	1.76578	0.0227404		0.353272	2.10237	0.353272	0.0235594	1.76592	0.595562	1.76592	0.00667394
0.353963	2.07985	0.353963	0.0470021	1.76993	1.00372	1.76993	0.022683		0.354104	2.09831	0.354104	0.0235139	1.77008	0.596583	1.77008	0.00668537
0.354795	2.07772	0.354795	0.0469542	1.77409	0.999748	1.77409	0.0225932		0.354935	2.09427	0.354935	0.0234686	1.77424	0.598065	1.77424	0.00670198
0.355626	2.0756	0.355626	0.0469061	1.77825	0.999477	1.77825	0.0225871		0.355767	2.09023	0.355767	0.0234233	1.77839	0.599121	1.77839	0.00671381
0.356457	2.07346	0.356457	0.0468579	1.7824	0.999561	1.7824	0.0225889		0.356598	2.08617	0.356598	0.0233778	1.78255	0.601677	1.78255	0.00674247
0.357288	2.07134	0.357288	0.0468099	1.78656	1.0003	1.78656	0.0226058		0.357429	2.08212	0.357429	0.0233325	1.78671	0.603748	1.78671	0.00676567
0.358119	2.06929	0.358119	0.0467637	1.79072	1.00225	1.79072	0.0226497		0.358261	2.07814	0.358261	0.0232879	1.79087	0.607304	1.79087	0.00680552
0.358951	2.06782	0.358951	0.0467304	1.79487	1.00187	1.79487	0.0226411		0.359092	2.07454	0.359092	0.0232475	1.79502	0.60934	1.79502	0.00682833
0.359782	2.06724	0.359782	0.0467174	1.79903	1.00166	1.79903	0.0226365		0.359924	2.07133	0.359924	0.0232116	1.79918	0.608796	1.79918	0.00682224
0.360613	2.06667	0.360613	0.0467044	1.80319	1.00199	1.80319	0.022644		0.360755	2.0681	0.360755	0.0231754	1.80334	0.608479	1.80334	0.00681868
0.361444	2.06609	0.361444	0.0466914	1.80735	1.0042	1.80735	0.0226938		0.361587	2.0649	0.361587	0.0231395	1.8075	0.608022	1.8075	0.00681357
0.362276	2.06552	0.362276	0.0466783	1.8115	1.00886	1.8115	0.0227991		0.362418	2.06168	0.362418	0.0231034	1.81165	0.607708	1.81165	0.00681004
0.363107	2.06494	0.363107	0.0466654	1.81566	1.01301	1.81566	0.0228929		0.363249	2.05846	0.363249	0.0230673	1.81581	0.607438	1.81581	0.00680702
0.363938	2.06439	0.363938	0.0466528	1.81982	1.01445	1.81982	0.0229254		0.364081	2.05522	0.364081	0.0230311	1.81997	0.606581	1.81997	0.00679741
0.364769	2.06382	0.364769	0.0466399	1.82397	1.01443	1.82397	0.0229249		0.364912	2.05211	0.364912	0.0229962	1.82412	0.605121	1.82412	0.00678106
0.365601	2.06325	0.365601	0.0466271	1.82813	1.01295	1.82813	0.0228915		0.365744	2.049	0.365744	0.0229613	1.82828	0.603522	1.82828	0.00676313
0.366432	2.06268	0.366432	0.0466143	1.83229	1.0107	1.83229	0.0228406		0.366575	2.04588	0.366575	0.0229264	1.83244	0.599982	1.83244	0.00672347
0.367263	2.06211	0.367263	0.0466014	1.83645	1.01081	1.83645	0.0228431		0.367407	2.04276	0.367407	0.0228913	1.8366	0.596585	1.8366	0.0066854
0.368094	2.06154	0.368094	0.0465885	1.8406	1.00809	1.8406	0.0227817		0.368238	2.03967	0.368238	0.0228568	1.84075	0.594635	1.84075	0.00666354
0.368925	2.06064	0.368925	0.0465681	1.84476	1.00559	1.84476	0.0227252		0.369069	2.03687	0.369069	0.0228253	1.84491	0.593159	1.84491	0.00664701
0.369757	2.05818	0.369757	0.0465125	1.84892	1.00229	1.84892	0.0226506		0.369901	2.03471	0.369901	0.0228012	1.84907	0.592437	1.84907	0.00663891
0.370588	2.05548	0.370588	0.0464515	1.85307	0.997612	1.85307	0.0225449		0.370732	2.03256	0.370732	0.0227771	1.85323	0.589729	1.85323	0.00660857
0.371419	2.05278	0.371419	0.0463906	1.85723	0.993618	1.85723	0.0224546		0.371564	2.03041	0.371564	0.022753	1.85738	0.586129	1.85738	0.00656823
0.37225	2.05008	0.37225	0.0463295	1.86139	0.989052	1.86139	0.0223515		0.372395	2.02824	0.372395	0.0227287	1.86154	0.58362	1.86154	0.00654011
0.373082	2.0474	0.373082	0.0462689	1.86554	0.98579	1.86554	0.0222777		0.373227	2.02609	0.373227	0.0227046	1.8657	0.58146	1.8657	0.00651591
0.373913	2.04486	0.373913	0.0462114	1.8697	0.983997	1.8697	0.0222372		0.374058	2.02425	0.374058	0.0226839	1.86986	0.579258	1.86986	0.00649123
0.374744	2.04281	0.374744	0.0461651	1.87386	0.983067	1.87386	0.0222162		0.374889	2.02342	0.374889	0.0226747	1.87401	0.575654	1.87401	0.00645084
0.375575	2.04093	0.375575	0.0461228	1.87802	0.980839	1.87802	0.0221659		0.375721	2.02258	0.375721	0.0226653	1.87817	0.572827	1.87817	0.00641916
0.376407	2.0389	0.376407	0.0460767	1.88217	0.984207	1.88217	0.022242		0.376552	2.02176	0.376552	0.0226561	1.88233	0.571871	1.88233	0.00640845
0.377238	2.03681	0.377238	0.0460296	1.88633	0.983757	1.88633	0.0222318		0.377384	2.02092	0.377384	0.0226467	1.88648	0.571086	1.88648	0.00639966
0.378069	2.03473	0.378069	0.0459825	1.89049	0.981991	1.89049	0.0221919		0.378215	2.02008	0.378215	0.0226373	1.89064	0.570495	1.89064	0.00639303
0.3789	2.03264	0.3789	0.0459355	1.89464	0.980846	1.89464	0.022166		0.379047	2.01924	0.379047	0.0226278	1.8948	0.570904	1.8948	0.00639762
0.379731	2.03062	0.379731	0.0458898	1.8988	0.979488	1.8988	0.0221353		0.379878	2.01849	0.379878	0.0226195	1.89896	0.570692	1.89896	0.00639524
0.380563	2.0286	0.380563	0.0458441	1.90296	0.979568	1.90296	0.0221371		0.380709	2.01781	0.380709	0.0226118	1.90311	0.569109	1.90311	0.0063775
0.381394	2.02659	0.381394	0.0457986	1.90711	0.978931	1.90711	0.0221227		0.381541	2.01715	0.381541	0.0226044	1.90727	0.566788	1.90727	0.00635149
0.382225	2.02457	0.382225	0.045753	1.91127	0.978497	1.91127	0.0221129		0.382372	2.01648	0.382372	0.0225969	1.91143	0.565955	1.91143	0.00634216
0.383056	2.02256	0.383056	0.0457075	1.91543	0.9786	1.91543	0.0221153		0.383204	2.01581	0.383204	0.0225894	1.91559	0.56806	1.91559	0.00636574
0.383888	2.02054	0.383888	0.0456619	1.91959	0.978466	1.91959	0.0221122		0.384035	2.01527	0.384035	0.0225834	1.91974	0.570337	1.91974	0.00639126
0.384719	2.01879	0.384719	0.0456224	1.92374	0.973938	1.92374	0.0220099		0.384867	2.01514	0.384867	0.0225819	1.9239	0.570935	1.9239	0.00639797
0.38555	2.01911	0.38555	0.0456296	1.9279	0.970028	1.9279	0.0219215		0.385698	2.01524	0.385698	0.0225831	1.92806	0.571095	1.92806	0.00639975
0.386381	2.01955	0.386381	0.0456395	1.93206	0.96769	1.93206	0.0218687		0.38653	2.01535	0.38653	0.0225842	1.93221	0.572274	1.93221	0.00641297
0.387213	2.01999	0.387213	0.0456494	1.93621	0.966827	1.93621	0.0218492		0.387361	2.01546	0.387361	0.0225854	1.93637	0.573969	1.93637	0.00643196
0.388044	2.02042	0.388044	0.0456593	1.94037	0.96767	1.94037	0.0218682		0.388192	2.01556	0.388192	0.0225866	1.94053	0.575024	1.94053	0.00644379
0.388875	2.02086	0.388875	0.0456692	1.94453	0.966969	1.94453	0.0218524		0.389024	2.01567	0.389024	0.0225878	1.94469	0.575864	1.94469	0.0064532
0.389706	2.0213	0.389706	0.0456791	1.94869	0.966976	1.94869	0.0218526		0.389855	2.01575	0.389855	0.0225887	1.94884	0.578355	1.94884	0.00648111
0.390537	2.02192	0.390537	0.0456932	1.95284	0.967079	1.95284	0.0218549		0.390687	2.0157	0.390687	0.0225882	1.953	0.581394	1.953	0.00651516
0.391369	2.02257	0.391369	0.0457078	1.957	0.966789	1.957	0.0218483		0.391518	2.01566	0.391518	0.0225877	1.95716	0.581133	1.95716	0.00651224
0.3922	2.02322	0.3922	0.0457225	1.96116	0.966099	1.96116	0.0218327		0.39235	2.01561	0.39235	0.0225872	1.96131	0.578181	1.96131	0.00647916
0.393031	2.02388	0.393031	0.0457373	1.96531	0.967274	1.96531	0.0218593		0.393181	2.01558	0.393181	0.0225868	1.96547	0.574738	1.96547	0.00644058
0.393862	2.02453	0.393862	0.045752	1.96947	0.969963	1.96947	0.0219201		0.394012	2.01549	0.394012	0.0225858	1.96963	0.570834	1.96963	0.00639683
0.394694	2.02518	0.394694	0.0457667	1.97363	0.972095	1.97363	0.0219682		0.394844	2.01508	0.394844	0.0225812	1.97379	0.568192	1.97379	0.00636722
0.395525	2.02558	0.395525	0.0457757	1.97778	0.972862	1.97778	0.0219856		0.395675	2.01415	0.395675	0.0225707	1.97794	0.566873	1.97794	0.00635244
0.396356	2.02593	0.396356	0.0457838	1.98194	0.972893	1.98194	0.0219863		0.396507	2.01321	0.396507	0.0225603	1.9821	0.564777	1.9821	0.00632895
0.397187	2.02629	0.397187	0.0457919	1.9861	0.975937	1.9861	0.0220551		0.397338	2.01228	0.397338	0.0225499	1.98626	0.561889	1.98626	0.00629659
0.398019	2.02665	0.398019	0.0458	1.99026	0.977257	1.99026	0.0220849		0.39817	2.01135	0.39817	0.0225395	1.99042	0.560224	1.99042	0.00627794
0.39885	2.02701	0.39885	0.045808	1.99441	0.975967	1.99441	0.0220558		0.399001	2.01042	0.399001	0.022529	1.99457	0.558067	1.99457	0.00625376
0.399681	2.02736	0.399681	0.0458161	1.99857	0.973103	1.99857	0.021991		0.399832	2.00977	0.399832	0.0225217	1.99873	0.55595	1.99873	0.00623004
0.400512	2.02726	0.400512	0.0458138	2.00273	0.971508	2.00273	0.021955		0.400664	2.0097	0.400664	0.022521	2.00289	0.555626	2.00289	0.00622641
0.401343	2.0261	0.401343	0.0457875	2.00688	0.972832	2.00688	0.0219849		0.401495	2.00972	0.401495	0.0225212	2.00705	0.556297	2.00705	0.00623393
0.402175	2.02492	0.402175	0.045761	2.01104	0.97366	2.01104	0.0220036		0.402327	2.00974	0.402327	0.0225213	2.0112	0.555377	2.0112	0.00622361
0.403006	2.02374	0.403006	0.0457343	2.0152	0.973557	2.0152	0.0220013		0.403158	2.00975	0.403158	0.0225215	2.01536	0.551808	2.01536	0.00618363
0.403837	2.02256	0.403837	0.0457077	2.01936	0.972919	2.01936	0.0219869		0.40399	2.00978	0.40399	0.0225218	2.01952	0.548616	2.01952	0.00614785
0.404668	2.02136	0.404668	0.0456804	2.02351	0.972939	2.02351	0.0219873		0.404821	2.00983	0.404821	0.0225224	2.02367	0.549189	2.02367	0.00615428
0.4055	2.02029	0.4055	0.0456562	2.02767	0.969975	2.02767	0.0219203		0.405652	2.01036	0.405652	0.0225283	2.02783	0.551757	2.02783	0.00618305
0.406331	2.01972	0.406331	0.0456433	2.03183	0.96973	2.03183	0.0219148		0.406484	2.01105	0.406484	0.022536	2.03199	0.549658	2.03199	0.00615953
0.407162	2.01915	0.407162	0.0456304	2.03598	0.971344	2.03598	0.0219513		0.407315	2.01175	0.407315	0.0225439	2.03615	0.545786	2.03615	0.00611614
0.407993	2.01858	0.407993	0.0456176	2.04014	0.97353	2.04014	0.0220007		0.408147	2.01244	0.408147	0.0225516	2.0403	0.544694	2.0403	0.0061039
0.408825	2.01801	0.408825	0.0456046	2.0443	0.974022	2.0443	0.0220118		0.408978	2.01314	0.408978	0.0225595	2.04446	0.544725	2.04446	0.00610425
0.409656	2.01743	0.409656	0.0455916	2.04846	0.971825	2.04846	0.0219621		0.40981	2.01381	0.40981	0.022567	2.04862	0.544428	2.04862	0.00610092
0.410487	2.01685	0.410487	0.0455786	2.05261	0.97274	2.05261	0.0219828		0.410641	2.01442	0.410641	0.0225738	2.05278	0.544119	2.05278	0.00609746
0.411318	2.01566	0.411318	0.0455517	2.05677	0.974121	2.05677	0.022014		0.411472	2.01502	0.411472	0.0225805	2.05693	0.544367	2.05693	0.00610024
0.412149	2.01467	0.412149	0.0455292	2.06093	0.974415	2.06093	0.0220207		0.412304	2.01562	0.412304	0.0225873	2.06109	0.543854	2.06109	0.00609449
0.412981	2.01366	0.412981	0.0455065	2.06508	0.973183	2.06508	0.0219928		0.413135	2.01622	0.413135	0.022594	2.06525	0.541099	2.06525	0.00606362
0.413812	2.01266	0.413812	0.0454839	2.06924	0.974812	2.06924	0.0220296		0.413967	2.01683	0.413967	0.0226008	2.0694	0.537535	2.0694	0.00602368
0.414643	2.01166	0.414643	0.0454612	2.0734	0.975555	2.0734	0.0220464		0.414798	2.01741	0.414798	0.0226073	2.07356	0.537042	2.07356	0.00601816
0.415474	2.01067	0.415474	0.0454389	2.07755	0.976078	2.07755	0.0220583		0.41563	2.01784	0.41563	0.0226121	2.07772	0.536634	2.07772	0.00601359
0.416306	2.01009	0.416306	0.0454257	2.08171	0.976151	2.08171	0.0220599		0.416461	2.01787	0.416461	0.0226125	2.08188	0.534883	2.08188	0.00599397
0.417137	2.00951	0.417137	0.0454127	2.08587	0.975323	2.08587	0.0220412		0.417292	2.0179	0.417292	0.0226128	2.08603	0.533826	2.08603	0.00598212
0.417968	2.00893	0.417968	0.0453996	2.09002	0.975094	2.09002	0.022036		0.418124	2.01793	0.418124	0.0226131	2.09019	0.533519	2.09019	0.00597867
0.418799	2.00836	0.418799	0.0453866	2.09418	0.974232	2.09418	0.0220165		0.418955	2.01794	0.418955	0.0226133	2.09435	0.535931	2.09435	0.00600571
0.419631	2.00778	0.419631	0.0453736	2.09834	0.974773	2.09834	0.0220288		0.419787	2.01799	0.419787	0.0226138	2.0985	0.537717	2.0985	0.00602572
0.420462	2.00721	0.420462	0.0453606	2.1025	0.976036	2.1025	0.0220573		0.420618	2.0182	0.420618	0.0226162	2.10266	0.536788	2.10266	0.00601531
0.421293	2.00662	0.421293	0.0453473	2.10665	0.976238	2.10665	0.0220619		0.42145	2.01901	0.42145	0.0226253	2.10682	0.536169	2.10682	0.00600837
0.422124	2.00609	0.422124	0.0453353	2.11081	0.974995	2.11081	0.0220338		0.422281	2.01988	0.422281	0.022635	2.11098	0.537034	2.11098	0.00601806
0.422955	2.00556	0.422955	0.0453233	2.11497	0.975006	2.11497	0.022034		0.423112	2.02074	0.423112	0.0226446	2.11513	0.538013	2.11513	0.00602903
0.423787	2.00502	0.423787	0.0453113	2.11912	0.973629	2.11912	0.0220029		0.423944	2.02158	0.423944	0.022654	2.11929	0.538086	2.11929	0.00602985
0.424618	2.00449	0.424618	0.0452993	2.12328	0.972538	2.12328	0.0219783		0.424775	2.02245	0.424775	0.0226638	2.12345	0.536817	2.12345	0.00601563
0.425449	2.00396	0.425449	0.0452873	2.12744	0.97303	2.12744	0.0219894		0.425607	2.02324	0.425607	0.0226726	2.12761	0.53404	2.12761	0.00598451
0.42628	2.00344	0.42628	0.0452755	2.1316	0.971851	2.1316	0.0219627		0.426438	2.02359	0.426438	0.0226766	2.13176	0.530693	2.13176	0.00594701
0.427112	2.00296	0.427112	0.0452646	2.13575	0.971519	2.13575	0.0219552		0.42727	2.02385	0.42727	0.0226795	2.13592	0.527687	2.13592	0.00591332
0.427943	2.00252	0.427943	0.0452546	2.13991	0.970703	2.13991	0.0219368		0.428101	2.02408	0.428101	0.022682	2.14008	0.523993	2.14008	0.00587193
0.428774	2.00208	0.428774	0.0452446	2.14407	0.969185	2.14407	0.0219025		0.428932	2.02431	0.428932	0.0226846	2.14424	0.521971	2.14424	0.00584926
0.429605	2.0016	0.429605	0.045234	2.14822	0.968155	2.14822	0.0218792		0.429764	2.02455	0.429764	0.0226873	2.14839	0.521621	2.14839	0.00584535
0.430437	2.00111	0.430437	0.0452229	2.15238	0.969799	2.15238	0.0219164		0.430595	2.02469	0.430595	0.0226889	2.15255	0.51956	2.15255	0.00582224
0.431268	2.00062	0.431268	0.0452118	2.15654	0.970554	2.15654	0.0219334		0.431427	2.02397	0.431427	0.0226809	2.15671	0.518149	2.15671	0.00580644
0.432099	1.9993	0.432099	0.045182	2.1607	0.973156	2.1607	0.0219922		0.432258	2.02287	0.432258	0.0226685	2.16086	0.519179	2.16086	0.00581798
0.43293	1.99767	0.43293	0.0451451	2.16485	0.975761	2.16485	0.0220511		0.43309	2.02177	0.43309	0.0226562	2.16502	0.52043	2.16502	0.005832
0.433761	1.99602	0.433761	0.0451077	2.16901	0.976997	2.16901	0.022079		0.433921	2.02065	0.433921	0.0226436	2.16918	0.521274	2.16918	0.00584146
0.434593	1.99436	0.434593	0.0450704	2.17317	0.979286	2.17317	0.0221308		0.434752	2.01955	0.434752	0.0226313	2.17334	0.522261	2.17334	0.00585252
0.435424	1.9927	0.435424	0.0450329	2.17732	0.978523	2.17732	0.0221135		0.435584	2.01854	0.435584	0.02262	2.17749	0.521508	2.17749	0.00584407
0.436255	1.99104	0.436255	0.0449952	2.18148	0.978138	2.18148	0.0221048		0.436415	2.01828	0.436415	0.0226171	2.18165	0.520703	2.18165	0.00583506
0.437086	1.98992	0.437086	0.04497	2.18564	0.979313	2.18564	0.0221314		0.437247	2.01906	0.437247	0.0226258	2.18581	0.520533	2.18581	0.00583315
0.437918	1.98917	0.437918	0.0449531	2.18979	0.980991	2.18979	0.0221693		0.438078	2.01982	0.438078	0.0226343	2.18996	0.520173	2.18996	0.00582911
0.438749	1.98848	0.438749	0.0449375	2.19395	0.979931	2.19395	0.0221453		0.43891	2.02061	0.43891	0.0226432	2.19412	0.521313	2.19412	0.0058419
0.43958	1.98779	0.43958	0.0449218	2.19811	0.976604	2.19811	0.0220701		0.439741	2.02139	0.439741	0.022652	2.19828	0.520677	2.19828	0.00583477
0.440411	1.9871	0.440411	0.0449062	2.20227	0.973866	2.20227	0.0220083		0.440572	2.02212	0.440572	0.0226602	2.20244	0.519128	2.20244	0.0058174
0.441243	1.9864	0.441243	0.0448905	2.20642	0.972694	2.20642	0.0219818		0.441404	2.02266	0.441404	0.0226661	2.20659	0.519811	2.20659	0.00582506
0.442074	1.9854	0.442074	0.0448678	2.21058	0.972698	2.21058	0.0219819		0.442235	2.02254	0.442235	0.0226648	2.21075	0.52128	2.21075	0.00584152
0.442905	1.98402	0.442905	0.0448366	2.21474	0.972244	2.21474	0.0219716		0.443067	2.0224	0.443067	0.0226632	2.21491	0.522697	2.21491	0.0058574
0.443736	1.98257	0.443736	0.0448039	2.21889	0.971584	2.21889	0.0219567		0.443898	2.02226	0.443898	0.0226617	2.21907	0.524582	2.21907	0.00587852
0.444567	1.98112	0.444567	0.0447711	2.22305	0.969208	2.22305	0.021903		0.44473	2.02212	0.44473	0.0226602	2.22322	0.526558	2.22322	0.00590067
0.445399	1.97968	0.445399	0.0447386	2.22721	0.966778	2.22721	0.0218481		0.445561	2.02199	0.445561	0.0226586	2.22738	0.528286	2.22738	0.00592003
0.44623	1.97823	0.44623	0.0447058	2.23136	0.965717	2.23136	0.0218241		0.446392	2.0219	0.446392	0.0226576	2.23154	0.529845	2.23154	0.00593751
0.447061	1.97673	0.447061	0.0446719	2.23552	0.964294	2.23552	0.021792		0.447224	2.02206	0.447224	0.0226595	2.2357	0.530751	2.2357	0.00594766
0.447892	1.97529	0.447892	0.0446392	2.23968	0.965618	2.23968	0.0218219		0.448055	2.02225	0.448055	0.0226615	2.23985	0.53318	2.23985	0.00597487
0.448724	1.97385	0.448724	0.0446068	2.24384	0.965897	2.24384	0.0218282		0.448887	2.02245	0.448887	0.0226638	2.24401	0.535395	2.24401	0.0059997
0.449555	1.9724	0.449555	0.0445741	2.24799	0.964912	2.24799	0.0218059		0.449718	2.02263	0.449718	0.0226658	2.24817	0.535519	2.24817	0.00600109
0.450386	1.97095	0.450386	0.0445413	2.25215	0.963356	2.25215	0.0217708		0.45055	2.02281	0.45055	0.0226679	2.25232	0.535626	2.25232	0.00600229
0.451217	1.96951	0.451217	0.0445087	2.25631	0.961708	2.25631	0.0217335		0.451381	2.02298	0.451381	0.0226697	2.25648	0.534667	2.25648	0.00599154
0.452049	1.96808	0.452049	0.0444763	2.26046	0.963947	2.26046	0.0217841		0.452213	2.02307	0.452213	0.0226708	2.26064	0.533668	2.26064	0.00598035
0.45288	1.96788	0.45288	0.0444718	2.26462	0.965565	2.26462	0.0218207		0.453044	2.02313	0.453044	0.0226714	2.2648	0.534701	2.2648	0.00599192
0.453711	1.96801	0.453711	0.0444747	2.26878	0.965054	2.26878	0.0218091		0.453875	2.02318	0.453875	0.022672	2.26895	0.536822	2.26895	0.00601569
0.454542	1.96814	0.454542	0.0444778	2.27293	0.963776	2.27293	0.0217802		0.454707	2.02322	0.454707	0.0226725	2.27311	0.537033	2.27311	0.00601805
0.455373	1.96828	0.455373	0.0444808	2.27709	0.963295	2.27709	0.0217694		0.455538	2.02325	0.455538	0.0226728	2.27727	0.535637	2.27727	0.00600241
0.456205	1.96841	0.456205	0.0444839	2.28125	0.962543	2.28125	0.0217524		0.45637	2.02332	0.45637	0.0226735	2.28143	0.535263	2.28143	0.00599822
0.457036	1.96855	0.457036	0.044487	2.28541	0.96051	2.28541	0.0217064		0.457201	2.02367	0.457201	0.0226774	2.28558	0.536405	2.28558	0.00601102
0.457867	1.96782	0.457867	0.0444704	2.28956	0.958347	2.28956	0.0216576		0.458033	2.02444	0.458033	0.0226862	2.28974	0.537924	2.28974	0.00602803
0.458698	1.96643	0.458698	0.0444392	2.29372	0.957397	2.29372	0.0216361		0.458864	2.02527	0.458864	0.0226954	2.2939	0.539599	2.2939	0.00604681
0.45953	1.96496	0.45953	0.0444058	2.29788	0.957432	2.29788	0.0216369		0.459695	2.02609	0.459695	0.0227046	2.29805	0.539039	2.29805	0.00604053
0.460361	1.96348	0.460361	0.0443725	2.30204	0.957001	2.30204	0.0216271		0.460527	2.02693	0.460527	0.022714	2.30221	0.537575	2.30221	0.00602413
0.461192	1.962	0.461192	0.044339	2.30619	0.956806	2.30619	0.0216227		0.461358	2.02774	0.461358	0.0227231	2.30637	0.536941	2.30637	0.00601702
0.462023	1.96053	0.462023	0.0443059	2.31035	0.957176	2.31035	0.0216311		0.46219	2.02853	0.46219	0.022732	2.31053	0.535943	2.31053	0.00600584
0.462855	1.95919	0.462855	0.0442755	2.31451	0.958195	2.31451	0.0216541		0.463021	2.0294	0.463021	0.0227417	2.31468	0.534173	2.31468	0.00598601
0.463686	1.95802	0.463686	0.0442491	2.31866	0.959774	2.31866	0.0216898		0.463853	2.03026	0.463853	0.0227513	2.31884	0.532985	2.31884	0.0059727
0.464517	1.95687	0.464517	0.044223	2.32282	0.9622	2.32282	0.0217446		0.464684	2.03111	0.464684	0.0227609	2.323	0.53013	2.323	0.0059407
0.465348	1.95572	0.465348	0.0441971	2.32698	0.964619	2.32698	0.0217993		0.465515	2.03198	0.465515	0.0227706	2.32715	0.526813	2.32715	0.00590353
0.466179	1.95457	0.466179	0.0441711	2.33113	0.966	2.33113	0.0218305		0.466347	2.03282	0.466347	0.02278	2.33131	0.525521	2.33131	0.00588905
0.467011	1.95342	0.467011	0.044145	2.33529	0.966053	2.33529	0.0218317		0.467178	2.03371	0.467178	0.02279	2.33547	0.524039	2.33547	0.00587244
0.467842	1.95221	0.467842	0.0441176	2.33945	0.966137	2.33945	0.0218336		0.46801	2.03467	0.46801	0.0228007	2.33963	0.524039	2.33963	0.00587244
0.468673	1.95077	0.468673	0.0440853	2.34361	0.963905	2.34361	0.0217832		0.468841	2.03567	0.468841	0.022812	2.34378	0.524347	2.34378	0.00587589
0.469504	1.94929	0.469504	0.0440519	2.34776	0.962399	2.34776	0.0217491		0.469673	2.03667	0.469673	0.0228231	2.34794	0.522647	2.34794	0.00585684
0.470336	1.94782	0.470336	0.0440184	2.35192	0.962242	2.35192	0.0217456		0.470504	2.03767	0.470504	0.0228344	2.3521	0.519754	2.3521	0.00582442
0.471167	1.94635	0.471167	0.0439853	2.35608	0.961876	2.35608	0.0217373		0.471335	2.03867	0.471335	0.0228455	2.35626	0.519124	2.35626	0.00581736
0.471998	1.94487	0.471998	0.0439519	2.36023	0.960014	2.36023	0.0216952		0.472167	2.03966	0.472167	0.0228566	2.36041	0.520872	2.36041	0.00583695
0.472829	1.9434	0.472829	0.0439187	2.36439	0.956612	2.36439	0.0216184		0.472998	2.04178	0.472998	0.0228804	2.36457	0.523932	2.36457	0.00587125
0.473661	1.94296	0.473661	0.0439087	2.36855	0.955776	2.36855	0.0215995		0.47383	2.04442	0.47383	0.02291	2.36873	0.526127	2.36873	0.00589584
0.474492	1.94278	0.474492	0.0439046	2.3727	0.957829	2.3727	0.0216459		0.474661	2.04709	0.474661	0.0229399	2.37289	0.525995	2.37289	0.00589436
0.475323	1.94261	0.475323	0.0439008	2.37686	0.960991	2.37686	0.0217173		0.475493	2.04976	0.475493	0.0229698	2.37704	0.525838	2.37704	0.00589261
0.476154	1.94245	0.476154	0.0438972	2.38102	0.965504	2.38102	0.0218193		0.476324	2.0524	0.476324	0.0229994	2.3812	0.527228	2.3812	0.00590817
0.476985	1.94229	0.476985	0.0438935	2.38518	0.969334	2.38518	0.0219059		0.477155	2.05507	0.477155	0.0230293	2.38536	0.527811	2.38536	0.00591471
0.477817	1.94212	0.477817	0.0438898	2.38933	0.970749	2.38933	0.0219378		0.477987	2.05713	0.477987	0.0230524	2.38951	0.527762	2.38951	0.00591416
0.478648	1.94184	0.478648	0.0438834	2.39349	0.969963	2.39349	0.0219201		0.478818	2.05827	0.478818	0.0230652	2.39367	0.529944	2.39367	0.00593861
0.479479	1.94149	0.479479	0.0438755	2.39765	0.968285	2.39765	0.0218821		0.47965	2.05936	0.47965	0.0230774	2.39783	0.530657	2.39783	0.0059466
0.48031	1.94114	0.48031	0.0438676	2.4018	0.967728	2.4018	0.0218696		0.480481	2.06044	0.480481	0.0230895	2.40199	0.528842	2.40199	0.00592627
0.481142	1.94082	0.481142	0.0438603	2.40596	0.969921	2.40596	0.0219191		0.481313	2.06152	0.481313	0.0231017	2.40614	0.526708	2.40614	0.00590235
0.481973	1.9405	0.481973	0.0438532	2.41012	0.970615	2.41012	0.0219348		0.482144	2.06262	0.482144	0.023114	2.4103	0.524888	2.4103	0.00588196
0.482804	1.94017	0.482804	0.0438456	2.41427	0.969131	2.41427	0.0219013		0.482975	2.06397	0.482975	0.023129	2.41446	0.523467	2.41446	0.00586603
0.483635	1.93981	0.483635	0.0438376	2.41843	0.967575	2.41843	0.0218661		0.483807	2.06714	0.483807	0.0231646	2.41861	0.523492	2.41861	0.00586631
0.484467	1.93945	0.484467	0.0438293	2.42259	0.964661	2.42259	0.0218002		0.484638	2.07037	0.484638	0.0232008	2.42277	0.520923	2.42277	0.00583752
0.485298	1.93908	0.485298	0.043821	2.42675	0.963749	2.42675	0.0217796		0.48547	2.07356	0.48547	0.0232366	2.42693	0.51616	2.42693	0.00578415
0.486129	1.93871	0.486129	0.0438127	2.4309	0.966568	2.4309	0.0218433		0.486301	2.07681	0.486301	0.023273	2.43109	0.512371	2.43109	0.00574169
0.48696	1.93834	0.48696	0.0438044	2.43506	0.971233	2.43506	0.0219488		0.487133	2.08	0.487133	0.0233087	2.43524	0.513022	2.43524	0.00574898
0.487791	1.93798	0.487791	0.0437961	2.43922	0.975437	2.43922	0.0220438		0.487964	2.08324	0.487964	0.023345	2.4394	0.517192	2.4394	0.00579571
0.488623	1.93745	0.488623	0.0437842	2.44337	0.979748	2.44337	0.0221412		0.488795	2.08568	0.488795	0.0233723	2.44356	0.519996	2.44356	0.00582713
0.489454	1.93623	0.489454	0.0437567	2.44753	0.979763	2.44753	0.0221415		0.489627	2.08795	0.489627	0.0233978	2.44772	0.520779	2.44772	0.00583591
0.490285	1.93468	0.490285	0.0437216	2.45169	0.979233	2.45169	0.0221296		0.490458	2.09023	0.490458	0.0234233	2.45187	0.5215	2.45187	0.00584398
0.491116	1.93313	0.491116	0.0436866	2.45585	0.980438	2.45585	0.0221568		0.49129	2.09245	0.49129	0.0234483	2.45603	0.521994	2.45603	0.00584952
0.491948	1.93159	0.491948	0.0436516	2.46	0.982792	2.46	0.02221		0.492121	2.09474	0.492121	0.0234739	2.46019	0.519072	2.46019	0.00581678
0.492779	1.93003	0.492779	0.0436166	2.46416	0.98624	2.46416	0.0222879		0.492953	2.097	0.492953	0.0234992	2.46434	0.5197	2.46434	0.00582382
0.49361	1.92849	0.49361	0.0435817	2.46832	0.986454	2.46832	0.0222927		0.493784	2.09959	0.493784	0.0235283	2.4685	0.524295	2.4685	0.00587531
0.494441	1.92694	0.494441	0.0435466	2.47247	0.984314	2.47247	0.0222444		0.494615	2.10239	0.494615	0.0235596	2.47266	0.52819	2.47266	0.00591896
0.495273	1.92534	0.495273	0.0435104	2.47663	0.982246	2.47663	0.0221976		0.495447	2.10516	0.495447	0.0235907	2.47682	0.525834	2.47682	0.00589256
0.496104	1.92371	0.496104	0.0434737	2.48079	0.980572	2.48079	0.0221598		0.496278	2.10797	0.496278	0.0236222	2.48097	0.520767	2.48097	0.00583577
0.496935	1.92208	0.496935	0.0434369	2.48495	0.977097	2.48495	0.0220813		0.49711	2.11076	0.49711	0.0236535	2.48513	0.516345	2.48513	0.00578622
0.497766	1.92045	0.497766	0.0434	2.4891	0.975357	2.4891	0.022042		0.497941	2.11354	0.497941	0.0236846	2.48929	0.514532	2.48929	0.00576591
0.498597	1.91883	0.498597	0.0433634	2.49326	0.975006	2.49326	0.022034		0.498773	2.1158	0.498773	0.0237099	2.49345	0.514305	2.49345	0.00576337
0.499429	1.91768	0.499429	0.0433375	2.49742	0.974712	2.49742	0.0220274		0.499604	2.11699	0.499604	0.0237232	2.4976	0.512495	2.4976	0.00574308
0.50026	1.91709	0.50026	0.043324	2.50157	0.974079	2.50157	0.0220131		0.500435	2.11813	0.500435	0.0237361	2.50176	0.511605	2.50176	0.00573311
0.501091	1.91664	0.501091	0.043314	2.50573	0.97076	2.50573	0.0219381		0.501267	2.11928	0.501267	0.0237489	2.50592	0.509317	2.50592	0.00570747
0.501922	1.91621	0.501922	0.0433041	2.50989	0.970585	2.50989	0.0219341		0.502098	2.12045	0.502098	0.023762	2.51008	0.508012	2.51008	0.00569284
0.502754	1.91577	0.502754	0.0432942	2.51404	0.970711	2.51404	0.021937		0.50293	2.1216	0.50293	0.0237749	2.51423	0.50907	2.51423	0.0057047
0.503585	1.91533	0.503585	0.0432842	2.5182	0.968975	2.5182	0.0218977		0.503761	2.12267	0.503761	0.0237868	2.51839	0.510115	2.51839	0.00571641
0.504416	1.91509	0.504416	0.0432788	2.52236	0.967327	2.52236	0.0218605		0.504593	2.12361	0.504593	0.0237974	2.52255	0.51042	2.52255	0.00571983
0.505247	1.91504	0.505247	0.0432777	2.52651	0.966354	2.52651	0.0218385		0.505424	2.12454	0.505424	0.0238079	2.5267	0.512471	2.5267	0.00574281
0.506079	1.91503	0.506079	0.0432775	2.53067	0.966732	2.53067	0.0218471		0.506255	2.1255	0.506255	0.0238186	2.53086	0.512938	2.53086	0.00574804
0.50691	1.91502	0.50691	0.0432773	2.53483	0.967224	2.53483	0.0218582		0.507087	2.12643	0.507087	0.0238291	2.53502	0.511285	2.53502	0.00572952
0.507741	1.91501	0.507741	0.0432772	2.53899	0.965576	2.53899	0.0218209		0.507918	2.12735	0.507918	0.0238393	2.53918	0.512085	2.53918	0.00573848
0.508572	1.91501	0.508572	0.0432769	2.54314	0.960884	2.54314	0.0217149		0.50875	2.1282	0.50875	0.0238489	2.54333	0.514123	2.54333	0.00576132
0.509403	1.91484	0.509403	0.0432732	2.5473	0.95713	2.5473	0.0216301		0.509581	2.12959	0.509581	0.0238645	2.54749	0.514454	2.54749	0.00576503
0.510235	1.91433	0.510235	0.0432616	2.55146	0.9538	2.55146	0.0215548		0.510413	2.13121	0.510413	0.0238826	2.55165	0.51241	2.55165	0.00574213
0.511066	1.9137	0.511066	0.0432474	2.55561	0.9519	2.55561	0.0215119		0.511244	2.1329	0.511244	0.0239016	2.5558	0.508841	2.5558	0.00570213
0.511897	1.91307	0.511897	0.0432332	2.55977	0.951523	2.55977	0.0215033		0.512075	2.13464	0.512075	0.0239211	2.55996	0.504887	2.55996	0.00565782
0.512728	1.91243	0.512728	0.0432188	2.56393	0.950848	2.56393	0.0214881		0.512907	2.13637	0.512907	0.0239404	2.56412	0.501675	2.56412	0.00562183
0.51356	1.9118	0.51356	0.0432045	2.56809	0.95002	2.56809	0.0214694		0.513738	2.13808	0.513738	0.0239595	2.56828	0.502614	2.56828	0.00563235
0.514391	1.91114	0.514391	0.0431895	2.57224	0.949303	2.57224	0.0214532		0.51457	2.13902	0.51457	0.0239701	2.57243	0.504939	2.57243	0.00565841
0.515222	1.91014	0.515222	0.0431671	2.5764	0.94772	2.5764	0.0214174		0.515401	2.13942	0.515401	0.0239746	2.57659	0.505787	2.57659	0.00566791
0.516053	1.90897	0.516053	0.0431407	2.58056	0.9459	2.58056	0.0213763		0.516233	2.13969	0.516233	0.0239777	2.58075	0.504225	2.58075	0.0056504
0.516885	1.90779	0.516885	0.0431138	2.58471	0.946442	2.58471	0.0213885		0.517064	2.13998	0.517064	0.0239809	2.58491	0.50235	2.58491	0.00562939
0.517716	1.9066	0.517716	0.0430871	2.58887	0.94574	2.58887	0.0213727		0.517895	2.14026	0.517895	0.023984	2.58906	0.503071	2.58906	0.00563747
0.518547	1.90542	0.518547	0.0430602	2.59303	0.943779	2.59303	0.0213283		0.518727	2.14055	0.518727	0.0239872	2.59322	0.50299	2.59322	0.00563656
0.519378	1.90423	0.519378	0.0430335	2.59719	0.942616	2.59719	0.0213021		0.519558	2.14081	0.519558	0.0239901	2.59738	0.501563	2.59738	0.00562057
0.520209	1.90304	0.520209	0.0430065	2.60134	0.941483	2.60134	0.0212765		0.52039	2.14105	0.52039	0.0239929	2.60154	0.502509	2.60154	0.00563117
0.521041	1.90181	0.521041	0.0429788	2.6055	0.939201	2.6055	0.0212249		0.521221	2.14131	0.521221	0.0239958	2.60569	0.502836	2.60569	0.00563484
0.521872	1.90057	0.521872	0.0429508	2.60966	0.938801	2.60966	0.0212158		0.522053	2.14154	0.522053	0.0239984	2.60985	0.502247	2.60985	0.00562824
0.522703	1.89933	0.522703	0.0429228	2.61381	0.93914	2.61381	0.0212235		0.522884	2.14179	0.522884	0.0240011	2.61401	0.502051	2.61401	0.00562605
0.523534	1.89809	0.523534	0.0428947	2.61797	0.939808	2.61797	0.0212386		0.523715	2.14204	0.523715	0.024004	2.61816	0.502874	2.61816	0.00563526
0.524366	1.89685	0.524366	0.0428667	2.62213	0.940998	2.62213	0.0212655		0.524547	2.14208	0.524547	0.0240043	2.62232	0.503792	2.62232	0.00564555
0.525197	1.89566	0.525197	0.0428398	2.62629	0.940971	2.62629	0.0212649		0.525378	2.14081	0.525378	0.0239901	2.62648	0.505098	2.62648	0.00566019
0.526028	1.89464	0.526028	0.0428167	2.63044	0.942616	2.63044	0.0213021		0.52621	2.13916	0.52621	0.0239717	2.63064	0.504537	2.63064	0.0056539
0.526859	1.89368	0.526859	0.042795	2.6346	0.943916	2.6346	0.0213314		0.527041	2.13748	0.527041	0.0239529	2.63479	0.504757	2.63479	0.00565636
0.527691	1.89271	0.527691	0.0427731	2.63876	0.943504	2.63876	0.0213221		0.527873	2.13582	0.527873	0.0239342	2.63895	0.505374	2.63895	0.00566328
0.528522	1.89175	0.528522	0.0427513	2.64291	0.943829	2.64291	0.0213295		0.528704	2.13415	0.528704	0.0239156	2.64311	0.504685	2.64311	0.00565556
0.529353	1.89078	0.529353	0.0427294	2.64707	0.945656	2.64707	0.0213708		0.529536	2.13249	0.529536	0.0238969	2.64726	0.506316	2.64726	0.00567384
0.530184	1.89012	0.530184	0.0427146	2.65123	0.946362	2.65123	0.0213867		0.530367	2.13112	0.530367	0.0238816	2.65142	0.503337	2.65142	0.00564045
0.531016	1.89019	0.531016	0.0427161	2.65538	0.943127	2.65538	0.0213136		0.531198	2.1299	0.531198	0.0238679	2.65558	0.498949	2.65558	0.00559128
0.531847	1.8905	0.531847	0.0427231	2.65954	0.939796	2.65954	0.0212383		0.53203	2.12868	0.53203	0.0238542	2.65974	0.496462	2.65974	0.00556342
0.532678	1.8908	0.532678	0.04273	2.6637	0.939362	2.6637	0.0212285		0.532861	2.12746	0.532861	0.0238405	2.66389	0.496449	2.66389	0.00556326
0.533509	1.89111	0.533509	0.0427369	2.66785	0.94014	2.66785	0.0212461		0.533693	2.12625	0.533693	0.023827	2.66805	0.495639	2.66805	0.00555419
0.53434	1.89139	0.53434	0.0427434	2.67201	0.938824	2.67201	0.0212164		0.534524	2.12501	0.534524	0.0238132	2.67221	0.496161	2.67221	0.00556004
0.535172	1.89166	0.535172	0.0427494	2.67617	0.937717	2.67617	0.0211913		0.535356	2.12384	0.535356	0.0238	2.67637	0.496633	2.67637	0.00556532
0.536003	1.89172	0.536003	0.0427507	2.68033	0.938461	2.68033	0.0212082		0.536187	2.12262	0.536187	0.0237863	2.68052	0.496219	2.68052	0.00556069
0.536834	1.89154	0.536834	0.0427468	2.68448	0.939518	2.68448	0.021232		0.537018	2.12138	0.537018	0.0237725	2.68468	0.494995	2.68468	0.00554697
0.537665	1.89137	0.537665	0.0427428	2.68864	0.940437	2.68864	0.0212528		0.53785	2.12015	0.53785	0.0237586	2.68884	0.493983	2.68884	0.00553562
0.538497	1.89119	0.538497	0.0427388	2.6928	0.940392	2.6928	0.0212518		0.538681	2.1189	0.538681	0.0237446	2.69299	0.496016	2.69299	0.00555841
0.539328	1.89101	0.539328	0.0427347	2.69695	0.94083	2.69695	0.0212617		0.539513	2.11765	0.539513	0.0237306	2.69715	0.499019	2.69715	0.00559207
0.540159	1.89083	0.540159	0.0427307	2.70111	0.941685	2.70111	0.021281		0.540344	2.1171	0.540344	0.0237244	2.70131	0.501505	2.70131	0.00561992
0.54099	1.89038	0.54099	0.0427204	2.70527	0.940842	2.70527	0.021262		0.541176	2.11748	0.541176	0.0237287	2.70547	0.503844	2.70547	0.00564614
0.541821	1.88948	0.541821	0.0427001	2.70943	0.938118	2.70943	0.0212004		0.542007	2.11806	0.542007	0.0237352	2.70962	0.507275	2.70962	0.00568458
0.542653	1.88846	0.542653	0.042677	2.71358	0.936279	2.71358	0.0211588		0.542838	2.11862	0.542838	0.0237415	2.71378	0.510272	2.71378	0.00571816
0.543484	1.88743	0.543484	0.0426539	2.71774	0.9356	2.71774	0.0211435		0.54367	2.11919	0.54367	0.0237478	2.71794	0.513374	2.71794	0.00575293
0.544315	1.88641	0.544315	0.0426307	2.7219	0.93367	2.7219	0.0210999		0.544501	2.11978	0.544501	0.0237545	2.7221	0.516733	2.7221	0.00579057
0.545146	1.88539	0.545146	0.0426076	2.72605	0.930443	2.72605	0.021027		0.545333	2.1203	0.545333	0.0237603	2.72625	0.520148	2.72625	0.00582884
0.545978	1.88444	0.545978	0.0425862	2.73021	0.927765	2.73021	0.0209664		0.546164	2.12054	0.546164	0.0237631	2.73041	0.524008	2.73041	0.00587209
0.546809	1.88403	0.546809	0.0425769	2.73437	0.927444	2.73437	0.0209592		0.546996	2.12074	0.546996	0.0237653	2.73457	0.525984	2.73457	0.00589424
0.54764	1.88414	0.54764	0.0425794	2.73853	0.928661	2.73853	0.0209867		0.547827	2.12094	0.547827	0.0237675	2.73873	0.527622	2.73873	0.00591259
0.548471	1.88425	0.548471	0.0425819	2.74268	0.929482	2.74268	0.0210052		0.548658	2.12112	0.548658	0.0237696	2.74288	0.528251	2.74288	0.00591964
0.549303	1.88436	0.549303	0.0425843	2.74684	0.930141	2.74684	0.0210201		0.54949	2.12131	0.54949	0.0237716	2.74704	0.527121	2.74704	0.00590698
0.550134	1.88447	0.550134	0.0425868	2.751	0.931797	2.751	0.0210576		0.550321	2.12149	0.550321	0.0237737	2.7512	0.525925	2.7512	0.00589357
0.550965	1.88462	0.550965	0.0425904	2.75515	0.933525	2.75515	0.0210966		0.551153	2.121	0.551153	0.0237682	2.75535	0.523614	2.75535	0.00586767
0.551796	1.88447	0.551796	0.0425869	2.75931	0.93388	2.75931	0.0211046		0.551984	2.12028	0.551984	0.0237602	2.75951	0.522851	2.75951	0.00585913
0.552628	1.88391	0.552628	0.0425742	2.76347	0.934303	2.76347	0.0211142		0.552816	2.11955	0.552816	0.023752	2.76367	0.523854	2.76367	0.00587037
0.553459	1.88334	0.553459	0.0425614	2.76762	0.935707	2.76762	0.0211459		0.553647	2.11882	0.553647	0.0237437	2.76783	0.524723	2.76783	0.00588011
0.55429	1.88278	0.55429	0.0425487	2.77178	0.936638	2.77178	0.021167		0.554478	2.1181	0.554478	0.0237357	2.77198	0.52272	2.77198	0.00585766
0.555121	1.88221	0.555121	0.0425359	2.77594	0.937164	2.77594	0.0211788		0.55531	2.11739	0.55531	0.0237277	2.77614	0.525	2.77614	0.00588321
0.555952	1.88167	0.555952	0.0425236	2.7801	0.937378	2.7801	0.0211837		0.556141	2.11682	0.556141	0.0237213	2.7803	0.524888	2.7803	0.00588196
0.556784	1.88093	0.556784	0.0425068	2.78425	0.936131	2.78425	0.0211555		0.556973	2.11649	0.556973	0.0237176	2.78445	0.525196	2.78445	0.00588541
0.557615	1.87989	0.557615	0.0424833	2.78841	0.933689	2.78841	0.0211003		0.557804	2.1162	0.557804	0.0237143	2.78861	0.529204	2.78861	0.00593032
0.558446	1.87877	0.558446	0.0424581	2.79257	0.932156	2.79257	0.0210657		0.558636	2.11591	0.558636	0.0237111	2.79277	0.531634	2.79277	0.00595755
0.559277	1.87766	0.559277	0.042433	2.79672	0.93034	2.79672	0.0210246		0.559467	2.11562	0.559467	0.0237078	2.79693	0.537509	2.79693	0.00602339
0.560109	1.87654	0.560109	0.0424078	2.80088	0.928158	2.80088	0.0209753		0.560298	2.11534	0.560298	0.0237048	2.80108	0.542022	2.80108	0.00607396
0.56094	1.87543	0.56094	0.0423826	2.80504	0.927147	2.80504	0.0209525		0.56113	2.11478	0.56113	0.0236984	2.80524	0.544717	2.80524	0.00610416
0.561771	1.87417	0.561771	0.042354	2.80919	0.926067	2.80919	0.0209281		0.561961	2.11415	0.561961	0.0236914	2.8094	0.546812	2.8094	0.00612764
0.562602	1.87267	0.562602	0.0423202	2.81335	0.924541	2.81335	0.0208936		0.562793	2.11353	0.562793	0.0236844	2.81356	0.547382	2.81356	0.00613402
0.563433	1.87108	0.563433	0.0422842	2.81751	0.922474	2.81751	0.0208469		0.563624	2.11289	0.563624	0.0236772	2.81771	0.543573	2.81771	0.00609135
0.564265	1.86948	0.564265	0.0422482	2.82167	0.921116	2.82167	0.0208162		0.564456	2.1122	0.564456	0.0236695	2.82187	0.543137	2.82187	0.00608646
0.565096	1.8679	0.565096	0.0422123	2.82582	0.921574	2.82582	0.0208265		0.565287	2.11151	0.565287	0.0236618	2.82603	0.543441	2.82603	0.00608986
0.565927	1.8663	0.565927	0.0421762	2.82998	0.923035	2.82998	0.0208595		0.566118	2.11095	0.566118	0.0236555	2.83019	0.539555	2.83019	0.00604631
0.566758	1.865	0.566758	0.042147	2.83414	0.92429	2.83414	0.0208879		0.56695	2.11069	0.56695	0.0236526	2.83434	0.538988	2.83434	0.00603996
0.56759	1.86442	0.56759	0.0421337	2.83829	0.927319	2.83829	0.0209564		0.567781	2.11058	0.567781	0.0236514	2.8385	0.536813	2.8385	0.00601558
0.568421	1.86423	0.568421	0.0421294	2.84245	0.930408	2.84245	0.0210262		0.568613	2.11047	0.568613	0.0236502	2.84266	0.533759	2.84266	0.00598136
0.569252	1.86404	0.569252	0.0421251	2.84661	0.930172	2.84661	0.0210208		0.569444	2.11037	0.569444	0.023649	2.84681	0.530142	2.84681	0.00594084
0.570083	1.86385	0.570083	0.0421209	2.85076	0.930229	2.85076	0.0210221		0.570276	2.11028	0.570276	0.023648	2.85097	0.52692	2.85097	0.00590472
0.570915	1.86366	0.570915	0.0421165	2.85492	0.932415	2.85492	0.0210715		0.571107	2.11029	0.571107	0.0236482	2.85513	0.526156	2.85513	0.00589616
0.571746	1.86339	0.571746	0.0421105	2.85908	0.933994	2.85908	0.0211072		0.571938	2.11057	0.571938	0.0236512	2.85929	0.526596	2.85929	0.00590109
0.572577	1.86327	0.572577	0.0421078	2.86324	0.933403	2.86324	0.0210939		0.57277	2.11096	0.57277	0.0236557	2.86344	0.524856	2.86344	0.00588159
0.573408	1.86336	0.573408	0.0421099	2.86739	0.932549	2.86739	0.0210746		0.573601	2.11136	0.573601	0.0236601	2.8676	0.522661	2.8676	0.00585699
0.574239	1.86345	0.574239	0.0421119	2.87155	0.931099	2.87155	0.0210418		0.574433	2.11177	0.574433	0.0236647	2.87176	0.525502	2.87176	0.00588884
0.575071	1.86354	0.575071	0.042114	2.87571	0.929401	2.87571	0.0210034		0.575264	2.11217	0.575264	0.0236692	2.87591	0.525658	2.87591	0.00589058
0.575902	1.86363	0.575902	0.042116	2.87987	0.926598	2.87987	0.0209401		0.576096	2.11252	0.576096	0.0236731	2.88007	0.525744	2.88007	0.00589155
0.576733	1.86372	0.576733	0.0421181	2.88402	0.923496	2.88402	0.02087		0.576927	2.11203	0.576927	0.0236676	2.88423	0.526214	2.88423	0.00589681
0.577564	1.86382	0.577564	0.0421203	2.88818	0.921955	2.88818	0.0208351		0.577758	2.11107	0.577758	0.0236569	2.88839	0.528173	2.88839	0.00591876
0.578396	1.86391	0.578396	0.0421223	2.89234	0.92104	2.89234	0.0208145		0.57859	2.11011	0.57859	0.0236461	2.89254	0.532826	2.89254	0.00597091
0.579227	1.86398	0.579227	0.0421239	2.89649	0.918983	2.89649	0.020768		0.579421	2.10913	0.579421	0.0236352	2.8967	0.536682	2.8967	0.00601412
0.580058	1.86406	0.580058	0.0421256	2.90065	0.917461	2.90065	0.0207336		0.580253	2.10817	0.580253	0.0236244	2.90086	0.538379	2.90086	0.00603313
0.580889	1.86413	0.580889	0.0421272	2.90481	0.917271	2.90481	0.0207293		0.581084	2.10719	0.581084	0.0236134	2.90502	0.539351	2.90502	0.00604402
0.581721	1.8642	0.581721	0.0421289	2.90896	0.916325	2.90896	0.0207079		0.581916	2.10617	0.581916	0.023602	2.90917	0.540431	2.90917	0.00605613
0.582552	1.86431	0.582552	0.0421313	2.91312	0.916218	2.91312	0.0207055		0.582747	2.10503	0.582747	0.0235892	2.91333	0.540961	2.91333	0.00606207
0.583383	1.86447	0.583383	0.042135	2.91728	0.916264	2.91728	0.0207065		0.583578	2.10384	0.583578	0.0235758	2.91749	0.538821	2.91749	0.00603809
0.584214	1.86465	0.584214	0.0421391	2.92143	0.915314	2.92143	0.0206851		0.58441	2.10266	0.58441	0.0235627	2.92164	0.539272	2.92164	0.00604315
0.585045	1.86484	0.585045	0.0421432	2.92559	0.915138	2.92559	0.0206811		0.585241	2.10149	0.585241	0.0235495	2.9258	0.540211	2.9258	0.00605366
0.585877	1.86502	0.585877	0.0421473	2.92975	0.916523	2.92975	0.0207124		0.586073	2.1003	0.586073	0.0235362	2.92996	0.540963	2.92996	0.00606209
0.586708	1.8652	0.586708	0.0421514	2.93391	0.91655	2.93391	0.020713		0.586904	2.0995	0.586904	0.0235273	2.93412	0.540942	2.93412	0.00606186
0.587539	1.8651	0.587539	0.0421491	2.93806	0.915024	2.93806	0.0206785		0.587736	2.09926	0.587736	0.0235245	2.93827	0.543195	2.93827	0.00608711
0.58837	1.86428	0.58837	0.0421307	2.94222	0.914005	2.94222	0.0206555		0.588567	2.09918	0.588567	0.0235237	2.94243	0.543802	2.94243	0.0060939
0.589202	1.86283	0.589202	0.0420979	2.94638	0.915756	2.94638	0.0206951		0.589399	2.09912	0.589399	0.023523	2.94659	0.545696	2.94659	0.00611513
0.590033	1.86127	0.590033	0.0420627	2.95053	0.918457	2.95053	0.0207561		0.59023	2.09904	0.59023	0.0235221	2.95075	0.546673	2.95075	0.00612608
0.590864	1.85968	0.590864	0.0420266	2.95469	0.919262	2.95469	0.0207743		0.591061	2.09897	0.591061	0.0235213	2.9549	0.543375	2.9549	0.00608912
0.591695	1.85809	0.591695	0.0419906	2.95885	0.917301	2.95885	0.02073		0.591893	2.09868	0.591893	0.023518	2.95906	0.542619	2.95906	0.00608065
0.592527	1.85652	0.592527	0.0419553	2.96301	0.914928	2.96301	0.0206763		0.592724	2.09796	0.592724	0.02351	2.96322	0.537201	2.96322	0.00601994
0.593358	1.85534	0.593358	0.0419285	2.96716	0.917141	2.96716	0.0207264		0.593556	2.09711	0.593556	0.0235004	2.96738	0.533986	2.96738	0.00598391
0.594189	1.85487	0.594189	0.041918	2.97132	0.922714	2.97132	0.0208523		0.594387	2.09624	0.594387	0.0234907	2.97153	0.533042	2.97153	0.00597333
0.59502	1.8544	0.59502	0.0419074	2.97548	0.926811	2.97548	0.0209449		0.595218	2.09538	0.595218	0.0234811	2.97569	0.53173	2.97569	0.00595863
0.595851	1.85393	0.595851	0.0418968	2.97963	0.931046	2.97963	0.0210406		0.59605	2.09453	0.59605	0.0234715	2.97985	0.528483	2.97985	0.00592224
0.596683	1.85346	0.596683	0.0418862	2.98379	0.933815	2.98379	0.0211032		0.596881	2.09367	0.596881	0.0234619	2.984	0.527946	2.984	0.00591622
0.597514	1.85299	0.597514	0.0418756	2.98795	0.932655	2.98795	0.0210769		0.597713	2.09299	0.597713	0.0234543	2.98816	0.528989	2.98816	0.00592792
0.598345	1.85285	0.598345	0.0418724	2.99211	0.931675	2.99211	0.0210548		0.598544	2.09242	0.598544	0.0234479	2.99232	0.531459	2.99232	0.00595559
0.599176	1.85352	0.599176	0.0418874	2.99626	0.933662	2.99626	0.0210997		0.599376	2.09189	0.599376	0.0234419	2.99648	0.535009	2.99648	0.00599537
0.600008	1.85432	0.600008	0.0419055	3.00042	0.936863	3.00042	0.021172		0.600207	2.09135	0.600207	0.023436	3.00063	0.536018	3.00063	0.00600667
0.600839	1.85512	0.600839	0.0419236	3.00458	0.940647	3.00458	0.0212576		0.601039	2.0908	0.601039	0.0234298	3.00479	0.540274	3.00479	0.00605437
0.60167	1.85592	0.60167	0.0419417	3.00873	0.942776	3.00873	0.0213057		0.60187	2.09027	0.60187	0.0234238	3.00895	0.552166	3.00895	0.00618764
0.602501	1.85672	0.602501	0.0419598	3.01289	0.941887	3.01289	0.0212856		0.602701	2.08971	0.602701	0.0234175	3.0131	0.573075	3.0131	0.00642194
0.603333	1.85758	0.603333	0.0419791	3.01705	0.943958	3.01705	0.0213324		0.603533	2.08925	0.603533	0.0234124	3.01726	0.602417	3.01726	0.00675076
0.604164	1.85859	0.604164	0.042002	3.0212	0.946621	3.0212	0.0213926		0.604364	2.08882	0.604364	0.0234076	3.02142	0.633999	3.02142	0.00710467
0.604995	1.85972	0.604995	0.0420275	3.02536	0.948761	3.02536	0.0214409		0.605196	2.08838	0.605196	0.0234026	3.02558	0.670375	3.02558	0.0075123
0.605826	1.86085	0.605826	0.042053	3.02952	0.951344	3.02952	0.0214993		0.606027	2.08794	0.606027	0.0233976	3.02973	0.706008	3.02973	0.00791161
0.606658	1.86197	0.606658	0.0420785	3.03368	0.9533	3.03368	0.0215435		0.606859	2.08749	0.606859	0.0233927	3.03389	0.740304	3.03389	0.00829593
0.607489	1.8631	0.607489	0.042104	3.03783	0.954227	3.03783	0.0215645		0.60769	2.08704	0.60769	0.0233876	3.03805	0.774461	3.03805	0.0086787
0.60832	1.86393	0.60832	0.0421227	3.04199	0.955982	3.04199	0.0216041		0.608521	2.08653	0.608521	0.0233819	3.04221	0.810327	3.04221	0.00908061
0.609151	1.8637	0.609151	0.0421176	3.04615	0.958759	3.04615	0.0216669		0.609353	2.08601	0.609353	0.0233761	3.04636	0.844819	3.04636	0.00946714
0.609982	1.86263	0.609982	0.0420933	3.0503	0.961201	3.0503	0.0217221		0.610184	2.0855	0.610184	0.0233703	3.05052	0.870955	3.05052	0.00976002
0.610814	1.86155	0.610814	0.0420689	3.05446	0.961685	3.05446	0.021733		0.611016	2.08498	0.611016	0.0233645	3.05468	0.886209	3.05468	0.00993096
0.611645	1.86047	0.611645	0.0420445	3.05862	0.95919	3.05862	0.0216766		0.611847	2.08444	0.611847	0.0233585	3.05884	0.889848	3.05884	0.00997174
0.612476	1.85939	0.612476	0.0420201	3.06277	0.956856	3.06277	0.0216239		0.612679	2.08363	0.612679	0.0233494	3.06299	0.888546	3.06299	0.00995714
0.613307	1.8584	0.613307	0.0419976	3.06693	0.956444	3.06693	0.0216146		0.61351	2.08218	0.61351	0.0233332	3.06715	0.880266	3.06715	0.00986436
0.614139	1.85757	0.614139	0.041979	3.07109	0.957325	3.07109	0.0216345		0.614341	2.0805	0.614341	0.0233144	3.07131	0.8681	3.07131	0.00972803
0.61497	1.85674	0.61497	0.0419602	3.07525	0.95805	3.07525	0.0216508		0.615173	2.07892	0.615173	0.0232966	3.07546	0.855395	3.07546	0.00958566
0.615801	1.85591	0.615801	0.0419415	3.0794	0.956589	3.0794	0.0216178		0.616004	2.07742	0.616004	0.0232798	3.07962	0.843067	3.07962	0.0094475
0.616632	1.85509	0.616632	0.0419228	3.08356	0.955673	3.08356	0.0215971		0.616836	2.0759	0.616836	0.0232627	3.08378	0.82661	3.08378	0.00926309
0.617463	1.85426	0.617463	0.0419042	3.08772	0.955135	3.08772	0.021585		0.617667	2.07431	0.617667	0.023245	3.08793	0.81196	3.08793	0.00909892
0.618295	1.85343	0.618295	0.0418853	3.09187	0.952652	3.09187	0.0215289		0.618499	2.07318	0.618499	0.0232323	3.09209	0.794054	3.09209	0.00889826
0.619126	1.85263	0.619126	0.0418673	3.09603	0.950603	3.09603	0.0214826		0.61933	2.0726	0.61933	0.0232258	3.09625	0.772694	3.09625	0.0086589
0.619957	1.85195	0.619957	0.0418519	3.10019	0.950493	3.10019	0.0214801		0.620161	2.07202	0.620161	0.0232193	3.10041	0.749313	3.10041	0.00839689
0.620788	1.85129	0.620788	0.0418371	3.10434	0.949287	3.10434	0.0214528		0.620993	2.07146	0.620993	0.023213	3.10457	0.728183	3.10457	0.0081601
0.62162	1.85063	0.62162	0.0418222	3.1085	0.946449	3.1085	0.0213887		0.621824	2.07088	0.621824	0.0232065	3.10872	0.708854	3.10872	0.0079435
0.622451	1.84997	0.622451	0.0418073	3.11266	0.944546	3.11266	0.0213457		0.622656	2.07028	0.622656	0.0231998	3.11288	0.692767	3.11288	0.00776323
0.623282	1.84931	0.623282	0.0417924	3.11682	0.943378	3.11682	0.0213193		0.623487	2.06957	0.623487	0.0231918	3.11704	0.678741	3.11704	0.00760605
0.624113	1.84862	0.624113	0.0417766	3.12097	0.943447	3.12097	0.0213208		0.624319	2.06867	0.624319	0.0231817	3.12119	0.664313	3.12119	0.00744437
0.624945	1.84784	0.624945	0.0417591	3.12513	0.942806	3.12513	0.0213064		0.62515	2.06769	0.62515	0.0231707	3.12535	0.652847	3.12535	0.00731587
0.625776	1.84707	0.625776	0.0417418	3.12929	0.9412	3.12929	0.0212701		0.625981	2.06674	0.625981	0.0231601	3.12951	0.635453	3.12951	0.00712096
0.626607	1.8463	0.626607	0.0417244	3.13345	0.940453	3.13345	0.0212532		0.626813	2.06578	0.626813	0.0231494	3.13367	0.618951	3.13367	0.00693603
0.627438	1.84554	0.627438	0.0417071	3.1376	0.940075	3.1376	0.0212446		0.627644	2.06483	0.627644	0.0231388	3.13782	0.605655	3.13782	0.00678703
0.628269	1.84477	0.628269	0.0416897	3.14176	0.939293	3.14176	0.021227		0.628476	2.06377	0.628476	0.0231268	3.14198	0.596151	3.14198	0.00668053
0.629101	1.84398	0.629101	0.0416718	3.14592	0.939976	3.14592	0.0212424		0.629307	2.06247	0.629307	0.0231123	3.14614	0.589154	3.14614	0.00660212
0.629932	1.8431	0.629932	0.0416521	3.15007	0.941872	3.15007	0.0212852		0.630139	2.06103	0.630139	0.0230962	3.15029	0.583442	3.15029	0.00653811
0.630763	1.84217	0.630763	0.0416311	3.15423	0.942009	3.15423	0.0212883		0.63097	2.0596	0.63097	0.0230801	3.15445	0.575219	3.15445	0.00644597
0.631594	1.84125	0.631594	0.0416101	3.15839	0.939457	3.15839	0.0212307		0.631801	2.0582	0.631801	0.0230644	3.15861	0.564442	3.15861	0.0063252
0.632426	1.84031	0.632426	0.041589	3.16254	0.938248	3.16254	0.0212033		0.632633	2.05676	0.632633	0.0230483	3.16277	0.553842	3.16277	0.00620641
0.633257	1.83938	0.633257	0.041568	3.1667	0.937794	3.1667	0.0211931		0.633464	2.05554	0.633464	0.0230346	3.16692	0.550696	3.16692	0.00617116
0.634088	1.83848	0.634088	0.0415475	3.17086	0.938107	3.17086	0.0212002		0.634296	2.05484	0.634296	0.0230268	3.17108	0.548261	3.17108	0.00614387
0.634919	1.83773	0.634919	0.0415307	3.17502	0.939682	3.17502	0.0212358		0.635127	2.05443	0.635127	0.0230222	3.17524	0.547626	3.17524	0.00613676
0.635751	1.83718	0.635751	0.0415182	3.17917	0.940285	3.17917	0.0212494		0.635959	2.05402	0.635959	0.0230175	3.17939	0.548254	3.17939	0.0061438
0.636582	1.83663	0.636582	0.0415057	3.18333	0.939331	3.18333	0.0212278		0.63679	2.0536	0.63679	0.0230129	3.18355	0.548687	3.18355	0.00614865
0.637413	1.83608	0.637413	0.0414933	3.18749	0.937561	3.18749	0.0211878		0.637621	2.05321	0.637621	0.0230085	3.18771	0.542195	3.18771	0.0060759
0.638244	1.83553	0.638244	0.0414808	3.19164	0.935368	3.19164	0.0211383		0.638453	2.05273	0.638453	0.0230032	3.19187	0.537168	3.19187	0.00601956
0.639075	1.83498	0.639075	0.0414684	3.1958	0.934055	3.1958	0.0211086		0.639284	2.05188	0.639284	0.0229936	3.19603	0.535695	3.19603	0.00600306
0.639907	1.83423	0.639907	0.0414515	3.19996	0.935307	3.19996	0.0211369		0.640116	2.05078	0.640116	0.0229813	3.20018	0.537222	3.20018	0.00602017
0.640738	1.8332	0.640738	0.0414282	3.20411	0.93512	3.20411	0.0211327		0.640947	2.04968	0.640947	0.022969	3.20434	0.539717	3.20434	0.00604812
0.641569	1.83219	0.641569	0.0414055	3.20827	0.935379	3.20827	0.0211385		0.641779	2.04857	0.641779	0.0229565	3.2085	0.537189	3.2085	0.0060198
0.6424	1.8312	0.6424	0.0413831	3.21243	0.936729	3.21243	0.021169		0.64261	2.04747	0.64261	0.0229442	3.21265	0.535141	3.21265	0.00599686
0.643232	1.83013	0.643232	0.0413588	3.21659	0.937107	3.21659	0.0211776		0.643441	2.04636	0.643441	0.0229317	3.21681	0.532953	3.21681	0.00597233
0.644063	1.82902	0.644063	0.0413337	3.22074	0.936432	3.22074	0.0211623		0.644273	2.0455	0.644273	0.0229221	3.22097	0.530169	3.22097	0.00594114
0.644894	1.82788	0.644894	0.0413081	3.2249	0.93576	3.2249	0.0211471		0.645104	2.04491	0.645104	0.0229155	3.22513	0.52637	3.22513	0.00589857
0.645725	1.82657	0.645725	0.0412784	3.22906	0.934971	3.22906	0.0211293		0.645936	2.04433	0.645936	0.022909	3.22928	0.527973	3.22928	0.00591652
0.646557	1.82521	0.646557	0.0412477	3.23321	0.934269	3.23321	0.0211134		0.646767	2.04376	0.646767	0.0229026	3.23344	0.527691	3.23344	0.00591336
0.647388	1.82385	0.647388	0.0412169	3.23737	0.934071	3.23737	0.0211089		0.647599	2.04318	0.647599	0.0228961	3.2376	0.526717	3.2376	0.00590245
0.648219	1.82249	0.648219	0.0411863	3.24153	0.933784	3.24153	0.0211025		0.64843	2.0426	0.64843	0.0228896	3.24175	0.525635	3.24175	0.00589032
0.64905	1.82113	0.64905	0.0411555	3.24568	0.934494	3.24568	0.0211185		0.649261	2.04199	0.649261	0.0228828	3.24591	0.524252	3.24591	0.00587483
0.649881	1.8199	0.649881	0.0411276	3.24984	0.933395	3.24984	0.0210937		0.650093	2.04134	0.650093	0.0228754	3.25007	0.524995	3.25007	0.00588315
0.650713	1.81954	0.650713	0.0411196	3.254	0.930233	3.254	0.0210222		0.650924	2.04068	0.650924	0.0228681	3.25423	0.528368	3.25423	0.00592096
0.651544	1.81991	0.651544	0.0411279	3.25816	0.928558	3.25816	0.0209844		0.651756	2.04001	0.651756	0.0228606	3.25838	0.530883	3.25838	0.00594914
0.652375	1.82027	0.652375	0.0411361	3.26231	0.930054	3.26231	0.0210182		0.652587	2.03934	0.652587	0.022853	3.26254	0.533162	3.26254	0.00597468
0.653206	1.82064	0.653206	0.0411443	3.26647	0.931648	3.26647	0.0210542		0.653419	2.03867	0.653419	0.0228455	3.2667	0.538577	3.2667	0.00603536
0.654038	1.821	0.654038	0.0411525	3.27063	0.931396	3.27063	0.0210485		0.65425	2.03786	0.65425	0.0228365	3.27086	0.54306	3.27086	0.0060856
0.654869	1.8213	0.654869	0.0411593	3.27479	0.929817	3.27479	0.0210128		0.655082	2.03683	0.655082	0.022825	3.27501	0.545929	3.27501	0.00611774
0.6557	1.82107	0.6557	0.0411542	3.27894	0.929417	3.27894	0.0210038		0.655913	2.03574	0.655913	0.0228127	3.27917	0.547055	3.27917	0.00613036
0.656531	1.82006	0.656531	0.0411314	3.2831	0.929779	3.2831	0.021012		0.656744	2.03464	0.656744	0.0228004	3.28333	0.548685	3.28333	0.00614862
0.657363	1.81904	0.657363	0.0411083	3.28726	0.929577	3.28726	0.0210074		0.657576	2.03354	0.657576	0.0227881	3.28749	0.553866	3.28749	0.00620668
0.658194	1.81802	0.658194	0.0410852	3.29141	0.929794	3.29141	0.0210123		0.658407	2.03244	0.658407	0.0227758	3.29164	0.553649	3.29164	0.00620425
0.659025	1.817	0.659025	0.0410622	3.29557	0.930542	3.29557	0.0210292		0.659239	2.03145	0.659239	0.0227646	3.2958	0.555085	3.2958	0.00622034
0.659856	1.81603	0.659856	0.0410403	3.29973	0.930595	3.29973	0.0210304		0.66007	2.03081	0.66007	0.0227575	3.29996	0.558818	3.29996	0.00626217
0.660688	1.81557	0.660688	0.0410299	3.30388	0.930691	3.30388	0.0210326		0.660901	2.03038	0.660901	0.0227527	3.30411	0.562384	3.30411	0.00630214
0.661519	1.81631	0.661519	0.0410467	3.30804	0.92989	3.30804	0.0210145		0.661733	2.02995	0.661733	0.0227479	3.30827	0.563216	3.30827	0.00631146
0.66235	1.81706	0.66235	0.0410634	3.3122	0.928646	3.3122	0.0209864		0.662564	2.02953	0.662564	0.0227431	3.31243	0.568247	3.31243	0.00636785
0.663181	1.81779	0.663181	0.0410801	3.31636	0.926899	3.31636	0.0209469		0.663396	2.0291	0.663396	0.0227383	3.31659	0.572627	3.31659	0.00641692
0.664012	1.81853	0.664012	0.0410967	3.32051	0.924561	3.32051	0.020894		0.664227	2.02867	0.664227	0.0227335	3.32074	0.576779	3.32074	0.00646346
0.664844	1.81927	0.664844	0.0411135	3.32467	0.923046	3.32467	0.0208598		0.665059	2.02832	0.665059	0.0227296	3.3249	0.579933	3.3249	0.0064988
0.665675	1.81992	0.665675	0.041128	3.32883	0.921963	3.32883	0.0208353		0.66589	2.02805	0.66589	0.0227265	3.32906	0.580708	3.32906	0.00650748
0.666506	1.82009	0.666506	0.0411319	3.33298	0.921944	3.33298	0.0208349		0.666722	2.02777	0.666722	0.0227234	3.33322	0.584944	3.33322	0.00655495
0.667337	1.82029	0.667337	0.0411366	3.33714	0.922371	3.33714	0.0208445		0.667553	2.02748	0.667553	0.0227202	3.33737	0.584098	3.33737	0.00654547
0.668169	1.8205	0.668169	0.0411413	3.3413	0.920738	3.3413	0.0208076		0.668384	2.02721	0.668384	0.0227171	3.34153	0.582578	3.34153	0.00652843
669	1.82071	669	0.041146	3.34545	0.915257	3.34545	0.0206838		0.669216	2.02695	0.669216	0.0227142	3.34569	0.582973	3.34569	0.00653286
0.669831	1.82092	0.669831	0.0411507	3.34961	0.914997	3.34961	0.0206779		0.670047	2.02644	0.670047	0.0227086	3.34984	0.585409	3.34984	0.00656016
0.670662	1.82111	0.670662	0.0411549	3.35377	0.915928	3.35377	0.0206989		0.670879	2.02534	0.670879	0.0226962	3.354	0.584681	3.354	0.006552
0.671493	1.8212	0.671493	0.041157	3.35792	0.916397	3.35792	0.0207095		0.67171	2.02399	0.67171	0.022681	3.35816	0.582835	3.35816	0.00653132
0.672325	1.82132	0.672325	0.0411597	3.36208	0.915894	3.36208	0.0206982		0.672542	2.02263	0.672542	0.0226658	3.36232	0.581762	3.36232	0.00651929
0.673156	1.82144	0.673156	0.0411625	3.36624	0.914791	3.36624	0.0206732		0.673373	2.02127	0.673373	0.0226506	3.36647	0.58063	3.36647	0.0065066
0.673987	1.82156	0.673987	0.0411653	3.3704	0.915878	3.3704	0.0206978		0.674204	2.01991	0.674204	0.0226354	3.37063	0.57734	3.37063	0.00646973
0.674818	1.82169	0.674818	0.041168	3.37455	0.915237	3.37455	0.0206833		0.675036	2.01855	0.675036	0.0226202	3.37479	0.572801	3.37479	0.00641887
0.67565	1.82178	0.67565	0.0411703	3.37871	0.911034	3.37871	0.0205883		0.675867	2.01724	0.675867	0.0226054	3.37894	0.574384	3.37894	0.00643662
0.676481	1.8217	0.676481	0.0411685	3.38287	0.905567	3.38287	0.0204648		0.676699	2.01596	0.676699	0.0225911	3.3831	0.57427	3.3831	0.00643533
0.677312	1.82131	0.677312	0.0411596	3.38702	0.907215	3.38702	0.020502		0.67753	2.01466	0.67753	0.0225766	3.38726	0.570769	3.38726	0.0063961
0.678143	1.82092	0.678143	0.0411508	3.39118	0.904873	3.39118	0.0204491		0.678362	2.01338	0.678362	0.0225622	3.39142	0.567475	3.39142	0.00635919
0.678975	1.82053	0.678975	0.041142	3.39534	0.905056	3.39534	0.0204532		0.679193	2.01209	0.679193	0.0225477	3.39557	0.566896	3.39557	0.0063527
0.679806	1.82014	0.679806	0.0411332	3.3995	0.907688	3.3995	0.0205127		0.680024	2.01088	0.680024	0.0225342	3.39973	0.567387	3.39973	0.00635821
0.680637	1.81974	0.680637	0.0411241	3.40365	0.908329	3.40365	0.0205272		0.680856	2.01015	0.680856	0.0225259	3.40389	0.568305	3.40389	0.0063685
0.681468	1.81922	0.681468	0.0411123	3.40781	0.906456	3.40781	0.0204849		0.681687	2.01006	0.681687	0.0225249	3.40805	0.569195	3.40805	0.00637847
0.682299	1.81837	0.682299	0.0410931	3.41197	0.902184	3.41197	0.0203883		0.682519	2.00996	0.682519	0.0225239	3.4122	0.569828	3.4122	0.00638556
0.683131	1.81752	0.683131	0.0410739	3.41612	0.900143	3.41612	0.0203422		0.68335	2.00987	0.68335	0.0225229	3.41636	0.570997	3.41636	0.00639866
0.683962	1.81667	0.683962	0.0410546	3.42028	0.902031	3.42028	0.0203849		0.684182	2.0098	0.684182	0.022522	3.42052	0.571261	3.42052	0.00640161
0.684793	1.81582	0.684793	0.0410354	3.42444	0.906425	3.42444	0.0204842		0.685013	2.0097	0.685013	0.022521	3.42468	0.569973	3.42468	0.00638718
0.685624	1.81497	0.685624	0.0410163	3.4286	0.905556	3.4286	0.0204645		0.685844	2.00943	0.685844	0.0225179	3.42883	0.567641	3.42883	0.00636105
0.686456	1.81435	0.686456	0.0410023	3.43275	0.906097	3.43275	0.0204768		0.686676	2.00879	0.686676	0.0225107	3.43299	0.564635	3.43299	0.00632736
0.687287	1.81461	0.687287	0.0410081	3.43691	0.906029	3.43691	0.0204752		0.687507	2.00816	0.687507	0.0225037	3.43715	0.560351	3.43715	0.00627936
0.688118	1.81508	0.688118	0.0410187	3.44107	0.905418	3.44107	0.0204614		0.688339	2.00751	0.688339	0.0224964	3.4413	0.560319	3.4413	0.006279
0.688949	1.81555	0.688949	0.0410293	3.44522	0.905994	3.44522	0.0204744		0.68917	2.00688	0.68917	0.0224893	3.44546	0.561303	3.44546	0.00629003
0.689781	1.81601	0.689781	0.0410399	3.44938	0.907494	3.44938	0.0205083		0.690002	2.00624	0.690002	0.0224822	3.44962	0.561044	3.44962	0.00628712
0.690612	1.81648	0.690612	0.0410504	3.45354	0.908268	3.45354	0.0205258		0.690833	2.00554	0.690833	0.0224743	3.45377	0.559439	3.45377	0.00626913
0.691443	1.81708	0.691443	0.0410639	3.4577	0.907497	3.4577	0.0205084		0.691664	2.00468	0.691664	0.0224647	3.45793	0.559989	3.45793	0.00627531
0.692274	1.81821	0.692274	0.0410896	3.46185	0.906441	3.46185	0.0204845		0.692496	2.0038	0.692496	0.0224548	3.46209	0.557512	3.46209	0.00624755
0.693105	1.81965	0.693105	0.0411221	3.46601	0.90752	3.46601	0.0205089		0.693327	2.0029	0.693327	0.0224447	3.46625	0.55634	3.46625	0.00623441
0.693937	1.82105	0.693937	0.0411536	3.47017	0.905983	3.47017	0.0204742		0.694159	2.00201	0.694159	0.0224348	3.4704	0.557927	3.4704	0.00625219
0.694768	1.82236	0.694768	0.0411832	3.47432	0.905357	3.47432	0.02046		0.69499	2.00113	0.69499	0.0224249	3.47456	0.559599	3.47456	0.00627093
0.695599	1.82362	0.695599	0.0412117	3.47848	0.905937	3.47848	0.0204732		0.695822	2.00044	0.695822	0.0224172	3.47872	0.554441	3.47872	0.00621313
0.69643	1.82499	0.69643	0.0412427	3.48264	0.906807	3.48264	0.0204928		0.696653	2.00027	0.696653	0.0224153	3.48288	0.5507	3.48288	0.00617121
0.697262	1.82622	0.697262	0.0412704	3.48679	0.906414	3.48679	0.0204839		0.697484	2.00041	0.697484	0.0224168	3.48703	0.547218	3.48703	0.00613219
0.698093	1.82687	0.698093	0.0412853	3.49095	0.908699	3.49095	0.0205356		0.698316	2.00056	0.698316	0.0224186	3.49119	0.544011	3.49119	0.00609625
0.698924	1.82751	0.698924	0.0412997	3.49511	0.909191	3.49511	0.0205467		0.699147	2.00073	0.699147	0.0224204	3.49535	0.542749	3.49535	0.0060821
0.699755	1.82815	0.699755	0.0413141	3.49926	0.910358	3.49926	0.0205731		0.699979	2.00089	0.699979	0.0224221	3.49951	0.540798	3.49951	0.00606024
0.700587	1.82879	0.700587	0.0413286	3.50342	0.913052	3.50342	0.0206339		0.70081	2.00099	0.70081	0.0224233	3.50366	0.538446	3.50366	0.00603389
0.701418	1.82942	0.701418	0.0413429	3.50758	0.914192	3.50758	0.0206597		0.701642	2.00089	0.701642	0.0224221	3.50782	0.538159	3.50782	0.00603067
0.702249	1.82976	0.702249	0.0413504	3.51174	0.913082	3.51174	0.0206346		0.702473	2.00058	0.702473	0.0224187	3.51198	0.538419	3.51198	0.00603359
0.70308	1.82795	0.70308	0.0413096	3.51589	0.911896	3.51589	0.0206078		0.703304	2.00027	0.703304	0.0224153	3.51613	0.535602	3.51613	0.00600201
0.703911	1.826	0.703911	0.0412655	3.52005	0.909458	3.52005	0.0205527		0.704136	1.99997	0.704136	0.0224119	3.52029	0.538308	3.52029	0.00603235
0.704743	1.82404	0.704743	0.0412213	3.52421	0.9067	3.52421	0.0204904		0.704967	1.99968	0.704967	0.0224086	3.52445	0.537643	3.52445	0.00602489
0.705574	1.82208	0.705574	0.041177	3.52836	0.906624	3.52836	0.0204887		0.705799	1.99936	0.705799	0.022405	3.52861	0.5355	3.52861	0.00600088
0.706405	1.82013	0.706405	0.0411329	3.53252	0.902687	3.53252	0.0203997		0.70663	1.99869	0.70663	0.0223975	3.53276	0.53421	3.53276	0.00598642
0.707236	1.81817	0.707236	0.0410886	3.53668	0.902115	3.53668	0.0203868		0.707462	1.99756	0.707462	0.0223849	3.53692	0.532378	3.53692	0.00596589
0.708068	1.81766	0.708068	0.0410771	3.54084	0.901192	3.54084	0.0203659		0.708293	1.99643	0.708293	0.0223722	3.54108	0.532459	3.54108	0.0059668
0.708899	1.8175	0.708899	0.0410735	3.54499	0.89806	3.54499	0.0202951		0.709124	1.9953	0.709124	0.0223596	3.54523	0.534739	3.54523	0.00599235
0.70973	1.81734	0.70973	0.0410699	3.54915	0.896301	3.54915	0.0202554		0.709956	1.99416	0.709956	0.0223467	3.54939	0.536321	3.54939	0.00601008
0.710561	1.81719	0.710561	0.0410664	3.55331	0.895969	3.55331	0.0202479		0.710787	1.993	0.710787	0.0223337	3.55355	0.537709	3.55355	0.00602563
0.711393	1.81703	0.711393	0.0410629	3.55746	0.89484	3.55746	0.0202224		0.711619	1.99217	0.711619	0.0223245	3.55771	0.541044	3.55771	0.006063
0.712224	1.81687	0.712224	0.0410593	3.56162	0.894344	3.56162	0.0202112		0.71245	1.9919	0.71245	0.0223214	3.56186	0.541939	3.56186	0.00607303
0.713055	1.81696	0.713055	0.0410614	3.56578	0.894463	3.56578	0.0202139		0.713282	1.99173	0.713282	0.0223196	3.56602	0.540698	3.56602	0.00605912
0.713886	1.81718	0.713886	0.0410663	3.56994	0.893421	3.56994	0.0201903		0.714113	1.99156	0.714113	0.0223177	3.57018	0.540439	3.57018	0.00605622
0.714718	1.8174	0.714718	0.0410712	3.57409	0.893116	3.57409	0.0201834		0.714944	1.99141	0.714944	0.022316	3.57434	0.542443	3.57434	0.00607868
0.715549	1.81762	0.715549	0.0410761	3.57825	0.892044	3.57825	0.0201592		0.715776	1.99124	0.715776	0.0223141	3.57849	0.544077	3.57849	0.00609699
0.71638	1.81784	0.71638	0.0410811	3.58241	0.892372	3.58241	0.0201666		0.716607	1.99097	0.716607	0.022311	3.58265	0.542854	3.58265	0.00608328
0.717211	1.81806	0.717211	0.041086	3.58656	0.894402	3.58656	0.0202125		0.717439	1.99048	0.717439	0.0223055	3.58681	0.539636	3.58681	0.00604722
0.718042	1.81842	0.718042	0.0410942	3.59072	0.892544	3.59072	0.0201705		0.71827	1.9899	0.71827	0.022299	3.59097	0.536651	3.59097	0.00601377
0.718874	1.81945	0.718874	0.0411174	3.59488	0.893162	3.59488	0.0201845		0.719102	1.98932	0.719102	0.0222925	3.59512	0.534512	3.59512	0.00598981
0.719705	1.82049	0.719705	0.041141	3.59903	0.893818	3.59903	0.0201993		0.719933	1.98874	0.719933	0.022286	3.59928	0.531349	3.59928	0.00595436
0.720536	1.82152	0.720536	0.0411643	3.60319	0.893562	3.60319	0.0201935		0.720765	1.98816	0.720765	0.0222795	3.60344	0.531315	3.60344	0.00595398
0.721367	1.82256	0.721367	0.0411877	3.60735	0.891552	3.60735	0.0201481		0.721596	1.98737	0.721596	0.0222707	3.60759	0.535403	3.60759	0.00599979
0.722199	1.8236	0.722199	0.0412112	3.61151	0.889538	3.61151	0.0201026		0.722427	1.98601	0.722427	0.0222554	3.61175	0.539051	3.61175	0.00604067
0.72303	1.82468	0.72303	0.0412357	3.61566	0.889019	3.61566	0.0200908		0.723259	1.98413	0.723259	0.0222344	3.61591	0.539394	3.61591	0.00604451
0.723861	1.8256	0.723861	0.0412565	3.61982	0.889458	3.61982	0.0201007		0.72409	1.98213	0.72409	0.022212	3.62007	0.539465	3.62007	0.00604531
0.724692	1.82638	0.724692	0.0412741	3.62398	0.888626	3.62398	0.0200819		0.724922	1.98004	0.724922	0.0221886	3.62422	0.539691	3.62422	0.00604784
0.725523	1.82715	0.725523	0.0412916	3.62813	0.885204	3.62813	0.0200046		0.725753	1.9779	0.725753	0.0221646	3.62838	0.539789	3.62838	0.00604894
0.726355	1.82793	0.726355	0.0413092	3.63229	0.883183	3.63229	0.0199589		0.726584	1.9758	0.726584	0.022141	3.63254	0.5389	3.63254	0.00603897
0.727186	1.82871	0.727186	0.0413268	3.63645	0.880466	3.63645	0.0198975		0.727416	1.97395	0.727416	0.0221203	3.6367	0.536868	3.6367	0.0060162
0.728017	1.82948	0.728017	0.0413442	3.6406	0.877762	3.6406	0.0198364		0.728247	1.97351	0.728247	0.0221154	3.64085	0.535453	3.64085	0.00600035
0.728848	1.82926	0.728848	0.0413392	3.64476	0.877125	3.64476	0.019822		0.729079	1.97304	0.729079	0.0221101	3.64501	0.533245	3.64501	0.0059756
0.72968	1.82873	0.72968	0.0413272	3.64892	0.880001	3.64892	0.019887		0.72991	1.97258	0.72991	0.022105	3.64917	0.529852	3.64917	0.00593758
0.730511	1.8282	0.730511	0.0413152	3.65308	0.881474	3.65308	0.0199203		0.730742	1.97214	0.730742	0.0221	3.65332	0.526763	3.65332	0.00590297
0.731342	1.82767	0.731342	0.0413034	3.65723	0.883354	3.65723	0.0199628		0.731573	1.97168	0.731573	0.0220949	3.65748	0.524506	3.65748	0.00587767
0.732173	1.82714	0.732173	0.0412914	3.66139	0.884987	3.66139	0.0199997		0.732405	1.97133	0.732405	0.0220909	3.66164	0.522131	3.66164	0.00585106
0.733005	1.82659	0.733005	0.0412789	3.66555	0.886311	3.66555	0.0200296		0.733236	1.97165	0.733236	0.0220945	3.6658	0.52091	3.6658	0.00583737
0.733836	1.82497	0.733836	0.0412423	3.6697	0.887371	3.6697	0.0200536		0.734067	1.97211	0.734067	0.0220997	3.66995	0.520675	3.66995	0.00583474
0.734667	1.8224	0.734667	0.0411842	3.67386	0.888168	3.67386	0.0200716		0.734899	1.97256	0.734899	0.0221048	3.67411	0.52182	3.67411	0.00584757
0.735498	1.81985	0.735498	0.0411265	3.67802	0.888351	3.67802	0.0200757		0.73573	1.97302	0.73573	0.0221099	3.67827	0.524012	3.67827	0.00587214
0.736329	1.81728	0.736329	0.0410684	3.68217	0.887772	3.68217	0.0200626		0.736562	1.97348	0.736562	0.022115	3.68242	0.526335	3.68242	0.00589817
0.737161	1.81472	0.737161	0.0410106	3.68633	0.886471	3.68633	0.0200332		0.737393	1.97386	0.737393	0.0221193	3.68658	0.52593	3.68658	0.00589363
0.737992	1.81216	0.737992	0.0409529	3.69049	0.884193	3.69049	0.0199818		0.738225	1.974	0.738225	0.0221209	3.69074	0.524079	3.69074	0.00587289
0.738823	1.8101	0.738823	0.0409062	3.69465	0.883404	3.69465	0.0199639		0.739056	1.97386	0.739056	0.0221193	3.6949	0.52304	3.6949	0.00586125
0.739654	1.80965	0.739654	0.0408961	3.6988	0.882053	3.6988	0.0199334		0.739887	1.97372	0.739887	0.0221178	3.69905	0.523368	3.69905	0.00586492
0.740486	1.80921	0.740486	0.040886	3.70296	0.879818	3.70296	0.0198829		0.740719	1.9736	0.740719	0.0221164	3.70321	0.524642	3.70321	0.0058792
0.741317	1.80876	0.741317	0.040876	3.70712	0.877514	3.70712	0.0198308		0.74155	1.97347	0.74155	0.0221149	3.70737	0.52458	3.70737	0.00587851
0.742148	1.80831	0.742148	0.0408658	3.71128	0.876987	3.71128	0.0198189		0.742382	1.9733	0.742382	0.022113	3.71153	0.523502	3.71153	0.00586642
0.742979	1.80787	0.742979	0.0408558	3.71543	0.875996	3.71543	0.0197965		0.743213	1.97287	0.743213	0.0221082	3.71568	0.523013	3.71568	0.00586094
0.743811	1.80747	0.743811	0.0408468	3.71959	0.876904	3.71959	0.019817		0.744045	1.97194	0.744045	0.0220978	3.71984	0.523801	3.71984	0.00586978
0.744642	1.80801	0.744642	0.0408591	3.72375	0.877666	3.72375	0.0198343		0.744876	1.97101	0.744876	0.0220873	3.724	0.525296	3.724	0.00588652
0.745473	1.80866	0.745473	0.0408738	3.7279	0.877743	3.7279	0.019836		0.745707	1.97009	0.745707	0.0220771	3.72816	0.525185	3.72816	0.00588528
0.746304	1.80932	0.746304	0.0408886	3.73206	0.878151	3.73206	0.0198452		0.746539	1.96916	0.746539	0.0220667	3.73231	0.525982	3.73231	0.00589421
0.747135	1.80996	0.747135	0.0409031	3.73622	0.878811	3.73622	0.0198601		0.74737	1.96825	0.74737	0.0220564	3.73647	0.527568	3.73647	0.00591199
0.747967	1.81056	0.747967	0.0409167	3.74037	0.877987	3.74037	0.0198415		0.748202	1.96745	0.748202	0.0220475	3.74063	0.529424	3.74063	0.00593279
0.748798	1.81113	0.748798	0.0409296	3.74453	0.876919	3.74453	0.0198174		0.749033	1.96698	0.749033	0.0220422	3.74478	0.53307	3.74478	0.00597365
0.749629	1.8112	0.749629	0.0409312	3.74869	0.876286	3.74869	0.0198031		0.749865	1.96649	0.749865	0.0220367	3.74894	0.534915	3.74894	0.00599431
0.75046	1.81088	0.75046	0.0409239	3.75285	0.875984	3.75285	0.0197962		0.750696	1.96599	0.750696	0.0220311	3.7531	0.536358	3.7531	0.00601049
0.751292	1.81049	0.751292	0.0409149	3.757	0.874908	3.757	0.0197719		0.751527	1.96552	0.751527	0.0220258	3.75726	0.536539	3.75726	0.00601251
0.752123	1.81008	0.752123	0.0409059	3.76116	0.877174	3.76116	0.0198231		0.752359	1.96503	0.752359	0.0220203	3.76141	0.534265	3.76141	0.00598704
0.752954	1.80969	0.752954	0.0408969	3.76532	0.879185	3.76532	0.0198686		0.75319	1.96448	0.75319	0.0220142	3.76557	0.531776	3.76557	0.00595914
0.753785	1.80929	0.753785	0.0408879	3.76947	0.879612	3.76947	0.0198782		0.754022	1.96382	0.754022	0.0220068	3.76973	0.533214	3.76973	0.00597525
0.754617	1.80844	0.754617	0.0408687	3.77363	0.878971	3.77363	0.0198638		0.754853	1.96326	0.754853	0.0220005	3.77388	0.534127	3.77388	0.00598549
0.755448	1.80644	0.755448	0.0408235	3.77779	0.876541	3.77779	0.0198088		0.755685	1.96269	0.755685	0.0219942	3.77804	0.533219	3.77804	0.00597531
0.756279	1.80416	0.756279	0.040772	3.78194	0.87574	3.78194	0.0197907		0.756516	1.96213	0.756516	0.0219878	3.7822	0.531849	3.7822	0.00595996
0.75711	1.80188	0.75711	0.0407205	3.7861	0.875607	3.7861	0.0197877		0.757347	1.96156	0.757347	0.0219815	3.78636	0.528548	3.78636	0.00592297
0.757941	1.79961	0.757941	0.0406692	3.79026	0.87566	3.79026	0.0197889		0.758179	1.96107	0.758179	0.021976	3.79051	0.52771	3.79051	0.00591357
0.758773	1.79734	0.758773	0.0406179	3.79442	0.875561	3.79442	0.0197867		0.75901	1.96089	0.75901	0.021974	3.79467	0.529744	3.79467	0.00593637
0.759604	1.79511	0.759604	0.0405674	3.79857	0.875038	3.79857	0.0197749		0.759842	1.96092	0.759842	0.0219743	3.79883	0.53106	3.79883	0.00595112
0.760435	1.79338	0.760435	0.0405283	3.80273	0.874294	3.80273	0.0197581		0.760673	1.96095	0.760673	0.0219747	3.80299	0.530819	3.80299	0.00594841
0.761266	1.79176	0.761266	0.0404917	3.80689	0.874195	3.80689	0.0197558		0.761505	1.961	0.761505	0.0219752	3.80714	0.530538	3.80714	0.00594527
0.762098	1.79012	0.762098	0.0404547	3.81104	0.874931	3.81104	0.0197725		0.762336	1.96104	0.762336	0.0219757	3.8113	0.531471	3.8113	0.00595572
0.762929	1.7885	0.762929	0.0404181	3.8152	0.875774	3.8152	0.0197915		0.763167	1.96118	0.763167	0.0219772	3.81546	0.53306	3.81546	0.00597353
0.76376	1.78686	0.76376	0.0403811	3.81936	0.875183	3.81936	0.0197781		0.763999	1.96155	0.763999	0.0219813	3.81962	0.534943	3.81962	0.00599463
0.764591	1.78524	0.764591	0.0403445	3.82351	0.874775	3.82351	0.0197689		0.76483	1.96172	0.76483	0.0219832	3.82377	0.536876	3.82377	0.00601629
0.765423	1.78438	0.765423	0.0403249	3.82767	0.875275	3.82767	0.0197802		0.765662	1.96188	0.765662	0.0219851	3.82793	0.538263	3.82793	0.00603183
0.766254	1.78392	0.766254	0.0403146	3.83183	0.876125	3.83183	0.0197994		0.766493	1.96207	0.766493	0.0219871	3.83209	0.536435	3.83209	0.00601135
0.767085	1.78352	0.767085	0.0403056	3.83599	0.876247	3.83599	0.0198022		0.767325	1.96223	0.767325	0.021989	3.83624	0.532933	3.83624	0.00597211
0.767916	1.78312	0.767916	0.0402966	3.84014	0.878113	3.84014	0.0198444		0.768156	1.9624	0.768156	0.0219909	3.8404	0.530759	3.8404	0.00594775
0.768747	1.78272	0.768747	0.0402875	3.8443	0.875175	3.8443	0.019778		0.768987	1.96205	0.768987	0.021987	3.84456	0.530206	3.84456	0.00594155
0.769579	1.78232	0.769579	0.0402785	3.84846	0.871418	3.84846	0.0196931		0.769819	1.96025	0.769819	0.0219668	3.84872	0.530076	3.84872	0.00594009
0.77041	1.78251	0.77041	0.0402826	3.85261	0.868122	3.85261	0.0196186		0.77065	1.95839	0.77065	0.0219459	3.85287	0.525986	3.85287	0.00589426
0.771241	1.78335	0.771241	0.0403017	3.85677	0.864281	3.85677	0.0195318		0.771482	1.95653	0.771482	0.0219251	3.85703	0.522879	3.85703	0.00585945
0.772072	1.78431	0.772072	0.0403233	3.86093	0.866619	3.86093	0.0195846		0.772313	1.95465	0.772313	0.021904	3.86119	0.521315	3.86119	0.00584191
0.772904	1.78527	0.772904	0.040345	3.86509	0.867882	3.86509	0.0196132		0.773145	1.95279	0.773145	0.0218832	3.86535	0.518304	3.86535	0.00580818
0.773735	1.78622	0.773735	0.0403665	3.86924	0.86721	3.86924	0.019598		0.773976	1.95084	0.773976	0.0218613	3.8695	0.515342	3.8695	0.00577498
0.774566	1.78717	0.774566	0.0403881	3.8734	0.865677	3.8734	0.0195633		0.774807	1.94869	0.774807	0.0218372	3.87366	0.51485	3.87366	0.00576946
0.775397	1.78789	0.775397	0.0404044	3.87756	0.865219	3.87756	0.019553		0.775639	1.94661	0.775639	0.0218139	3.87782	0.516434	3.87782	0.00578722
0.776229	1.78781	0.776229	0.0404026	3.88171	0.863918	3.88171	0.0195236		0.77647	1.94467	0.77647	0.0217922	3.88197	0.518554	3.88197	0.00581097
0.77706	1.78759	0.77706	0.0403976	3.88587	0.863544	3.88587	0.0195151		0.777302	1.94261	0.777302	0.0217691	3.88613	0.520471	3.88613	0.00583246
0.777891	1.78737	0.777891	0.0403924	3.89003	0.863556	3.89003	0.0195154		0.778133	1.94041	0.778133	0.0217445	3.89029	0.522041	3.89029	0.00585005
0.778722	1.78714	0.778722	0.0403873	3.89418	0.864006	3.89418	0.0195256		0.778965	1.93819	0.778965	0.0217195	3.89445	0.523677	3.89445	0.00586839
0.779553	1.78692	0.779553	0.0403823	3.89834	0.865753	3.89834	0.019565		0.779796	1.9361	0.779796	0.0216961	3.8986	0.52459	3.8986	0.00587861
0.780385	1.78649	0.780385	0.0403727	3.9025	0.868465	3.9025	0.0196263		0.780627	1.93417	0.780627	0.0216746	3.90276	0.524059	3.90276	0.00587267
0.781216	1.78423	0.781216	0.0403216	3.90666	0.868439	3.90666	0.0196257		0.781459	1.93225	0.781459	0.021653	3.90692	0.523766	3.90692	0.00586938
0.782047	1.78163	0.782047	0.0402628	3.91081	0.868721	3.91081	0.0196321		0.78229	1.93033	0.78229	0.0216315	3.91107	0.526065	3.91107	0.00589515
0.782878	1.77903	0.782878	0.040204	3.91497	0.870281	3.91497	0.0196674		0.783122	1.92841	0.783122	0.0216099	3.91523	0.530126	3.91523	0.00594065
0.78371	1.77645	0.78371	0.0401458	3.91913	0.871895	3.91913	0.0197038		0.783953	1.9265	0.783953	0.0215886	3.91939	0.532452	3.91939	0.00596672
0.784541	1.77386	0.784541	0.0400873	3.92328	0.874973	3.92328	0.0197734		0.784785	1.92488	0.784785	0.0215704	3.92355	0.532341	3.92355	0.00596548
0.785372	1.77127	0.785372	0.0400286	3.92744	0.880203	3.92744	0.0198916		0.785616	1.92476	0.785616	0.0215691	3.9277	0.53131	3.9277	0.00595392
0.786203	1.76898	0.786203	0.0399769	3.9316	0.884647	3.9316	0.019992		0.786448	1.92464	0.786448	0.0215677	3.93186	0.530458	3.93186	0.00594438
0.787035	1.76674	0.787035	0.0399264	3.93575	0.887268	3.93575	0.0200513		0.787279	1.92452	0.787279	0.0215663	3.93602	0.530817	3.93602	0.0059484
0.787866	1.76453	0.787866	0.0398763	3.93991	0.888573	3.93991	0.0200807		0.78811	1.92439	0.78811	0.021565	3.94018	0.530499	3.94018	0.00594483
0.788697	1.76232	0.788697	0.0398264	3.94407	0.884777	3.94407	0.019995		0.788942	1.92425	0.788942	0.0215634	3.94433	0.529343	3.94433	0.00593188
0.789528	1.7601	0.789528	0.0397762	3.94823	0.881741	3.94823	0.0199264		0.789773	1.92418	0.789773	0.0215626	3.94849	0.528566	3.94849	0.00592317
0.790359	1.75788	0.790359	0.039726	3.95238	0.88002	3.95238	0.0198875		0.790605	1.92502	0.790605	0.021572	3.95265	0.526639	3.95265	0.00590158
0.791191	1.75624	0.791191	0.039689	3.95654	0.878338	3.95654	0.0198494		0.791436	1.92607	0.791436	0.0215838	3.95681	0.523533	3.95681	0.00586677
0.792022	1.75501	0.792022	0.0396613	3.9607	0.875618	3.9607	0.019788		0.792268	1.92712	0.792268	0.0215956	3.96096	0.519319	3.96096	0.00581955
0.792853	1.75383	0.792853	0.0396345	3.96486	0.87241	3.96486	0.0197155		0.793099	1.92816	0.793099	0.0216072	3.96512	0.515982	3.96512	0.00578215
0.793684	1.75265	0.793684	0.0396079	3.96901	0.869473	3.96901	0.0196491		0.79393	1.92921	0.79393	0.021619	3.96928	0.515645	3.96928	0.00577837
0.794516	1.75147	0.794516	0.0395811	3.97317	0.866661	3.97317	0.0195856		0.794762	1.93021	0.794762	0.0216301	3.97343	0.516694	3.97343	0.00579013
0.795347	1.75028	0.795347	0.0395544	3.97733	0.864216	3.97733	0.0195303		0.795593	1.92999	0.795593	0.0216277	3.97759	0.514065	3.97759	0.00576067
0.796178	1.75006	0.796178	0.0395494	3.98148	0.862133	3.98148	0.0194832		0.796425	1.92867	0.796425	0.0216128	3.98175	0.510172	3.98175	0.00571704
0.797009	1.75162	0.797009	0.0395847	3.98564	0.859451	3.98564	0.0194226		0.797256	1.92734	0.797256	0.021598	3.98591	0.509058	3.98591	0.00570456
0.797841	1.75338	0.797841	0.0396245	3.9898	0.8592	3.9898	0.0194169		0.798088	1.92599	0.798088	0.0215829	3.99006	0.509471	3.99006	0.00570919
0.798672	1.75514	0.798672	0.0396643	3.99395	0.859035	3.99395	0.0194132		0.798919	1.92467	0.798919	0.021568	3.99422	0.509729	3.99422	0.00571208
0.799503	1.7569	0.799503	0.039704	3.99811	0.859249	3.99811	0.0194181		0.79975	1.92334	0.79975	0.0215532	3.99838	0.507516	3.99838	0.00568729
0.800334	1.75867	0.800334	0.039744	4.00227	0.861492	4.00227	0.0194687		0.800582	1.92181	0.800582	0.0215361	4.00253	0.505197	4.00253	0.0056613
0.801165	1.7604	0.801165	0.039783	4.00643	0.860039	4.00643	0.0194359		0.801413	1.91995	0.801413	0.0215152	4.00669	0.503523	4.00669	0.00564254
0.801997	1.7619	0.801997	0.039817	4.01058	0.858368	4.01058	0.0193981		0.802245	1.91808	0.802245	0.0214942	4.01085	0.500211	4.01085	0.00560543
0.802828	1.76344	0.802828	0.0398517	4.01474	0.859047	4.01474	0.0194135		0.803076	1.9162	0.803076	0.0214731	4.01501	0.497482	4.01501	0.00557484
0.803659	1.76507	0.803659	0.0398885	4.0189	0.861992	4.0189	0.01948		0.803908	1.91434	0.803908	0.0214523	4.01917	0.49864	4.01917	0.00558782
0.80449	1.76672	0.80449	0.0399259	4.02305	0.86562	4.02305	0.019562		0.804739	1.91246	0.804739	0.0214312	4.02332	0.501644	4.02332	0.00562148
0.805322	1.76838	0.805322	0.0399633	4.02721	0.868507	4.02721	0.0196273		0.80557	1.91078	0.80557	0.0214124	4.02748	0.503632	4.02748	0.00564376
0.806153	1.77004	0.806153	0.0400008	4.03137	0.870823	4.03137	0.0196796		0.806402	1.9101	0.806402	0.0214047	4.03164	0.50461	4.03164	0.00565471
0.806984	1.77031	0.806984	0.040007	4.03552	0.872265	4.03552	0.0197122		0.807233	1.90941	0.807233	0.0213971	4.03579	0.504293	4.03579	0.00565116
0.807815	1.7697	0.807815	0.0399932	4.03968	0.872665	4.03968	0.0197212		0.808065	1.90874	0.808065	0.0213895	4.03995	0.506108	4.03995	0.00567151
0.808647	1.76903	0.808647	0.0399782	4.04384	0.872181	4.04384	0.0197103		0.808896	1.90805	0.808896	0.0213818	4.04411	0.508847	4.04411	0.0057022
0.809478	1.76837	0.809478	0.0399632	4.048	0.874653	4.048	0.0197662		0.809728	1.90736	0.809728	0.0213741	4.04826	0.510058	4.04826	0.00571577
0.810309	1.76771	0.810309	0.0399482	4.05215	0.875065	4.05215	0.0197755		0.810559	1.90672	0.810559	0.021367	4.05242	0.512688	4.05242	0.00574524
0.81114	1.76704	0.81114	0.0399332	4.05631	0.873013	4.05631	0.0197291		0.81139	1.90654	0.81139	0.0213649	4.05658	0.515222	4.05658	0.00577364
0.811971	1.76603	0.811971	0.0399102	4.06047	0.870274	4.06047	0.0196672		0.812222	1.9064	0.812222	0.0213634	4.06074	0.516718	4.06074	0.0057904
0.812803	1.76446	0.812803	0.0398748	4.06462	0.86834	4.06462	0.0196235		0.813053	1.90626	0.813053	0.0213618	4.06489	0.517999	4.06489	0.00580476
0.813634	1.7627	0.813634	0.0398351	4.06878	0.869045	4.06878	0.0196394		0.813885	1.90616	0.813885	0.0213606	4.06905	0.518218	4.06905	0.00580721
0.814465	1.76095	0.814465	0.0397954	4.07294	0.871658	4.07294	0.0196985		0.814716	1.90602	0.814716	0.0213591	4.07321	0.51793	4.07321	0.00580398
0.815296	1.75919	0.815296	0.0397557	4.07709	0.872757	4.07709	0.0197233		0.815548	1.9059	0.815548	0.0213577	4.07737	0.519831	4.07737	0.00582529
0.816128	1.75743	0.816128	0.0397159	4.08125	0.87196	4.08125	0.0197053		0.816379	1.90576	0.816379	0.0213562	4.08152	0.521577	4.08152	0.00584485
0.816959	1.75611	0.816959	0.0396862	4.08541	0.870354	4.08541	0.019669		0.81721	1.9057	0.81721	0.0213555	4.08568	0.522179	4.08568	0.00585159
0.81779	1.75601	0.81779	0.0396839	4.08957	0.870098	4.08957	0.0196632		0.818042	1.90562	0.818042	0.0213546	4.08984	0.523423	4.08984	0.00586554
0.818621	1.75643	0.818621	0.0396933	4.09372	0.87154	4.09372	0.0196958		0.818873	1.90555	0.818873	0.0213538	4.094	0.523877	4.094	0.00587062
0.819453	1.75684	0.819453	0.0397026	4.09788	0.87212	4.09788	0.0197089		0.819705	1.90547	0.819705	0.0213529	4.09815	0.52215	4.09815	0.00585128
0.820284	1.75725	0.820284	0.039712	4.10204	0.871613	4.10204	0.0196975		0.820536	1.90535	0.820536	0.0213516	4.10231	0.52172	4.10231	0.00584645
0.821115	1.75767	0.821115	0.0397213	4.10619	0.870087	4.10619	0.019663		0.821368	1.90469	0.821368	0.0213442	4.10647	0.522654	4.10647	0.00585692
0.821946	1.75813	0.821946	0.0397318	4.11035	0.867699	4.11035	0.019609		0.822199	1.9034	0.822199	0.0213297	4.11062	0.52237	4.11062	0.00585374
0.822777	1.75926	0.822777	0.0397572	4.11451	0.863281	4.11451	0.0195092		0.82303	1.90212	0.82303	0.0213153	4.11478	0.521753	4.11478	0.00584683
0.823609	1.76071	0.823609	0.03979	4.11867	0.860962	4.11867	0.0194568		0.823862	1.90082	0.823862	0.0213008	4.11894	0.518847	4.11894	0.00581426
0.82444	1.76215	0.82444	0.0398226	4.12282	0.860615	4.12282	0.0194489		0.824693	1.89952	0.824693	0.0212862	4.1231	0.51633	4.1231	0.00578606
0.825271	1.76359	0.825271	0.0398552	4.12698	0.85997	4.12698	0.0194344		0.825525	1.89822	0.825525	0.0212717	4.12725	0.516981	4.12725	0.00579335
0.826102	1.76503	0.826102	0.0398878	4.13114	0.857624	4.13114	0.0193813		0.826356	1.89668	0.826356	0.0212544	4.13141	0.518446	4.13141	0.00580976
0.826934	1.76647	0.826934	0.0399203	4.13529	0.855331	4.13529	0.0193295		0.827188	1.89427	0.827188	0.0212274	4.13557	0.518534	4.13557	0.00581075
0.827765	1.7674	0.827765	0.0399414	4.13945	0.855888	4.13945	0.0193421		0.828019	1.89188	0.828019	0.0212006	4.13973	0.518177	4.13973	0.00580675
0.828596	1.768	0.828596	0.0399548	4.14361	0.856522	4.14361	0.0193564		0.82885	1.88957	0.82885	0.0211748	4.14388	0.518054	4.14388	0.00580538
0.829427	1.76856	0.829427	0.0399673	4.14776	0.855415	4.14776	0.0193314		0.829682	1.88747	0.829682	0.0211512	4.14804	0.517815	4.14804	0.0058027
0.830259	1.76911	0.830259	0.0399798	4.15192	0.856888	4.15192	0.0193647		0.830513	1.88527	0.830513	0.0211265	4.1522	0.516511	4.1522	0.00578809
0.83109	1.76966	0.83109	0.0399923	4.15608	0.856842	4.15608	0.0193637		0.831345	1.8829	0.831345	0.0211	4.15635	0.515855	4.15635	0.00578073
0.831921	1.77022	0.831921	0.0400049	4.16024	0.856915	4.16024	0.0193653		0.832176	1.87964	0.832176	0.0210634	4.16051	0.518478	4.16051	0.00581013
0.832752	1.77104	0.832752	0.0400234	4.16439	0.857567	4.16439	0.01938		0.833008	1.87602	0.833008	0.0210229	4.16467	0.520772	4.16467	0.00583583
0.833583	1.77223	0.833583	0.0400504	4.16855	0.858253	4.16855	0.0193955		0.833839	1.87238	0.833839	0.020982	4.16883	0.519646	4.16883	0.00582321
0.834415	1.77353	0.834415	0.0400798	4.17271	0.858875	4.17271	0.0194096		0.83467	1.86871	0.83467	0.020941	4.17298	0.517868	4.17298	0.00580329
0.835246	1.77484	0.835246	0.0401094	4.17687	0.859127	4.17687	0.0194153		0.835502	1.86507	0.835502	0.0209002	4.17714	0.51701	4.17714	0.00579367
0.836077	1.77614	0.836077	0.0401388	4.18102	0.858082	4.18102	0.0193917		0.836333	1.86142	0.836333	0.0208593	4.1813	0.517166	4.1813	0.00579542
0.836908	1.77745	0.836908	0.0401683	4.18518	0.857475	4.18518	0.019378		0.837165	1.85867	0.837165	0.0208285	4.18546	0.51612	4.18546	0.0057837
0.83774	1.77836	0.83774	0.040189	4.18933	0.858162	4.18933	0.0193935		0.837996	1.857	0.837996	0.0208097	4.18961	0.514744	4.18961	0.00576828
0.838571	1.77871	0.838571	0.0401969	4.19349	0.856621	4.19349	0.0193587		0.838828	1.85544	0.838828	0.0207922	4.19377	0.51496	4.19377	0.0057707
0.839402	1.7789	0.839402	0.0402012	4.19765	0.857441	4.19765	0.0193772		0.839659	1.85388	0.839659	0.0207748	4.19793	0.513861	4.19793	0.00575839
0.840233	1.7791	0.840233	0.0402055	4.20181	0.855961	4.20181	0.0193438		0.84049	1.85233	0.84049	0.0207574	4.20209	0.510895	4.20209	0.00572515
0.841065	1.77929	0.841065	0.0402099	4.20596	0.853519	4.20596	0.0192886		0.841322	1.85077	0.841322	0.0207399	4.20624	0.506814	4.20624	0.00567942
0.841896	1.77948	0.841896	0.0402142	4.21012	0.852745	4.21012	0.0192711		0.842153	1.84935	0.842153	0.020724	4.2104	0.503455	4.2104	0.00564178
0.842727	1.77926	0.842727	0.0402092	4.21428	0.851517	4.21428	0.0192433		0.842985	1.84842	0.842985	0.0207136	4.21456	0.501359	4.21456	0.00561829
0.843558	1.77721	0.843558	0.0401629	4.21844	0.850517	4.21844	0.0192207		0.843816	1.84753	0.843816	0.0207037	4.21871	0.498957	4.21871	0.00559137
0.844389	1.77453	0.844389	0.0401025	4.22259	0.849518	4.22259	0.0191981		0.844648	1.84665	0.844648	0.0206938	4.22287	0.497904	4.22287	0.00557957
0.845221	1.77186	0.845221	0.0400421	4.22675	0.847866	4.22675	0.0191608		0.845479	1.84578	0.845479	0.020684	4.22703	0.497178	4.22703	0.00557143
0.846052	1.7692	0.846052	0.039982	4.23091	0.845646	4.23091	0.0191106		0.84631	1.84488	0.84631	0.0206739	4.23118	0.495774	4.23118	0.0055557
0.846883	1.76653	0.846883	0.0399216	4.23506	0.84446	4.23506	0.0190838		0.847142	1.84399	0.847142	0.020664	4.23534	0.495427	4.23534	0.00555181
0.847714	1.76387	0.847714	0.0398614	4.23922	0.841682	4.23922	0.0190211		0.847973	1.84311	0.847973	0.0206541	4.2395	0.495642	4.2395	0.00555422
0.848546	1.76221	0.848546	0.0398239	4.24338	0.840897	4.24338	0.0190033		0.848805	1.84222	0.848805	0.0206442	4.24366	0.496102	4.24366	0.00555938
0.849377	1.76091	0.849377	0.0397945	4.24753	0.840752	4.24753	0.019		0.849636	1.84135	0.849636	0.0206344	4.24782	0.496672	4.24782	0.00556576
0.850208	1.7596	0.850208	0.039765	4.25169	0.839314	4.25169	0.0189675		0.850468	1.84047	0.850468	0.0206245	4.25197	0.496782	4.25197	0.005567
0.851039	1.7583	0.851039	0.0397355	4.25585	0.840042	4.25585	0.018984		0.851299	1.8396	0.851299	0.0206148	4.25613	0.496807	4.25613	0.00556727
0.851871	1.75699	0.851871	0.039706	4.26	0.841431	4.26	0.0190154		0.852131	1.83873	0.852131	0.020605	4.26029	0.497752	4.26029	0.00557786
0.852702	1.75569	0.852702	0.0396766	4.26416	0.843578	4.26416	0.0190639		0.852962	1.8385	0.852962	0.0206025	4.26444	0.496797	4.26444	0.00556717
0.853533	1.75459	0.853533	0.0396517	4.26832	0.846363	4.26832	0.0191268		0.853793	1.83853	0.853793	0.0206028	4.2686	0.494397	4.2686	0.00554027
0.854364	1.75365	0.854364	0.0396305	4.27248	0.848782	4.27248	0.0191815		0.854625	1.83858	0.854625	0.0206033	4.27276	0.492799	4.27276	0.00552236
0.855195	1.75278	0.855195	0.0396109	4.27663	0.85046	4.27663	0.0192194		0.855456	1.83862	0.855456	0.0206038	4.27692	0.491603	4.27692	0.00550895
0.856027	1.75189	0.856027	0.0395908	4.28079	0.852554	4.28079	0.0192668		0.856288	1.83867	0.856288	0.0206043	4.28107	0.491208	4.28107	0.00550454
0.856858	1.75095	0.856858	0.0395695	4.28495	0.853493	4.28495	0.019288		0.857119	1.83872	0.857119	0.0206049	4.28523	0.491712	4.28523	0.00551018
0.857689	1.74998	0.857689	0.0395475	4.28911	0.853226	4.28911	0.0192819		0.857951	1.83856	0.857951	0.0206031	4.28939	0.492888	4.28939	0.00552336
0.85852	1.74941	0.85852	0.0395348	4.29326	0.853413	4.29326	0.0192862		0.858782	1.83827	0.858782	0.0205999	4.29354	0.493196	4.29354	0.00552681
0.859352	1.74951	0.859352	0.0395369	4.29742	0.855511	4.29742	0.0193336		0.859613	1.83798	0.859613	0.0205966	4.2977	0.491989	4.2977	0.00551328
0.860183	1.74985	0.860183	0.0395446	4.30158	0.852123	4.30158	0.019257		0.860445	1.83768	0.860445	0.0205932	4.30186	0.491793	4.30186	0.00551109
0.861014	1.75019	0.861014	0.0395523	4.30573	0.848789	4.30573	0.0191817		0.861276	1.83739	0.861276	0.02059	4.30602	0.4913	4.30602	0.00550556
0.861845	1.75053	0.861845	0.03956	4.30989	0.846691	4.30989	0.0191343		0.862108	1.83708	0.862108	0.0205866	4.31017	0.491014	4.31017	0.00550236
0.862677	1.75087	0.862677	0.0395676	4.31405	0.8437	4.31405	0.0190667		0.862939	1.83713	0.862939	0.0205871	4.31433	0.491314	4.31433	0.00550572
0.863508	1.75115	0.863508	0.0395741	4.3182	0.841549	4.3182	0.0190181		0.863771	1.83752	0.863771	0.0205915	4.31849	0.490844	4.31849	0.00550045
0.864339	1.75137	0.864339	0.0395789	4.32236	0.838276	4.32236	0.0189441		0.864602	1.83794	0.864602	0.0205961	4.32264	0.49277	4.32264	0.00552204
0.86517	1.75157	0.86517	0.0395834	4.32652	0.835644	4.32652	0.0188846		0.865433	1.83833	0.865433	0.0206006	4.3268	0.493744	4.3268	0.00553295
0.866001	1.75176	0.866001	0.0395879	4.33068	0.834923	4.33068	0.0188683		0.866265	1.83876	0.866265	0.0206054	4.33096	0.493796	4.33096	0.00553354
0.866833	1.75196	0.866833	0.0395924	4.33483	0.835228	4.33483	0.0188752		0.867096	1.83916	0.867096	0.0206098	4.33512	0.494857	4.33512	0.00554543
0.867664	1.75216	0.867664	0.0395969	4.33899	0.83382	4.33899	0.0188434		0.867928	1.83962	0.867928	0.0206149	4.33927	0.494895	4.33927	0.00554585
0.868495	1.75207	0.868495	0.0395948	4.34315	0.835732	4.34315	0.0188866		0.868759	1.84047	0.868759	0.0206245	4.34343	0.493312	4.34343	0.00552811
0.869326	1.75071	0.869326	0.0395641	4.3473	0.835663	4.3473	0.018885		0.869591	1.84135	0.869591	0.0206344	4.34759	0.492657	4.34759	0.00552077
0.870158	1.74846	0.870158	0.0395133	4.35146	0.833042	4.35146	0.0188258		0.870422	1.84222	0.870422	0.0206442	4.35175	0.494131	4.35175	0.00553729
0.870989	1.74626	0.870989	0.0394634	4.35562	0.831448	4.35562	0.0187898		0.871253	1.84311	0.871253	0.0206541	4.3559	0.496143	4.3559	0.00555983
0.87182	1.74405	0.87182	0.0394135	4.35977	0.829708	4.35977	0.0187505		0.872085	1.84398	0.872085	0.0206638	4.36006	0.495658	4.36006	0.0055544
0.872651	1.74184	0.872651	0.0393637	4.36393	0.830803	4.36393	0.0187752		0.872916	1.84488	0.872916	0.0206739	4.36422	0.493062	4.36422	0.00552531
0.873483	1.73964	0.873483	0.0393139	4.36809	0.832756	4.36809	0.0188193		0.873748	1.84523	0.873748	0.0206779	4.36838	0.490753	4.36838	0.00549944
0.874314	1.73631	0.874314	0.0392386	4.37225	0.832691	4.37225	0.0188179		0.874579	1.84541	0.874579	0.0206799	4.37253	0.488269	4.37253	0.0054716
0.875145	1.73161	0.875145	0.0391324	4.3764	0.830292	4.3764	0.0187637		0.875411	1.84561	0.875411	0.0206821	4.37669	0.485784	4.37669	0.00544375
0.875976	1.72661	0.875976	0.0390194	4.38056	0.82756	4.38056	0.0187019		0.876242	1.84581	0.876242	0.0206844	4.38085	0.487727	4.38085	0.00546552
0.876807	1.72161	0.876807	0.0389066	4.38472	0.825745	4.38472	0.0186609		0.877073	1.84599	0.877073	0.0206864	4.385	0.487473	4.385	0.00546268
0.877639	1.71661	0.877639	0.0387935	4.38887	0.826077	4.38887	0.0186684		0.877905	1.84621	0.877905	0.0206888	4.38916	0.487496	4.38916	0.00546293
0.87847	1.71162	0.87847	0.0386807	4.39303	0.828266	4.39303	0.0187179		0.878736	1.84657	0.878736	0.0206929	4.39332	0.48744	4.39332	0.00546231
0.879301	1.70672	0.879301	0.03857	4.39719	0.831013	4.39719	0.01878		0.879568	1.84708	0.879568	0.0206985	4.39748	0.48521	4.39748	0.00543732
0.880132	1.70199	0.880132	0.0384631	4.40135	0.833946	4.40135	0.0188462		0.880399	1.84758	0.880399	0.0207042	4.40163	0.48461	4.40163	0.00543059
0.880964	1.69735	0.880964	0.0383583	4.4055	0.836159	4.4055	0.0188962		0.881231	1.84807	0.881231	0.0207097	4.40579	0.483601	4.40579	0.00541929
0.881795	1.69271	0.881795	0.0382534	4.40966	0.836235	4.40966	0.018898		0.882062	1.84854	0.882062	0.020715	4.40995	0.482693	4.40995	0.00540911
0.882626	1.68807	0.882626	0.0381486	4.41382	0.835312	4.41382	0.0188771		0.882893	1.84898	0.882893	0.0207199	4.41411	0.484237	4.41411	0.00542641
0.883457	1.68341	0.883457	0.0380431	4.41797	0.835506	4.41797	0.0188815		0.883725	1.8493	0.883725	0.0207235	4.41826	0.488734	4.41826	0.00547681
0.884289	1.67901	0.884289	0.0379437	4.42213	0.835922	4.42213	0.0188909		0.884556	1.84924	0.884556	0.0207228	4.42242	0.488626	4.42242	0.0054756
0.88512	1.67571	0.88512	0.0378691	4.42629	0.834965	4.42629	0.0188693		0.885388	1.84908	0.885388	0.0207209	4.42658	0.488684	4.42658	0.00547625
0.885951	1.67313	0.885951	0.0378108	4.43044	0.833855	4.43044	0.0188442		0.886219	1.84889	0.886219	0.0207189	4.43073	0.487256	4.43073	0.00546024
0.886782	1.67055	0.886782	0.0377525	4.4346	0.833698	4.4346	0.0188406		0.887051	1.84869	0.887051	0.0207167	4.43489	0.484458	4.43489	0.00542889
0.887613	1.66796	0.887613	0.037694	4.43876	0.834286	4.43876	0.0188539		0.887882	1.84851	0.887882	0.0207146	4.43905	0.482852	4.43905	0.00541089
0.888445	1.66538	0.888445	0.0376356	4.44292	0.833355	4.44292	0.0188329		0.888713	1.84839	0.888713	0.0207133	4.44321	0.481444	4.44321	0.00539511
0.889276	1.66287	0.889276	0.0375789	4.44707	0.831753	4.44707	0.0187967		0.889545	1.8486	0.889545	0.0207156	4.44736	0.480532	4.44736	0.0053849
0.890107	1.66137	0.890107	0.0375452	4.45123	0.832512	4.45123	0.0188138		0.890376	1.84895	0.890376	0.0207196	4.45152	0.479043	4.45152	0.00536822
0.890938	1.66064	0.890938	0.0375287	4.45539	0.835079	4.45539	0.0188718		0.891208	1.84929	0.891208	0.0207233	4.45568	0.476414	4.45568	0.00533875
0.89177	1.65992	0.89177	0.0375123	4.45954	0.836914	4.45954	0.0189133		0.892039	1.84961	0.892039	0.0207269	4.45983	0.473766	4.45983	0.00530908
0.892601	1.65919	0.892601	0.0374959	4.4637	0.836639	4.4637	0.0189071		0.892871	1.84994	0.892871	0.0207307	4.46399	0.472123	4.46399	0.00529067
0.893432	1.65847	0.893432	0.0374795	4.46786	0.837181	4.46786	0.0189193		0.893702	1.85028	0.893702	0.0207345	4.46815	0.472318	4.46815	0.00529285
0.894263	1.65774	0.894263	0.037463	4.47201	0.838696	4.47201	0.0189536		0.894533	1.84994	0.894533	0.0207307	4.47231	0.473368	4.47231	0.00530462
0.895095	1.65682	0.895095	0.0374423	4.47617	0.839241	4.47617	0.0189659		0.895365	1.84923	0.895365	0.0207227	4.47646	0.474617	4.47646	0.00531861
0.895926	1.65571	0.895926	0.0374171	4.48033	0.839096	4.48033	0.0189626		0.896196	1.84845	0.896196	0.0207139	4.48062	0.477616	4.48062	0.00535222
0.896757	1.65455	0.896757	0.037391	4.48449	0.84024	4.48449	0.0189885		0.897028	1.84766	0.897028	0.020705	4.48478	0.477513	4.48478	0.00535106
0.897588	1.6534	0.897588	0.037365	4.48864	0.841228	4.48864	0.0190108		0.897859	1.84686	0.897859	0.0206962	4.48894	0.475907	4.48894	0.00533307
0.898419	1.65225	0.898419	0.0373391	4.4928	0.841496	4.4928	0.0190169		0.898691	1.84607	0.898691	0.0206873	4.49309	0.474823	4.49309	0.00532092
0.899251	1.65111	0.899251	0.0373131	4.49696	0.841888	4.49696	0.0190257		0.899522	1.84561	0.899522	0.0206821	4.49725	0.474849	4.49725	0.00532121
0.900082	1.64953	0.900082	0.0372776	4.50111	0.842464	4.50111	0.0190387		0.900353	1.84537	0.900353	0.0206794	4.50141	0.473653	4.50141	0.00530781
0.900913	1.64735	0.900913	0.0372282	4.50527	0.844002	4.50527	0.0190735		0.901185	1.84517	0.901185	0.0206772	4.50556	0.47171	4.50556	0.00528604
0.901744	1.64493	0.901744	0.0371736	4.50943	0.845901	4.50943	0.0191164		0.902016	1.84497	0.902016	0.020675	4.50972	0.470657	4.50972	0.00527424
0.902576	1.64251	0.902576	0.0371188	4.51359	0.846035	4.51359	0.0191194		0.902848	1.84477	0.902848	0.0206727	4.51388	0.470115	4.51388	0.00526816
0.903407	1.6401	0.903407	0.0370643	4.51774	0.844975	4.51774	0.0190955		0.903679	1.84457	0.903679	0.0206705	4.51804	0.468835	4.51804	0.00525382
0.904238	1.63768	0.904238	0.0370097	4.5219	0.844131	4.5219	0.0190764		0.904511	1.84445	0.904511	0.0206691	4.52219	0.465678	4.52219	0.00521845
0.905069	1.63544	0.905069	0.036959	4.52606	0.842434	4.52606	0.0190381		0.905342	1.84464	0.905342	0.0206712	4.52635	0.466627	4.52635	0.00522908
0.905901	1.63353	0.905901	0.036916	4.53021	0.841438	4.53021	0.0190155		0.906173	1.84491	0.906173	0.0206743	4.53051	0.467901	4.53051	0.00524335
0.906732	1.63178	0.906732	0.0368765	4.53437	0.840546	4.53437	0.0189954		0.907005	1.84518	0.907005	0.0206773	4.53467	0.468088	4.53467	0.00524545
0.907563	1.63011	0.907563	0.0368386	4.53853	0.838963	4.53853	0.0189596		0.907836	1.84546	0.907836	0.0206804	4.53882	0.467091	4.53882	0.00523427
0.908394	1.62853	0.908394	0.0368029	4.54268	0.837605	4.54268	0.0189289		0.908668	1.84575	0.908668	0.0206837	4.54298	0.466452	4.54298	0.00522711
0.909225	1.62695	0.909225	0.0367673	4.54684	0.836086	4.54684	0.0188946		0.909499	1.84586	0.909499	0.0206849	4.54714	0.466202	4.54714	0.00522432
0.910057	1.62547	0.910057	0.0367338	4.551	0.836327	4.551	0.0189		0.910331	1.84515	0.910331	0.020677	4.55129	0.465105	4.55129	0.00521202
0.910888	1.62517	0.910888	0.0367269	4.55516	0.837002	4.55516	0.0189153		0.911162	1.84425	0.911162	0.0206669	4.55545	0.463336	4.55545	0.0051922
0.911719	1.62661	0.911719	0.0367595	4.55931	0.836166	4.55931	0.0188964		0.911994	1.84334	0.911994	0.0206567	4.55961	0.462475	4.55961	0.00518255
0.91255	1.62805	0.91255	0.0367921	4.56347	0.835087	4.56347	0.018872		0.912825	1.84244	0.912825	0.0206466	4.56377	0.463836	4.56377	0.0051978
0.913382	1.62949	0.913382	0.0368247	4.56763	0.833782	4.56763	0.0188425		0.913656	1.84154	0.913656	0.0206365	4.56792	0.464696	4.56792	0.00520743
0.914213	1.63094	0.914213	0.0368573	4.57178	0.831253	4.57178	0.0187854		0.914488	1.84062	0.914488	0.0206262	4.57208	0.4666	4.57208	0.00522878
0.915044	1.63238	0.915044	0.0368899	4.57594	0.82975	4.57594	0.0187514		0.915319	1.83974	0.915319	0.0206163	4.57624	0.46835	4.57624	0.00524838
0.915875	1.63428	0.915875	0.0369329	4.5801	0.830059	4.5801	0.0187584		0.916151	1.83902	0.916151	0.0206083	4.5804	0.469071	4.5804	0.00525646
0.916707	1.6371	0.916707	0.0369966	4.58425	0.830105	4.58425	0.0187594		0.916982	1.83833	0.916982	0.0206006	4.58455	0.470565	4.58455	0.00527321
0.917538	1.63993	0.917538	0.0370605	4.58841	0.829742	4.58841	0.0187512		0.917814	1.83763	0.917814	0.0205927	4.58871	0.469786	4.58871	0.00526448
0.918369	1.64275	0.918369	0.0371242	4.59257	0.827183	4.59257	0.0186934		0.918645	1.83693	0.918645	0.0205848	4.59287	0.469072	4.59287	0.00525648
0.9192	1.64557	0.9192	0.037188	4.59673	0.825016	4.59673	0.0186444		0.919476	1.83623	0.919476	0.020577	4.59703	0.471205	4.59703	0.00528038
0.920031	1.6484	0.920031	0.0372519	4.60088	0.824963	4.60088	0.0186432		0.920308	1.8354	0.920308	0.0205677	4.60118	0.475598	4.60118	0.00532961
0.920863	1.65134	0.920863	0.0373184	4.60504	0.824741	4.60504	0.0186382		0.921139	1.83441	0.921139	0.0205566	4.60534	0.474777	4.60534	0.00532041
0.921694	1.65459	0.921694	0.0373918	4.6092	0.826214	4.6092	0.0186715		0.921971	1.8334	0.921971	0.0205453	4.6095	0.474679	4.6095	0.00531931
0.922525	1.65799	0.922525	0.0374686	4.61336	0.827644	4.61336	0.0187038		0.922802	1.83241	0.922802	0.0205342	4.61365	0.473299	4.61365	0.00530384
0.923356	1.66138	0.923356	0.0375453	4.61751	0.82666	4.61751	0.0186816		0.923634	1.83141	0.923634	0.0205229	4.61781	0.472605	4.61781	0.00529607
0.924188	1.66477	0.924188	0.037622	4.62167	0.825111	4.62167	0.0186466		0.924465	1.8304	0.924465	0.0205117	4.62197	0.473768	4.62197	0.00530909
0.925019	1.66817	0.925019	0.0376987	4.62583	0.823799	4.62583	0.0186169		0.925296	1.82967	0.925296	0.0205034	4.62613	0.472611	4.62613	0.00529613
0.92585	1.67157	0.92585	0.0377757	4.62998	0.822819	4.62998	0.0185948		0.926128	1.82936	0.926128	0.0205	4.63028	0.475735	4.63028	0.00533114
0.926681	1.6751	0.926681	0.0378553	4.63414	0.821922	4.63414	0.0185745		0.926959	1.8291	0.926959	0.0204971	4.63444	0.478152	4.63444	0.00535823
0.927513	1.67875	0.927513	0.0379378	4.6383	0.821224	4.6383	0.0185587		0.927791	1.82886	0.927791	0.0204944	4.6386	0.476443	4.6386	0.00533908
0.928344	1.68239	0.928344	0.0380202	4.64245	0.821693	4.64245	0.0185693		0.928622	1.82861	0.928622	0.0204916	4.64276	0.471767	4.64276	0.00528667
0.929175	1.68603	0.929175	0.0381024	4.64661	0.822781	4.64661	0.0185939		0.929454	1.82837	0.929454	0.0204889	4.64691	0.474842	4.64691	0.00532114
0.930006	1.68968	0.930006	0.0381849	4.65077	0.821384	4.65077	0.0185624		0.930285	1.82822	0.930285	0.0204872	4.65107	0.473986	4.65107	0.00531155
0.930837	1.69328	0.930837	0.0382661	4.65493	0.8195	4.65493	0.0185198		0.931116	1.82831	0.931116	0.0204882	4.65523	0.474584	4.65523	0.00531825
0.931669	1.69605	0.931669	0.0383288	4.65908	0.820026	4.65908	0.0185317		0.931948	1.82842	0.931948	0.0204894	4.65938	0.475176	4.65938	0.00532487
0.9325	1.69754	0.9325	0.0383625	4.66324	0.820301	4.66324	0.0185379		0.932779	1.82854	0.932779	0.0204908	4.66354	0.473818	4.66354	0.00530965
0.933331	1.69904	0.933331	0.0383963	4.6674	0.820198	4.6674	0.0185355		0.933611	1.82864	0.933611	0.020492	4.6677	0.474856	4.6677	0.00532129
0.934162	1.70053	0.934162	0.0384302	4.67155	0.820061	4.67155	0.0185325		0.934442	1.82875	0.934442	0.0204932	4.67186	0.473508	4.67186	0.00530619
0.934994	1.70202	0.934994	0.0384638	4.67571	0.821541	4.67571	0.0185659		0.935274	1.82886	0.935274	0.0204944	4.67601	0.472088	4.67601	0.00529027
0.935825	1.70351	0.935825	0.0384975	4.67987	0.824818	4.67987	0.01864		0.936105	1.82968	0.936105	0.0205036	4.68017	0.473589	4.68017	0.0053071
0.936656	1.70512	0.936656	0.0385337	4.68403	0.826904	4.68403	0.0186871		0.936936	1.83072	0.936936	0.0205152	4.68433	0.478192	4.68433	0.00535867
0.937487	1.70693	0.937487	0.0385746	4.68818	0.826847	4.68818	0.0186858		0.937768	1.83185	0.937768	0.0205279	4.68849	0.473989	4.68849	0.00531158
0.938319	1.70879	0.938319	0.0386168	4.69234	0.826706	4.69234	0.0186826		0.938599	1.83302	0.938599	0.0205411	4.69264	0.472659	4.69264	0.00529667
0.93915	1.71067	0.93915	0.0386591	4.6965	0.8279	4.6965	0.0187096		0.939431	1.8342	0.939431	0.0205542	4.6968	0.470192	4.6968	0.00526902
0.939981	1.71252	0.939981	0.0387009	4.70065	0.828709	4.70065	0.0187279		0.940262	1.83536	0.940262	0.0205672	4.70096	0.467132	4.70096	0.00523474
0.940812	1.71436	0.940812	0.0387426	4.70481	0.828377	4.70481	0.0187204		0.941094	1.83575	0.941094	0.0205717	4.70511	0.465611	4.70511	0.00521769
0.941643	1.71613	0.941643	0.0387827	4.70897	0.828358	4.70897	0.01872		0.941925	1.83519	0.941925	0.0205653	4.70927	0.466587	4.70927	0.00522863
0.942475	1.71777	0.942475	0.0388197	4.71312	0.828304	4.71312	0.0187187		0.942756	1.83437	0.942756	0.0205561	4.71343	0.465577	4.71343	0.00521731
0.943306	1.71935	0.943306	0.0388554	4.71728	0.826576	4.71728	0.0186797		0.943588	1.83354	0.943588	0.0205469	4.71759	0.465306	4.71759	0.00521427
0.944137	1.72094	0.944137	0.0388913	4.72144	0.822372	4.72144	0.0185847		0.944419	1.83272	0.944419	0.0205376	4.72174	0.462876	4.72174	0.00518704
0.944968	1.72252	0.944968	0.0389271	4.7256	0.817936	4.7256	0.0184844		0.945251	1.83191	0.945251	0.0205286	4.7259	0.456497	4.7259	0.00511556
0.9458	1.72411	0.9458	0.0389629	4.72975	0.815346	4.72975	0.0184259		0.946082	1.83112	0.946082	0.0205197	4.73006	0.455626	4.73006	0.0051058
0.946631	1.72562	0.946631	0.0389972	4.73391	0.813541	4.73391	0.0183851		0.946914	1.83041	0.946914	0.0205118	4.73421	0.456763	4.73421	0.00511854
0.947462	1.72695	0.947462	0.0390272	4.73807	0.811188	4.73807	0.0183319		0.947745	1.82973	0.947745	0.0205041	4.73837	0.45799	4.73837	0.00513229
0.948293	1.72816	0.948293	0.0390546	4.74222	0.808147	4.74222	0.0182632		0.948576	1.82904	0.948576	0.0204964	4.74253	0.458189	4.74253	0.00513451
0.949125	1.72938	0.949125	0.039082	4.74638	0.805367	4.74638	0.0182004		0.949408	1.82837	0.949408	0.0204889	4.74669	0.456871	4.74669	0.00511975
0.949956	1.7306	0.949956	0.0391095	4.75054	0.804115	4.75054	0.0181721		0.950239	1.8277	0.950239	0.0204814	4.75084	0.454189	4.75084	0.00508969
0.950787	1.73181	0.950787	0.0391369	4.75469	0.803654	4.75469	0.0181617		0.951071	1.82706	0.951071	0.0204742	4.755	0.453626	4.755	0.00508338
0.951618	1.73304	0.951618	0.0391647	4.75885	0.803116	4.75885	0.0181495		0.951902	1.82655	0.951902	0.0204686	4.75916	0.453159	4.75916	0.00507815
0.952449	1.73431	0.952449	0.0391935	4.76301	0.802341	4.76301	0.018132		0.952734	1.82614	0.952734	0.0204639	4.76332	0.454187	4.76332	0.00508967
0.953281	1.7356	0.953281	0.0392226	4.76717	0.801147	4.76717	0.018105		0.953565	1.82575	0.953565	0.0204595	4.76747	0.457562	4.76747	0.00512749
0.954112	1.73689	0.954112	0.0392517	4.77132	0.799465	4.77132	0.018067		0.954396	1.82533	0.954396	0.0204549	4.77163	0.457041	4.77163	0.00512166
0.954943	1.73818	0.954943	0.0392809	4.77548	0.797882	4.77548	0.0180312		0.955228	1.82492	0.955228	0.0204503	4.77579	0.455127	4.77579	0.0051002
0.955774	1.73947	0.955774	0.0393101	4.77964	0.796734	4.77964	0.0180053		0.956059	1.82452	0.956059	0.0204458	4.77994	0.452147	4.77994	0.00506682
0.956606	1.74076	0.956606	0.0393392	4.78379	0.796741	4.78379	0.0180054		0.956891	1.82449	0.956891	0.0204455	4.7841	0.449582	4.7841	0.00503807
0.957437	1.74213	0.957437	0.0393701	4.78795	0.797047	4.78795	0.0180124		0.957722	1.82471	0.957722	0.0204479	4.78826	0.447804	4.78826	0.00501815
0.958268	1.74359	0.958268	0.0394032	4.79211	0.794884	4.79211	0.0179635		0.958554	1.82494	0.958554	0.0204504	4.79242	0.442084	4.79242	0.00495405
0.959099	1.74505	0.959099	0.0394362	4.79627	0.793259	4.79627	0.0179268		0.959385	1.82515	0.959385	0.0204528	4.79657	0.44054	4.79657	0.00493674
0.959931	1.74651	0.959931	0.0394692	4.80042	0.793751	4.80042	0.0179379		0.960216	1.82538	0.960216	0.0204554	4.80073	0.441152	4.80073	0.0049436
0.960762	1.74793	0.960762	0.0395013	4.80458	0.795231	4.80458	0.0179713		0.961048	1.82559	0.961048	0.0204578	4.80489	0.441549	4.80489	0.00494804
0.961593	1.74927	0.961593	0.0395315	4.80874	0.797276	4.80874	0.0180175		0.961879	1.82643	0.961879	0.0204672	4.80905	0.440088	4.80905	0.00493167
0.962424	1.75039	0.962424	0.0395569	4.81289	0.798759	4.81289	0.0180511		0.962711	1.82782	0.962711	0.0204828	4.8132	0.440155	4.8132	0.00493243
0.963255	1.75101	0.963255	0.0395708	4.81705	0.800045	4.81705	0.0180801		0.963542	1.82932	0.963542	0.0204995	4.81736	0.439351	4.81736	0.00492341
0.964087	1.75135	0.964087	0.0395785	4.82121	0.801991	4.82121	0.0181241		0.964374	1.83081	0.964374	0.0205163	4.82152	0.440082	4.82152	0.00493161
0.964918	1.75169	0.964918	0.0395863	4.82536	0.803062	4.82536	0.0181483		0.965205	1.83229	0.965205	0.0205329	4.82568	0.441837	4.82568	0.00495128
0.965749	1.75203	0.965749	0.0395939	4.82952	0.802395	4.82952	0.0181332		0.966036	1.83379	0.966036	0.0205496	4.82983	0.44347	4.82983	0.00496957
0.96658	1.75237	0.96658	0.0396016	4.83368	0.803257	4.83368	0.0181527		0.966868	1.83487	0.966868	0.0205618	4.83399	0.446338	4.83399	0.00500172
0.967412	1.75275	0.967412	0.0396102	4.83784	0.804134	4.83784	0.0181725		0.967699	1.8354	0.967699	0.0205677	4.83815	0.446807	4.83815	0.00500697
0.968243	1.75327	0.968243	0.0396219	4.84199	0.803532	4.84199	0.0181589		0.968531	1.83575	0.968531	0.0205717	4.8423	0.444174	4.8423	0.00497747
0.969074	1.75367	0.969074	0.0396311	4.84615	0.802349	4.84615	0.0181322		0.969362	1.83611	0.969362	0.0205756	4.84646	0.440271	4.84646	0.00493373
0.969905	1.75408	0.969905	0.0396402	4.85031	0.80143	4.85031	0.0181114		0.970194	1.83646	0.970194	0.0205795	4.85062	0.437719	4.85062	0.00490512
0.970737	1.75448	0.970737	0.0396493	4.85446	0.800613	4.85446	0.0180929		0.971025	1.83681	0.971025	0.0205835	4.85478	0.438531	4.85478	0.00491423
0.971568	1.75489	0.971568	0.0396584	4.85862	0.801178	4.85862	0.0181057		0.971856	1.83699	0.971856	0.0205855	4.85893	0.436967	4.85893	0.0048967
0.972399	1.75533	0.972399	0.0396685	4.86278	0.80175	4.86278	0.0181186		0.972688	1.83652	0.972688	0.0205802	4.86309	0.433912	4.86309	0.00486246
0.97323	1.75616	0.97323	0.0396872	4.86693	0.801762	4.86693	0.0181189		0.973519	1.83572	0.973519	0.0205713	4.86725	0.430545	4.86725	0.00482473
0.974061	1.75786	0.974061	0.0397256	4.87109	0.804638	4.87109	0.0181839		0.974351	1.83493	0.974351	0.0205624	4.87141	0.428031	4.87141	0.00479656
0.974893	1.75956	0.974893	0.0397641	4.87525	0.806282	4.87525	0.0182211		0.975182	1.83414	0.975182	0.0205535	4.87556	0.4252	4.87556	0.00476484
0.975724	1.76126	0.975724	0.0398026	4.87941	0.805511	4.87941	0.0182036		0.976014	1.83336	0.976014	0.0205448	4.87972	0.424243	4.87972	0.00475411
0.976555	1.76296	0.976555	0.0398408	4.88356	0.80402	4.88356	0.0181699		0.976845	1.8326	0.976845	0.0205363	4.88388	0.425623	4.88388	0.00476958
0.977386	1.76463	0.977386	0.0398787	4.88772	0.804909	4.88772	0.01819		0.977677	1.83168	0.977677	0.020526	4.88803	0.428833	4.88803	0.00480555
0.978218	1.76611	0.978218	0.0399121	4.89188	0.807438	4.89188	0.0182472		0.978508	1.83072	0.978508	0.0205152	4.89219	0.432629	4.89219	0.00484809
0.979049	1.76711	0.979049	0.0399347	4.89603	0.809788	4.89603	0.0183003		0.979339	1.82976	0.979339	0.0205045	4.89635	0.429677	4.89635	0.00481501
0.97988	1.76806	0.97988	0.0399562	4.90019	0.811371	4.90019	0.0183361		0.980171	1.82878	0.980171	0.0204935	4.90051	0.43236	4.90051	0.00484508
0.980711	1.76901	0.980711	0.0399776	4.90435	0.81295	4.90435	0.0183718		0.981002	1.82781	0.981002	0.0204826	4.90466	0.437577	4.90466	0.00490354
0.981543	1.76997	0.981543	0.0399992	4.9085	0.813683	4.9085	0.0183883		0.981834	1.82683	0.981834	0.0204716	4.90882	0.441978	4.90882	0.00495285
0.982374	1.77092	0.982374	0.0400208	4.91266	0.811047	4.91266	0.0183287		0.982665	1.82575	0.982665	0.0204595	4.91298	0.443221	4.91298	0.00496679
0.983205	1.77181	0.983205	0.0400409	4.91682	0.80957	4.91682	0.0182954		0.983497	1.82466	0.983497	0.0204474	4.91714	0.447104	4.91714	0.0050103
0.984036	1.77245	0.984036	0.0400554	4.92098	0.810631	4.92098	0.0183193		0.984328	1.82362	0.984328	0.0204357	4.92129	0.450103	4.92129	0.00504391
0.984867	1.77309	0.984867	0.0400698	4.92513	0.812969	4.92513	0.0183722		0.985159	1.8226	0.985159	0.0204243	4.92545	0.451914	4.92545	0.0050642
0.985699	1.77372	0.985699	0.0400842	4.92929	0.812931	4.92929	0.0183713		0.985991	1.82155	0.985991	0.0204125	4.92961	0.451378	4.92961	0.00505819
0.98653	1.77436	0.98653	0.0400986	4.93345	0.810184	4.93345	0.0183092		0.986822	1.82051	0.986822	0.0204009	4.93376	0.448277	4.93376	0.00502344
0.987361	1.775	0.987361	0.0401129	4.9376	0.807487	4.9376	0.0182483		0.987654	1.82007	0.987654	0.0203959	4.93792	0.449028	4.93792	0.00503185
0.988192	1.7758	0.988192	0.0401311	4.94176	0.804985	4.94176	0.0181918		0.988485	1.8203	0.988485	0.0203985	4.94208	0.449014	4.94208	0.0050317
0.989024	1.77723	0.989024	0.0401634	4.94592	0.802303	4.94592	0.0181311		0.989317	1.82068	0.989317	0.0204027	4.94624	0.447935	4.94624	0.00501962
0.989855	1.77885	0.989855	0.0402	4.95008	0.799953	4.95008	0.018078		0.990148	1.82106	0.990148	0.020407	4.95039	0.447262	4.95039	0.00501207
0.990686	1.78047	0.990686	0.0402367	4.95423	0.799633	4.95423	0.0180708		0.990979	1.82146	0.990979	0.0204115	4.95455	0.448843	4.95455	0.00502978
0.991517	1.7821	0.991517	0.0402734	4.95839	0.800129	4.95839	0.018082		0.991811	1.82187	0.991811	0.0204161	4.95871	0.451347	4.95871	0.00505784
0.992349	1.78372	0.992349	0.04031	4.96255	0.799706	4.96255	0.0180725		0.992642	1.82231	0.992642	0.020421	4.96286	0.45071	4.96286	0.0050507
0.99318	1.78522	0.99318	0.040344	4.9667	0.798347	4.9667	0.0180417		0.993474	1.82281	0.993474	0.0204267	4.96702	0.449931	4.96702	0.00504197
0.994011	1.78618	0.994011	0.0403656	4.97086	0.797932	4.97086	0.0180324		0.994305	1.82338	0.994305	0.020433	4.97118	0.450492	4.97118	0.00504827
0.994842	1.78659	0.994842	0.040375	4.97502	0.798832	4.97502	0.0180527		0.995136	1.82394	0.995136	0.0204393	4.97534	0.453284	4.97534	0.00507955
0.995673	1.78701	0.995673	0.0403843	4.97917	0.799809	4.97917	0.0180748		0.995968	1.82452	0.995968	0.0204458	4.97949	0.456766	4.97949	0.00511857
0.996505	1.78742	0.996505	0.0403937	4.98333	0.800411	4.98333	0.0180884		0.996799	1.82512	0.996799	0.0204525	4.98365	0.456488	4.98365	0.00511545
0.997336	1.78783	0.997336	0.040403	4.98749	0.801132	4.98749	0.0181047		0.997631	1.82568	0.997631	0.0204588	4.98781	0.454714	4.98781	0.00509557
0.998167	1.78824	0.998167	0.0404121	4.99165	0.802021	4.99165	0.0181248		0.998462	1.82634	0.998462	0.0204662	4.99197	0.454374	4.99197	0.00509176
0.998998	1.78851	0.998998	0.0404183	4.9958	0.80154	4.9958	0.0181139		0.999294	1.82713	0.999294	0.0204751	4.99612	0.456585	4.99612	0.00511654
0.99983	1.7885	0.99983	0.040418	4.99996	0.801174	4.99996	0.0181056		1.00012	1.82791	1.00012	0.0204838	5.00028	0.455181	5.00028	0.00510081
1.00066	1.78848	1.00066	0.0404177	5.00412	0.80117	5.00412	0.0181055		1.00096	1.82871	1.00096	0.0204927	5.00444	0.454733	5.00444	0.00509579
1.00149	1.78847	1.00149	0.0404174	5.00828	0.800816	5.00828	0.0180975		1.00179	1.8295	1.00179	0.0205016	5.00859	0.456609	5.00859	0.00511681
1.00232	1.78846	1.00232	0.0404171	5.01243	0.799438	5.01243	0.0180664		1.00262	1.83028	1.00262	0.0205103	5.01275	0.459385	5.01275	0.00514792
1.00316	1.78844	1.00316	0.0404168	5.01659	0.798447	5.01659	0.018044		1.00345	1.83038	1.00345	0.0205115	5.01691	0.461615	5.01691	0.00517291
1.00399	1.78826	1.00399	0.0404127	5.02075	0.797867	5.02075	0.0180309		1.00428	1.82947	1.00428	0.0205012	5.02107	0.461601	5.02107	0.00517276
1.00482	1.78761	1.00482	0.0403979	5.0249	0.795731	5.0249	0.0179826		1.00511	1.82829	1.00511	0.0204881	5.02522	0.465469	5.02522	0.0052161
1.00565	1.78692	1.00565	0.0403824	5.02906	0.792507	5.02906	0.0179098		1.00595	1.82712	1.00595	0.0204749	5.02938	0.470449	5.02938	0.00527191
1.00648	1.78624	1.00648	0.040367	5.03322	0.791237	5.03322	0.0178811		1.00678	1.82596	1.00678	0.0204619	5.03354	0.474117	5.03354	0.00531301
1.00731	1.78556	1.00731	0.0403515	5.03737	0.790665	5.03737	0.0178681		1.00761	1.82478	1.00761	0.0204487	5.0377	0.475332	5.0377	0.00532663
1.00814	1.78487	1.00814	0.0403361	5.04153	0.790493	5.04153	0.0178642		1.00844	1.82378	1.00844	0.0204374	5.04185	0.478139	5.04185	0.00535808
1.00897	1.78427	1.00897	0.0403226	5.04569	0.790104	5.04569	0.0178555		1.00927	1.82304	1.00927	0.0204292	5.04601	0.48015	5.04601	0.00538062
1.0098	1.78388	1.0098	0.0403137	5.04985	0.79015	5.04985	0.0178565		1.0101	1.82243	1.0101	0.0204224	5.05017	0.478363	5.05017	0.00536059
1.01063	1.78352	1.01063	0.0403055	5.054	0.791225	5.054	0.0178808		1.01093	1.82184	1.01093	0.0204157	5.05433	0.475952	5.05433	0.00533357
1.01147	1.78316	1.01147	0.0402973	5.05816	0.791668	5.05816	0.0178908		1.01177	1.82123	1.01177	0.0204089	5.05848	0.47604	5.05848	0.00533456
1.0123	1.78279	1.0123	0.0402891	5.06232	0.793491	5.06232	0.017932		1.0126	1.82063	1.0126	0.0204022	5.06264	0.477536	5.06264	0.00535132
1.01313	1.78243	1.01313	0.0402809	5.06647	0.795029	5.06647	0.0179668		1.01343	1.82008	1.01343	0.0203961	5.0668	0.47486	5.0668	0.00532133
1.01396	1.78208	1.01396	0.040273	5.07063	0.794655	5.07063	0.0179583		1.01426	1.81975	1.01426	0.0203923	5.07095	0.473438	5.07095	0.0053054
1.01479	1.78177	1.01479	0.0402659	5.07479	0.794212	5.07479	0.0179483		1.01509	1.81957	1.01509	0.0203903	5.07511	0.473735	5.07511	0.00530873
1.01562	1.78142	1.01562	0.0402582	5.07894	0.797012	5.07894	0.0180116		1.01592	1.8194	1.01592	0.0203884	5.07927	0.474169	5.07927	0.00531359
1.01645	1.78106	1.01645	0.04025	5.0831	0.796349	5.0831	0.0179966		1.01675	1.81923	1.01675	0.0203865	5.08343	0.471552	5.08343	0.00528427
1.01728	1.78067	1.01728	0.0402412	5.08726	0.793877	5.08726	0.0179407		1.01758	1.81905	1.01758	0.0203844	5.08758	0.472106	5.08758	0.00529047
1.01812	1.78028	1.01812	0.0402324	5.09141	0.791069	5.09141	0.0178773		1.01842	1.81882	1.01842	0.0203819	5.09174	0.474597	5.09174	0.00531838
1.01895	1.7799	1.01895	0.0402237	5.09557	0.788555	5.09557	0.0178205		1.01925	1.81804	1.01925	0.0203732	5.0959	0.477166	5.0959	0.00534717
1.01978	1.77987	1.01978	0.0402231	5.09973	0.788036	5.09973	0.0178087		1.02008	1.81676	1.02008	0.0203588	5.10006	0.478065	5.10006	0.00535725
1.02061	1.7811	1.02061	0.040251	5.10389	0.784344	5.10389	0.0177253		1.02091	1.81549	1.02091	0.0203446	5.10421	0.476828	5.10421	0.00534339
1.02144	1.78234	1.02144	0.0402789	5.10804	0.782681	5.10804	0.0176877		1.02174	1.81421	1.02174	0.0203302	5.10837	0.476528	5.10837	0.00534003
1.02227	1.78358	1.02227	0.0403068	5.1122	0.784897	5.1122	0.0177378		1.02257	1.81293	1.02257	0.0203159	5.11253	0.476883	5.11253	0.00534401
1.0231	1.78481	1.0231	0.0403347	5.11636	0.784443	5.11636	0.0177275		1.0234	1.81165	1.0234	0.0203015	5.11668	0.476352	5.11668	0.00533805
1.02394	1.78605	1.02394	0.0403626	5.12052	0.782124	5.12052	0.0176751		1.02424	1.81123	1.02424	0.0202969	5.12084	0.474391	5.12084	0.00531608
1.02477	1.78725	1.02477	0.0403899	5.12467	0.781952	5.12467	0.0176712		1.02507	1.81195	1.02507	0.0203049	5.125	0.474428	5.125	0.00531649
1.0256	1.78763	1.0256	0.0403984	5.12883	0.783939	5.12883	0.0177161		1.0259	1.81293	1.0259	0.0203159	5.12916	0.470596	5.12916	0.00527356
1.02643	1.78773	1.02643	0.0404007	5.13299	0.786602	5.13299	0.0177763		1.02673	1.8139	1.02673	0.0203268	5.13331	0.466418	5.13331	0.00522674
1.02726	1.78784	1.02726	0.0404032	5.13714	0.786873	5.13714	0.0177824		1.02756	1.81488	1.02756	0.0203378	5.13747	0.461947	5.13747	0.00517663
1.02809	1.78794	1.02809	0.0404055	5.1413	0.786095	5.1413	0.0177649		1.02839	1.81587	1.02839	0.0203489	5.14163	0.456552	5.14163	0.00511618
1.02892	1.78805	1.02892	0.0404079	5.14546	0.785282	5.14546	0.0177465		1.02923	1.81659	1.02923	0.0203569	5.14579	0.452597	5.14579	0.00507185
1.02975	1.78807	1.02975	0.0404084	5.14961	0.782959	5.14961	0.017694		1.03006	1.81694	1.03006	0.0203608	5.14994	0.450653	5.14994	0.00505007
1.03059	1.78629	1.03059	0.0403681	5.15377	0.779003	5.15377	0.0176046		1.03089	1.81715	1.03089	0.0203632	5.1541	0.448486	5.1541	0.00502579
1.03142	1.78362	1.03142	0.0403078	5.15793	0.776913	5.15793	0.0175574		1.03172	1.81738	1.03172	0.0203658	5.15826	0.446546	5.15826	0.00500405
1.03225	1.78095	1.03225	0.0402475	5.16209	0.776821	5.16209	0.0175553		1.03255	1.81761	1.03255	0.0203684	5.16241	0.445191	5.16241	0.00498886
1.03308	1.77829	1.03308	0.0401873	5.16624	0.779484	5.16624	0.0176155		1.03338	1.81784	1.03338	0.0203709	5.16657	0.443043	5.16657	0.00496479
1.03391	1.77561	1.03391	0.0401267	5.1704	0.781635	5.1704	0.0176641		1.03421	1.81775	1.03421	0.0203699	5.17073	0.446001	5.17073	0.00499794
1.03474	1.77297	1.03474	0.0400672	5.17456	0.781651	5.17456	0.0176644		1.03504	1.81673	1.03504	0.0203584	5.17489	0.447979	5.17489	0.0050201
1.03557	1.77104	1.03557	0.0400235	5.17871	0.781685	5.17871	0.0176652		1.03588	1.81511	1.03588	0.0203403	5.17904	0.448	5.17904	0.00502034
1.0364	1.76988	1.0364	0.0399972	5.18287	0.783516	5.18287	0.0177066		1.03671	1.81348	1.03671	0.020322	5.1832	0.448249	5.1832	0.00502312
1.03723	1.76872	1.03723	0.039971	5.18703	0.786999	5.18703	0.0177853		1.03754	1.81186	1.03754	0.0203039	5.18736	0.452401	5.18736	0.00506966
1.03807	1.76755	1.03807	0.0399447	5.19118	0.791771	5.19118	0.0178931		1.03837	1.81023	1.03837	0.0202856	5.19151	0.453612	5.19151	0.00508323
1.0389	1.7664	1.0389	0.0399186	5.19534	0.796501	5.19534	0.018		1.0392	1.80864	1.0392	0.0202678	5.19567	0.453495	5.19567	0.00508191
1.03973	1.76523	1.03973	0.0398923	5.1995	0.798859	5.1995	0.0180533		1.04003	1.8073	1.04003	0.0202528	5.19983	0.453535	5.19983	0.00508237
1.04056	1.7641	1.04056	0.0398667	5.20366	0.799358	5.20366	0.0180646		1.04086	1.80612	1.04086	0.0202396	5.20399	0.454606	5.20399	0.00509436
1.04139	1.76292	1.04139	0.03984	5.20781	0.797222	5.20781	0.0180163		1.0417	1.80496	1.0417	0.0202266	5.20814	0.455918	5.20814	0.00510907
1.04222	1.76175	1.04222	0.0398135	5.21197	0.79538	5.21197	0.0179747		1.04253	1.80386	1.04253	0.0202143	5.2123	0.456548	5.2123	0.00511613
1.04305	1.76057	1.04305	0.0397869	5.21613	0.795567	5.21613	0.0179789		1.04336	1.80281	1.04336	0.0202025	5.21646	0.457252	5.21646	0.00512402
1.04388	1.7594	1.04388	0.0397604	5.22028	0.795937	5.22028	0.0179873		1.04419	1.80173	1.04419	0.0201904	5.22062	0.458283	5.22062	0.00513557
1.04472	1.75822	1.04472	0.0397339	5.22444	0.793461	5.22444	0.0179313		1.04502	1.80063	1.04502	0.0201781	5.22477	0.459201	5.22477	0.00514586
1.04555	1.7571	1.04555	0.0397084	5.2286	0.791187	5.2286	0.0178799		1.04585	1.79973	1.04585	0.020168	5.22893	0.460027	5.22893	0.00515512
1.04638	1.7565	1.04638	0.0396949	5.23276	0.789604	5.23276	0.0178442		1.04669	1.79892	1.04669	0.0201589	5.23309	0.459567	5.23309	0.00514996
1.04721	1.75591	1.04721	0.0396817	5.23691	0.788532	5.23691	0.0178199		1.04752	1.79813	1.04752	0.02015	5.23724	0.458641	5.23724	0.00513958
1.04804	1.75533	1.04804	0.0396685	5.24107	0.787743	5.24107	0.0178021		1.04835	1.79733	1.04835	0.0201411	5.2414	0.45667	5.2414	0.00511749
1.04887	1.75475	1.04887	0.0396554	5.24523	0.788559	5.24523	0.0178205		1.04918	1.79656	1.04918	0.0201324	5.24556	0.453423	5.24556	0.00508111
1.0497	1.75417	1.0497	0.0396423	5.24938	0.788033	5.24938	0.0178087		1.05001	1.79581	1.05001	0.020124	5.24972	0.450888	5.24972	0.0050527
1.05053	1.75363	1.05053	0.0396301	5.25354	0.787117	5.25354	0.017788		1.05084	1.79517	1.05084	0.0201168	5.25387	0.445612	5.25387	0.00499358
1.05137	1.7537	1.05137	0.0396316	5.2577	0.786911	5.2577	0.0177833		1.05167	1.79459	1.05167	0.0201103	5.25803	0.443579	5.25803	0.0049708
1.0522	1.75428	1.0522	0.0396448	5.26185	0.787125	5.26185	0.0177881		1.05251	1.79399	1.05251	0.0201037	5.26219	0.443239	5.26219	0.00496698
1.05303	1.75487	1.05303	0.039658	5.26601	0.786865	5.26601	0.0177823		1.05334	1.79341	1.05334	0.0200972	5.26635	0.441828	5.26635	0.00495117
1.05386	1.75545	1.05386	0.0396712	5.27017	0.787262	5.27017	0.0177912		1.05417	1.7928	1.05417	0.0200903	5.2705	0.437617	5.2705	0.00490399
1.05469	1.75604	1.05469	0.0396845	5.27433	0.787106	5.27433	0.0177877		1.055	1.79217	1.055	0.0200833	5.27466	0.43828	5.27466	0.00491142
1.05552	1.75662	1.05552	0.0396977	5.27848	0.786327	5.27848	0.0177701		1.05583	1.7914	1.05583	0.0200746	5.27882	0.440192	5.27882	0.00493284
1.05635	1.7573	1.05635	0.0397129	5.28264	0.787289	5.28264	0.0177918		1.05666	1.79045	1.05666	0.020064	5.28298	0.44302	5.28298	0.00496453
1.05718	1.75818	1.05718	0.0397329	5.2868	0.789024	5.2868	0.0178311		1.05749	1.7895	1.05749	0.0200534	5.28713	0.447498	5.28713	0.00501471
1.05802	1.75906	1.05802	0.0397528	5.29095	0.791851	5.29095	0.0178949		1.05832	1.78856	1.05832	0.0200428	5.29129	0.451767	5.29129	0.00506255
1.05885	1.75995	1.05885	0.0397729	5.29511	0.79401	5.29511	0.0179437		1.05916	1.78761	1.05916	0.0200322	5.29545	0.452968	5.29545	0.00507601
1.05968	1.76083	1.05968	0.0397928	5.29927	0.794601	5.29927	0.0179571		1.05999	1.78673	1.05999	0.0200223	5.2996	0.452052	5.2996	0.00506574
1.06051	1.76167	1.06051	0.0398118	5.30342	0.795193	5.30342	0.0179705		1.06082	1.78632	1.06082	0.0200177	5.30376	0.450824	5.30376	0.00505199
1.06134	1.76191	1.06134	0.0398173	5.30758	0.795971	5.30758	0.017988		1.06165	1.78673	1.06165	0.0200223	5.30792	0.451077	5.30792	0.00505482
1.06217	1.76051	1.06217	0.0397855	5.31174	0.79673	5.31174	0.0180052		1.06248	1.78713	1.06248	0.0200267	5.31208	0.452648	5.31208	0.00507243
1.063	1.75911	1.063	0.0397538	5.3159	0.796638	5.3159	0.0180031		1.06331	1.78752	1.06331	0.0200312	5.31623	0.451906	5.31623	0.00506411
1.06383	1.75769	1.06383	0.0397219	5.32005	0.795334	5.32005	0.0179736		1.06414	1.78792	1.06414	0.0200356	5.32039	0.450584	5.32039	0.0050493
1.06467	1.75629	1.06467	0.0396902	5.32421	0.792839	5.32421	0.0179173		1.06498	1.78832	1.06498	0.0200401	5.32455	0.448022	5.32455	0.00502058
1.0655	1.75489	1.0655	0.0396585	5.32837	0.789616	5.32837	0.0178444		1.06581	1.78827	1.06581	0.0200395	5.32871	0.443945	5.32871	0.0049749
1.06633	1.75365	1.06633	0.0396306	5.33252	0.786526	5.33252	0.0177746		1.06664	1.78717	1.06664	0.0200272	5.33286	0.440235	5.33286	0.00493332
1.06716	1.75383	1.06716	0.0396345	5.33668	0.783138	5.33668	0.017698		1.06747	1.78584	1.06747	0.0200124	5.33702	0.441019	5.33702	0.00494211
1.06799	1.75424	1.06799	0.0396438	5.34084	0.7799	5.34084	0.0176249		1.0683	1.78453	1.0683	0.0199977	5.34118	0.441478	5.34118	0.00494726
1.06882	1.75461	1.06882	0.0396523	5.34499	0.778271	5.34499	0.017588		1.06913	1.7832	1.06913	0.0199828	5.34533	0.442298	5.34533	0.00495644
1.06965	1.75501	1.06965	0.0396613	5.34915	0.776493	5.34915	0.0175479		1.06997	1.78189	1.06997	0.0199681	5.34949	0.444563	5.34949	0.00498182
1.07048	1.75544	1.07048	0.0396709	5.35331	0.775749	5.35331	0.0175311		1.0708	1.78046	1.0708	0.019952	5.35365	0.446367	5.35365	0.00500204
1.07132	1.75587	1.07132	0.0396806	5.35747	0.775871	5.35747	0.0175338		1.07163	1.77864	1.07163	0.0199317	5.35781	0.446915	5.35781	0.00500818
1.07215	1.75681	1.07215	0.0397019	5.36162	0.777493	5.36162	0.0175705		1.07246	1.77661	1.07246	0.0199089	5.36196	0.445786	5.36196	0.00499553
1.07298	1.75829	1.07298	0.0397353	5.36578	0.781689	5.36578	0.0176653		1.07329	1.7746	1.07329	0.0198863	5.36612	0.444334	5.36612	0.00497925
1.07381	1.75985	1.07381	0.0397706	5.36994	0.780453	5.36994	0.0176374		1.07412	1.77258	1.07412	0.0198638	5.37028	0.443989	5.37028	0.0049754
1.07464	1.76142	1.07464	0.0398061	5.37409	0.781746	5.37409	0.0176666		1.07495	1.77057	1.07495	0.0198412	5.37444	0.445615	5.37444	0.00499361
1.07547	1.76298	1.07547	0.0398414	5.37825	0.784134	5.37825	0.0177205		1.07578	1.76888	1.07578	0.0198222	5.37859	0.446976	5.37859	0.00500886
1.0763	1.76454	1.0763	0.0398766	5.38241	0.785904	5.38241	0.0177605		1.07662	1.76859	1.07662	0.019819	5.38275	0.448605	5.38275	0.00502712
1.07713	1.76582	1.07713	0.0399056	5.38657	0.786301	5.38657	0.0177695		1.07745	1.76964	1.07745	0.0198308	5.38691	0.448967	5.38691	0.00503117
1.07797	1.76665	1.07797	0.0399243	5.39072	0.785969	5.39072	0.017762		1.07828	1.77071	1.07828	0.0198427	5.39106	0.447196	5.39106	0.00501132
1.0788	1.76741	1.0788	0.0399414	5.39488	0.785416	5.39488	0.0177495		1.07911	1.77176	1.07911	0.0198545	5.39522	0.445634	5.39522	0.00499382
1.07963	1.76817	1.07963	0.0399586	5.39904	0.784447	5.39904	0.0177276		1.07994	1.77281	1.07994	0.0198663	5.39938	0.446593	5.39938	0.00500458
1.08046	1.76893	1.08046	0.0399757	5.40319	0.783115	5.40319	0.0176975		1.08077	1.77387	1.08077	0.0198781	5.40354	0.450041	5.40354	0.00504322
1.08129	1.76968	1.08129	0.0399928	5.40735	0.780994	5.40735	0.0176496		1.0816	1.77478	1.0816	0.0198884	5.40769	0.454426	5.40769	0.00509235
1.08212	1.77042	1.08212	0.0400094	5.41151	0.782425	5.41151	0.0176819		1.08244	1.77545	1.08244	0.0198959	5.41185	0.45795	5.41185	0.00513184
1.08295	1.77115	1.08295	0.040026	5.41567	0.780495	5.41567	0.0176383		1.08327	1.77614	1.08327	0.0199036	5.41601	0.458758	5.41601	0.0051409
1.08378	1.77188	1.08378	0.0400425	5.41982	0.777157	5.41982	0.0175629		1.0841	1.77681	1.0841	0.0199111	5.42016	0.456427	5.42016	0.00511477
1.08462	1.77261	1.08462	0.0400589	5.42398	0.774902	5.42398	0.0175119		1.08493	1.7775	1.08493	0.0199188	5.42432	0.454419	5.42432	0.00509228
1.08545	1.77334	1.08545	0.0400755	5.42814	0.775291	5.42814	0.0175207		1.08576	1.77818	1.08576	0.0199265	5.42848	0.454614	5.42848	0.00509445
1.08628	1.77408	1.08628	0.0400921	5.43229	0.779949	5.43229	0.017626		1.08659	1.77895	1.08659	0.0199351	5.43264	0.456817	5.43264	0.00511914
1.08711	1.7748	1.08711	0.0401086	5.43645	0.781338	5.43645	0.0176574		1.08743	1.77988	1.08743	0.0199455	5.43679	0.458021	5.43679	0.00513264
1.08794	1.7761	1.08794	0.0401379	5.44061	0.782089	5.44061	0.0176743		1.08826	1.78084	1.08826	0.0199563	5.44095	0.455289	5.44095	0.00510202
1.08877	1.77759	1.08877	0.0401716	5.44477	0.783207	5.44477	0.0176996		1.08909	1.7818	1.08909	0.019967	5.44511	0.45134	5.44511	0.00505777
1.0896	1.77909	1.0896	0.0402054	5.44892	0.783852	5.44892	0.0177142		1.08992	1.78273	1.08992	0.0199775	5.44927	0.448741	5.44927	0.00502865
1.09043	1.78059	1.09043	0.0402393	5.45308	0.781406	5.45308	0.0176589		1.09075	1.78369	1.09075	0.0199882	5.45342	0.447798	5.45342	0.00501807
1.09126	1.7821	1.09126	0.0402735	5.45724	0.781723	5.45724	0.0176661		1.09158	1.78456	1.09158	0.019998	5.45758	0.446695	5.45758	0.00500571
1.0921	1.7836	1.0921	0.0403073	5.46139	0.782417	5.46139	0.0176817		1.09241	1.78525	1.09241	0.0200057	5.46174	0.445717	5.46174	0.00499476
1.09293	1.78416	1.09293	0.0403201	5.46555	0.782368	5.46555	0.0176806		1.09325	1.78589	1.09325	0.0200129	5.46589	0.447529	5.46589	0.00501506
1.09376	1.78395	1.09376	0.0403152	5.46971	0.7841	5.46971	0.0177198		1.09408	1.78653	1.09408	0.0200201	5.47005	0.449006	5.47005	0.00503161
1.09459	1.78365	1.09459	0.0403084	5.47386	0.78093	5.47386	0.0176481		1.09491	1.78716	1.09491	0.0200271	5.47421	0.448354	5.47421	0.0050243
1.09542	1.78334	1.09542	0.0403016	5.47802	0.78091	5.47802	0.0176477		1.09574	1.78778	1.09574	0.0200341	5.47837	0.448716	5.47837	0.00502836
1.09625	1.78304	1.09625	0.0402948	5.48218	0.781273	5.48218	0.0176559		1.09657	1.78833	1.09657	0.0200402	5.48252	0.451208	5.48252	0.00505629
1.09708	1.78275	1.09708	0.040288	5.48634	0.780891	5.48634	0.0176473		1.0974	1.78883	1.0974	0.0200459	5.48668	0.452712	5.48668	0.00507314
1.09791	1.78199	1.09791	0.0402709	5.49049	0.781097	5.49049	0.0176519		1.09823	1.78929	1.09823	0.020051	5.49084	0.452592	5.49084	0.00507179
1.09875	1.78049	1.09875	0.0402371	5.49465	0.78437	5.49465	0.0177259		1.09906	1.78975	1.09906	0.0200561	5.495	0.452099	5.495	0.00506627
1.09958	1.77893	1.09958	0.0402017	5.49881	0.785007	5.49881	0.0177403		1.0999	1.79021	1.0999	0.0200613	5.49915	0.452492	5.49915	0.00507067
1.10041	1.77736	1.10041	0.0401662	5.50296	0.78513	5.50296	0.0177431		1.10073	1.79066	1.10073	0.0200664	5.50331	0.455961	5.50331	0.00510955
1.10124	1.77578	1.10124	0.0401307	5.50712	0.785206	5.50712	0.0177448		1.10156	1.79112	1.10156	0.0200715	5.50747	0.455745	5.50747	0.00510713
1.10207	1.7742	1.10207	0.040095	5.51128	0.780972	5.51128	0.0176491		1.10239	1.79132	1.10239	0.0200737	5.51163	0.454171	5.51163	0.00508949
1.1029	1.77293	1.1029	0.0400661	5.51544	0.780613	5.51544	0.017641		1.10322	1.7908	1.10322	0.0200679	5.51578	0.454787	5.51578	0.00509639
1.10373	1.77311	1.10373	0.0400704	5.51959	0.77916	5.51959	0.0176081		1.10405	1.79028	1.10405	0.0200621	5.51994	0.454141	5.51994	0.00508916
1.10457	1.77346	1.10457	0.0400781	5.52375	0.778629	5.52375	0.0175961		1.10488	1.78976	1.10488	0.0200563	5.5241	0.454464	5.5241	0.00509278
1.1054	1.7738	1.1054	0.0400858	5.52791	0.779358	5.52791	0.0176126		1.10572	1.78922	1.10572	0.0200501	5.52825	0.455574	5.52825	0.00510521
1.10623	1.77414	1.10623	0.0400935	5.53206	0.778866	5.53206	0.0176015		1.10655	1.7887	1.10655	0.0200443	5.53241	0.456292	5.53241	0.00511326
1.10706	1.77448	1.10706	0.0401012	5.53622	0.775883	5.53622	0.0175341		1.10738	1.78833	1.10738	0.0200402	5.53657	0.456863	5.53657	0.00511966
1.10789	1.77482	1.10789	0.0401089	5.54038	0.77433	5.54038	0.017499		1.10821	1.78883	1.10821	0.0200459	5.54073	0.459775	5.54073	0.00515229
1.10872	1.77517	1.10872	0.0401168	5.54453	0.774616	5.54453	0.0175054		1.10904	1.78947	1.10904	0.020053	5.54488	0.460247	5.54488	0.00515758
1.10955	1.77556	1.10955	0.0401257	5.54869	0.775448	5.54869	0.0175242		1.10987	1.79011	1.10987	0.0200602	5.54904	0.463288	5.54904	0.00519165
1.11038	1.77597	1.11038	0.0401348	5.55285	0.774303	5.55285	0.0174984		1.11071	1.79076	1.11071	0.0200674	5.5532	0.468347	5.5532	0.00524835
1.11122	1.77636	1.11122	0.0401438	5.55701	0.773796	5.55701	0.0174869		1.11154	1.7914	1.11154	0.0200746	5.55736	0.471774	5.55736	0.00528675
1.11205	1.77676	1.11205	0.0401528	5.56116	0.773483	5.56116	0.0174798		1.11237	1.79205	1.11237	0.020082	5.56151	0.476339	5.56151	0.00533791
1.11288	1.77716	1.11288	0.0401618	5.56532	0.7742	5.56532	0.017496		1.1132	1.7928	1.1132	0.0200903	5.56567	0.479733	5.56567	0.00537595
1.11371	1.77775	1.11371	0.0401752	5.56948	0.775021	5.56948	0.0175146		1.11403	1.79361	1.11403	0.0200994	5.56983	0.482243	5.56983	0.00540407
1.11454	1.77845	1.11454	0.0401909	5.57363	0.773758	5.57363	0.0174861		1.11486	1.79442	1.11486	0.0201085	5.57398	0.485698	5.57398	0.00544278
1.11537	1.77915	1.11537	0.0402068	5.57779	0.77676	5.57779	0.0175539		1.11569	1.79521	1.11569	0.0201174	5.57814	0.489285	5.57814	0.00548298
1.1162	1.77985	1.1162	0.0402227	5.58195	0.778938	5.58195	0.0176031		1.11652	1.79604	1.11652	0.0201266	5.5823	0.488634	5.5823	0.00547569
1.11703	1.78055	1.11703	0.0402385	5.5861	0.780514	5.5861	0.0176387		1.11736	1.79677	1.11736	0.0201348	5.58646	0.486501	5.58646	0.00545178
1.11786	1.78125	1.11786	0.0402543	5.59026	0.781826	5.59026	0.0176684		1.11819	1.79694	1.11819	0.0201367	5.59061	0.483443	5.59061	0.00541752
1.11869	1.78217	1.11869	0.0402749	5.59442	0.783669	5.59442	0.01771		1.11902	1.79646	1.11902	0.0201314	5.59477	0.479882	5.59477	0.00537761
1.11953	1.78332	1.11953	0.0403009	5.59858	0.780552	5.59858	0.0176396		1.11985	1.79601	1.11985	0.0201262	5.59893	0.476848	5.59893	0.00534362
1.12036	1.78448	1.12036	0.0403271	5.60273	0.778271	5.60273	0.017588		1.12068	1.79553	1.12068	0.0201209	5.60309	0.472812	5.60309	0.00529838
1.12119	1.78559	1.12119	0.0403522	5.60689	0.775726	5.60689	0.0175305		1.12151	1.79504	1.12151	0.0201155	5.60724	0.471691	5.60724	0.00528583
1.12202	1.78661	1.12202	0.0403753	5.61105	0.773026	5.61105	0.0174695		1.12234	1.79457	1.12234	0.0201102	5.6114	0.472362	5.6114	0.00529335
1.12285	1.78766	1.12285	0.0403992	5.6152	0.771614	5.6152	0.0174376		1.12318	1.79416	1.12318	0.0201056	5.61556	0.471999	5.61556	0.00528928
1.12368	1.78875	1.12368	0.0404237	5.61936	0.768143	5.61936	0.0173592		1.12401	1.79399	1.12401	0.0201037	5.61971	0.470382	5.61971	0.00527115
1.12451	1.7898	1.12451	0.0404474	5.62352	0.766483	5.62352	0.0173216		1.12484	1.79382	1.12484	0.0201018	5.62387	0.468954	5.62387	0.00525515
1.12535	1.79083	1.12535	0.0404707	5.62767	0.765385	5.62767	0.0172968		1.12567	1.79367	1.12567	0.0201001	5.62803	0.472216	5.62803	0.00529171
1.12618	1.79185	1.12618	0.0404939	5.63183	0.76458	5.63183	0.0172786		1.1265	1.7935	1.1265	0.0200982	5.63219	0.474804	5.63219	0.00532071
1.12701	1.79288	1.12701	0.0405171	5.63599	0.764286	5.63599	0.017272		1.12733	1.79334	1.12733	0.0200963	5.63634	0.47561	5.63634	0.00532974
1.12784	1.79391	1.12784	0.0405404	5.64015	0.76511	5.64015	0.0172906		1.12817	1.7933	1.12817	0.020096	5.6405	0.476609	5.6405	0.00534094
1.12867	1.79494	1.12867	0.0405636	5.6443	0.767895	5.6443	0.0173536		1.129	1.79376	1.129	0.0201011	5.64466	0.476763	5.64466	0.00534266
1.1295	1.79576	1.1295	0.0405822	5.64846	0.77076	5.64846	0.0174183		1.12983	1.79431	1.12983	0.0201073	5.64881	0.475789	5.64881	0.00533174
1.13033	1.79646	1.13033	0.040598	5.65262	0.77314	5.65262	0.0174721		1.13066	1.79488	1.13066	0.0201136	5.65297	0.475073	5.65297	0.00532372
1.13116	1.79715	1.13116	0.0406136	5.65677	0.775623	5.65677	0.0175282		1.13149	1.79544	1.13149	0.0201199	5.65713	0.474436	5.65713	0.00531658
1.132	1.79785	1.132	0.0406293	5.66093	0.77739	5.66093	0.0175681		1.13232	1.79599	1.13232	0.0201261	5.66129	0.473631	5.66129	0.00530757
1.13283	1.79853	1.13283	0.0406448	5.66509	0.779144	5.66509	0.0176078		1.13315	1.79646	1.13315	0.0201314	5.66544	0.473869	5.66544	0.00531023
1.13366	1.79923	1.13366	0.0406605	5.66925	0.780964	5.66925	0.0176489		1.13399	1.79656	1.13399	0.0201324	5.6696	0.474005	5.6696	0.00531176
1.13449	1.79862	1.13449	0.0406469	5.6734	0.782684	5.6734	0.0176878		1.13482	1.79631	1.13482	0.0201297	5.67376	0.475255	5.67376	0.00532577
1.13532	1.79713	1.13532	0.0406132	5.67756	0.783878	5.67756	0.0177148		1.13565	1.7961	1.13565	0.0201273	5.67792	0.475659	5.67792	0.00533029
1.13615	1.7955	1.13615	0.0405762	5.68172	0.784843	5.68172	0.0177366		1.13648	1.79585	1.13648	0.0201245	5.68207	0.474777	5.68207	0.00532041
1.13698	1.79386	1.13698	0.0405391	5.68587	0.784599	5.68587	0.0177311		1.13731	1.79562	1.13731	0.020122	5.68623	0.477731	5.68623	0.00535351
1.13781	1.79221	1.13781	0.040502	5.69003	0.784264	5.69003	0.0177235		1.13814	1.79546	1.13814	0.0201201	5.69039	0.479328	5.69039	0.00537141
1.13864	1.79058	1.13864	0.040465	5.69419	0.783539	5.69419	0.0177071		1.13897	1.79555	1.13897	0.0201211	5.69454	0.479727	5.69454	0.00537587
1.13948	1.78928	1.13948	0.0404357	5.69834	0.781052	5.69834	0.0176509		1.1398	1.79593	1.1398	0.0201254	5.6987	0.481257	5.6987	0.00539303
1.14031	1.78845	1.14031	0.040417	5.7025	0.782749	5.7025	0.0176892		1.14064	1.79631	1.14064	0.0201297	5.70286	0.483153	5.70286	0.00541427
1.14114	1.78776	1.14114	0.0404013	5.70666	0.781773	5.70666	0.0176672		1.14147	1.79669	1.14147	0.0201339	5.70702	0.484734	5.70702	0.00543198
1.14197	1.78706	1.14197	0.0403856	5.71082	0.778679	5.71082	0.0175973		1.1423	1.79707	1.1423	0.0201382	5.71117	0.483114	5.71117	0.00541383
1.1428	1.78637	1.1428	0.0403699	5.71497	0.776085	5.71497	0.0175386		1.14313	1.79742	1.14313	0.0201421	5.71533	0.478675	5.71533	0.00536409
1.14363	1.78567	1.14363	0.0403542	5.71913	0.776909	5.71913	0.0175573		1.14396	1.79767	1.14396	0.0201449	5.71949	0.475321	5.71949	0.00532651
1.14446	1.78467	1.14446	0.0403315	5.72329	0.779949	5.72329	0.017626		1.14479	1.79771	1.14479	0.0201454	5.72365	0.473886	5.72365	0.00531043
1.14529	1.78264	1.14529	0.0402857	5.72744	0.781033	5.72744	0.0176505		1.14562	1.79774	1.14562	0.0201457	5.7278	0.471473	5.7278	0.00528338
1.14613	1.78028	1.14613	0.0402324	5.7316	0.780834	5.7316	0.017646		1.14646	1.79777	1.14646	0.0201461	5.73196	0.468985	5.73196	0.00525549
1.14696	1.77793	1.14696	0.0401793	5.73576	0.780354	5.73576	0.0176351		1.14729	1.79782	1.14729	0.0201466	5.73612	0.465957	5.73612	0.00522156
1.14779	1.77557	1.14779	0.040126	5.73991	0.780209	5.73991	0.0176318		1.14812	1.79785	1.14812	0.0201469	5.74027	0.463288	5.74027	0.00519165
1.14862	1.77322	1.14862	0.0400729	5.74407	0.77916	5.74407	0.0176081		1.14895	1.79791	1.14895	0.0201476	5.74443	0.461773	5.74443	0.00517468
1.14945	1.77092	1.14945	0.0400207	5.74823	0.778542	5.74823	0.0175942		1.14978	1.79799	1.14978	0.0201485	5.74859	0.459198	5.74859	0.00514583
1.15028	1.7688	1.15028	0.0399729	5.75239	0.77832	5.75239	0.0175892		1.15061	1.79805	1.15061	0.0201492	5.75275	0.458168	5.75275	0.00513429
1.15111	1.76671	1.15111	0.0399256	5.75654	0.778233	5.75654	0.0175872		1.15145	1.79811	1.15145	0.0201498	5.7569	0.459443	5.7569	0.00514857
1.15194	1.76461	1.15194	0.0398781	5.7607	0.778618	5.7607	0.0175959		1.15228	1.79819	1.15228	0.0201507	5.76106	0.459945	5.76106	0.0051542
1.15278	1.76249	1.15278	0.0398303	5.76486	0.77533	5.76486	0.0175216		1.15311	1.79825	1.15311	0.0201514	5.76522	0.458856	5.76522	0.00514199
1.15361	1.76038	1.15361	0.0397826	5.76901	0.772903	5.76901	0.0174667		1.15394	1.79833	1.15394	0.0201522	5.76938	0.456432	5.76938	0.00511483
1.15444	1.75827	1.15444	0.039735	5.77317	0.771122	5.77317	0.0174265		1.15477	1.79831	1.15477	0.0201521	5.77353	0.454178	5.77353	0.00508957
1.15527	1.7569	1.15527	0.039704	5.77733	0.770454	5.77733	0.0174114		1.1556	1.79823	1.1556	0.0201512	5.77769	0.452945	5.77769	0.00507576
1.1561	1.75594	1.1561	0.0396822	5.78149	0.772675	5.78149	0.0174616		1.15643	1.79817	1.15643	0.0201505	5.78185	0.451779	5.78185	0.00506269
1.15693	1.75502	1.15693	0.0396616	5.78564	0.771687	5.78564	0.0174393		1.15726	1.7981	1.15726	0.0201497	5.78601	0.450167	5.78601	0.00504462
1.15776	1.75411	1.15776	0.0396409	5.7898	0.772461	5.7898	0.0174567		1.1581	1.79802	1.1581	0.0201488	5.79016	0.448835	5.79016	0.00502969
1.1586	1.7532	1.1586	0.0396204	5.79396	0.773239	5.79396	0.0174743		1.15893	1.79796	1.15893	0.0201481	5.79432	0.448083	5.79432	0.00502126
1.15943	1.75229	1.15943	0.0395998	5.79811	0.772266	5.79811	0.0174523		1.15976	1.79825	1.15976	0.0201514	5.79848	0.447633	5.79848	0.00501623
1.16026	1.75174	1.16026	0.0395873	5.80227	0.770119	5.80227	0.0174038		1.16059	1.79906	1.16059	0.0201604	5.80263	0.447996	5.80263	0.0050203
1.16109	1.75137	1.16109	0.039579	5.80643	0.771374	5.80643	0.0174322		1.16142	1.79985	1.16142	0.0201693	5.80679	0.449408	5.80679	0.00503612
1.16192	1.75103	1.16192	0.0395713	5.81058	0.773106	5.81058	0.0174713		1.16225	1.80066	1.16225	0.0201784	5.81095	0.451159	5.81095	0.00505574
1.16275	1.75069	1.16275	0.0395635	5.81474	0.775139	5.81474	0.0175173		1.16308	1.80145	1.16308	0.0201873	5.81511	0.453859	5.81511	0.005086
1.16358	1.75034	1.16358	0.0395558	5.8189	0.777271	5.8189	0.0175654		1.16392	1.80225	1.16392	0.0201962	5.81926	0.454922	5.81926	0.0050979
1.16441	1.75	1.16441	0.0395481	5.82306	0.778656	5.82306	0.0175967		1.16475	1.80267	1.16475	0.020201	5.82342	0.455184	5.82342	0.00510084
1.16524	1.74936	1.16524	0.0395336	5.82721	0.779346	5.82721	0.0176123		1.16558	1.80199	1.16558	0.0201933	5.82758	0.457703	5.82758	0.00512907
1.16608	1.74843	1.16608	0.0395125	5.83137	0.779667	5.83137	0.0176196		1.16641	1.80133	1.16641	0.0201859	5.83174	0.460272	5.83174	0.00515786
1.16691	1.74744	1.16691	0.0394901	5.83553	0.780731	5.83553	0.0176436		1.16724	1.80064	1.16724	0.0201782	5.83589	0.461654	5.83589	0.00517335
1.16774	1.74645	1.16774	0.0394679	5.83968	0.782425	5.83968	0.0176819		1.16807	1.79997	1.16807	0.0201707	5.84005	0.461338	5.84005	0.00516981
1.16857	1.74546	1.16857	0.0394455	5.84384	0.782307	5.84384	0.0176793		1.16891	1.79929	1.16891	0.020163	5.84421	0.459358	5.84421	0.00514762
1.1694	1.74447	1.1694	0.0394231	5.848	0.783302	5.848	0.0177017		1.16974	1.79864	1.16974	0.0201558	5.84836	0.456955	5.84836	0.00512069
1.17023	1.74366	1.17023	0.0394047	5.85216	0.783829	5.85216	0.0177136		1.17057	1.79785	1.17057	0.0201469	5.85252	0.454788	5.85252	0.00509641
1.17106	1.74328	1.17106	0.0393962	5.85631	0.78334	5.85631	0.0177026		1.1714	1.79691	1.1714	0.0201363	5.85668	0.45132	5.85668	0.00505754
1.17189	1.74301	1.17189	0.0393901	5.86047	0.782253	5.86047	0.017678		1.17223	1.79598	1.17223	0.0201259	5.86084	0.449632	5.86084	0.00503863
1.17273	1.74274	1.17273	0.0393839	5.86463	0.781761	5.86463	0.0176669		1.17306	1.79501	1.17306	0.0201151	5.86499	0.448948	5.86499	0.00503096
1.17356	1.74247	1.17356	0.0393779	5.86878	0.784027	5.86878	0.0177181		1.17389	1.7941	1.17389	0.0201049	5.86915	0.445149	5.86915	0.00498839
1.17439	1.74221	1.17439	0.0393719	5.87294	0.783955	5.87294	0.0177165		1.17473	1.79323	1.17473	0.0200951	5.87331	0.442824	5.87331	0.00496234
1.17522	1.74196	1.17522	0.0393664	5.8771	0.782913	5.8771	0.0176929		1.17556	1.79332	1.17556	0.0200961	5.87746	0.441098	5.87746	0.00494299
1.17605	1.74283	1.17605	0.039386	5.88126	0.782238	5.88126	0.0176777		1.17639	1.7939	1.17639	0.0201026	5.88162	0.438776	5.88162	0.00491697
1.17688	1.74466	1.17688	0.0394275	5.88541	0.781765	5.88541	0.017667		1.17722	1.79446	1.17722	0.020109	5.88578	0.438589	5.88578	0.00491488
1.17771	1.74676	1.17771	0.0394747	5.88957	0.778969	5.88957	0.0176038		1.17805	1.79506	1.17805	0.0201156	5.88994	0.439687	5.88994	0.00492718
1.17854	1.74885	1.17854	0.0395221	5.89373	0.777267	5.89373	0.0175654		1.17888	1.79562	1.17888	0.020122	5.89409	0.440113	5.89409	0.00493196
1.17938	1.75095	1.17938	0.0395695	5.89788	0.776917	5.89788	0.0175574		1.17971	1.79617	1.17971	0.0201281	5.89825	0.440099	5.89825	0.0049318
1.18021	1.75305	1.18021	0.0396169	5.90204	0.776413	5.90204	0.0175461		1.18055	1.79631	1.18055	0.0201297	5.90241	0.440452	5.90241	0.00493576
1.18104	1.75504	1.18104	0.039662	5.9062	0.773838	5.9062	0.0174879		1.18138	1.79613	1.18138	0.0201276	5.90657	0.441302	5.90657	0.00494527
1.18187	1.75685	1.18187	0.0397029	5.91036	0.768612	5.91036	0.0173698		1.18221	1.79593	1.18221	0.0201254	5.91072	0.442569	5.91072	0.00495948
1.1827	1.75858	1.1827	0.039742	5.91451	0.765972	5.91451	0.0173101		1.18304	1.79573	1.18304	0.0201232	5.91488	0.443737	5.91488	0.00497257
1.18353	1.76031	1.18353	0.039781	5.91867	0.765724	5.91867	0.0173045		1.18387	1.79556	1.18387	0.0201213	5.91904	0.448609	5.91904	0.00502716
1.18436	1.76204	1.18436	0.0398202	5.92283	0.766479	5.92283	0.0173216		1.1847	1.79538	1.1847	0.0201192	5.92319	0.455417	5.92319	0.00510346
1.18519	1.76378	1.18519	0.0398594	5.92698	0.767597	5.92698	0.0173468		1.18553	1.79552	1.18553	0.0201208	5.92735	0.456872	5.92735	0.00511976
1.18603	1.76558	1.18603	0.0399002	5.93114	0.767372	5.93114	0.0173417		1.18636	1.79648	1.18636	0.0201315	5.93151	0.454669	5.93151	0.00509507
1.18686	1.76767	1.18686	0.0399473	5.9353	0.766903	5.9353	0.0173311		1.1872	1.79744	1.1872	0.0201423	5.93567	0.453307	5.93567	0.00507981
1.18769	1.76993	1.18769	0.0399983	5.93945	0.765663	5.93945	0.0173031		1.18803	1.7984	1.18803	0.0201531	5.93982	0.453488	5.93982	0.00508184
1.18852	1.7722	1.18852	0.0400496	5.94361	0.764099	5.94361	0.0172678		1.18886	1.79936	1.18886	0.0201639	5.94398	0.452887	5.94398	0.00507511
1.18935	1.77445	1.18935	0.0401007	5.94777	0.765251	5.94777	0.0172938		1.18969	1.80029	1.18969	0.0201743	5.94814	0.450429	5.94814	0.00504756
1.19018	1.77672	1.19018	0.0401518	5.95193	0.766487	5.95193	0.0173217		1.19052	1.80099	1.19052	0.0201822	5.9523	0.447108	5.9523	0.00501034
1.19101	1.77872	1.19101	0.0401971	5.95608	0.765442	5.95608	0.0172981		1.19135	1.80055	1.19135	0.0201772	5.95645	0.44383	5.95645	0.00497361
1.19184	1.77965	1.19184	0.0402181	5.96024	0.762974	5.96024	0.0172424		1.19219	1.80008	1.19219	0.0201719	5.96061	0.437002	5.96061	0.00489709
1.19267	1.77988	1.19267	0.0402233	5.9644	0.759964	5.9644	0.0171743		1.19302	1.79959	1.19302	0.0201664	5.96477	0.428112	5.96477	0.00479747
1.19351	1.78011	1.19351	0.0402286	5.96855	0.756207	5.96855	0.0170894		1.19385	1.79913	1.19385	0.0201613	5.96892	0.425718	5.96892	0.00477065
1.19434	1.78035	1.19434	0.0402339	5.97271	0.756325	5.97271	0.0170921		1.19468	1.79866	1.19468	0.020156	5.97308	0.428778	5.97308	0.00480493
1.19517	1.78058	1.19517	0.0402391	5.97687	0.755436	5.97687	0.017072		1.19551	1.79817	1.19551	0.0201505	5.97724	0.431725	5.97724	0.00483796
1.196	1.78081	1.196	0.0402443	5.98102	0.753887	5.98102	0.017037		1.19634	1.79773	1.19634	0.0201456	5.9814	0.431156	5.9814	0.00483159
1.19683	1.78114	1.19683	0.0402517	5.98518	0.753201	5.98518	0.0170215		1.19717	1.79729	1.19717	0.0201406	5.98555	0.429137	5.98555	0.00480895
1.19766	1.78155	1.19766	0.040261	5.98934	0.752796	5.98934	0.0170123		1.19801	1.79684	1.19801	0.0201356	5.98971	0.428671	5.98971	0.00480373
1.19849	1.78197	1.19849	0.0402704	5.9935	0.753746	5.9935	0.0170338		1.19884	1.79639	1.19884	0.0201305	5.99387	0.428845	5.99387	0.00480569
1.19932	1.78239	1.19932	0.0402799	5.99765	0.755196	5.99765	0.0170666		1.19967	1.79594	1.19967	0.0201256	5.99803	0.428503	5.99803	0.00480186
1.20016	1.7828	1.20016	0.0402894	6.00181	0.756031	6.00181	0.0170854		1.2005	1.79546	1.2005	0.0201201	6.00218	0.427749	6.00218	0.0047934
1.20099	1.78322	1.20099	0.0402988	6.00597	0.757206	6.00597	0.017112		1.20133	1.79462	1.20133	0.0201107	6.00634	0.427658	6.00634	0.00479239
1.20182	1.78329	1.20182	0.0403003	6.01012	0.761738	6.01012	0.0172144		1.20216	1.79352	1.20216	0.0200984	6.0105	0.426402	6.0105	0.0047783
1.20265	1.78294	1.20265	0.0402924	6.01428	0.759293	6.01428	0.0171592		1.20299	1.79248	1.20299	0.0200867	6.01466	0.422026	6.01466	0.00472927
1.20348	1.78248	1.20348	0.0402819	6.01844	0.75798	6.01844	0.0171295		1.20383	1.7915	1.20383	0.0200758	6.01881	0.416838	6.01881	0.00467114
1.20431	1.78201	1.20431	0.0402714	6.02259	0.758465	6.02259	0.0171405		1.20466	1.79042	1.20466	0.0200637	6.02297	0.413532	6.02297	0.00463409
1.20514	1.78155	1.20514	0.0402609	6.02675	0.757633	6.02675	0.0171216		1.20549	1.78931	1.20549	0.0200512	6.02713	0.41236	6.02713	0.00462096
1.20598	1.78108	1.20598	0.0402504	6.03091	0.754704	6.03091	0.0170555		1.20632	1.7885	1.20632	0.0200421	6.03128	0.412339	6.03128	0.00462071
1.20681	1.78087	1.20681	0.0402456	6.03507	0.751598	6.03507	0.0169853		1.20715	1.78848	1.20715	0.0200419	6.03544	0.413474	6.03544	0.00463344
1.20764	1.78107	1.20764	0.0402502	6.03922	0.749477	6.03922	0.0169373		1.20798	1.78856	1.20798	0.0200428	6.0396	0.414198	6.0396	0.00464154
1.20847	1.78144	1.20847	0.0402586	6.04338	0.748547	6.04338	0.0169163		1.20881	1.78863	1.20881	0.0200436	6.04376	0.415591	6.04376	0.00465716
1.2093	1.78182	1.2093	0.0402671	6.04754	0.747715	6.04754	0.0168975		1.20965	1.78873	1.20965	0.0200447	6.04791	0.416954	6.04791	0.00467244
1.21013	1.78219	1.21013	0.0402755	6.05169	0.744633	6.05169	0.0168279		1.21048	1.7888	1.21048	0.0200455	6.05207	0.417887	6.05207	0.00468289
1.21096	1.78256	1.21096	0.0402839	6.05585	0.743954	6.05585	0.0168125		1.21131	1.78886	1.21131	0.0200462	6.05623	0.4203	6.05623	0.00470992
1.21179	1.78291	1.21179	0.0402918	6.06001	0.743095	6.06001	0.0167931		1.21214	1.78816	1.21214	0.0200383	6.06039	0.422056	6.06039	0.00472961
1.21263	1.78337	1.21263	0.0403022	6.06417	0.740986	6.06417	0.0167454		1.21297	1.78738	1.21297	0.0200296	6.06454	0.425363	6.06454	0.00476667
1.21346	1.78392	1.21346	0.0403146	6.06832	0.739212	6.06832	0.0167054		1.2138	1.78656	1.2138	0.0200204	6.0687	0.429727	6.0687	0.00481557
1.21429	1.78447	1.21429	0.0403271	6.07248	0.73872	6.07248	0.0166942		1.21463	1.78575	1.21463	0.0200113	6.07286	0.430587	6.07286	0.0048252
1.21512	1.78502	1.21512	0.0403395	6.07664	0.739426	6.07664	0.0167102		1.21547	1.78494	1.21547	0.0200023	6.07701	0.430198	6.07701	0.00482085
1.21595	1.78557	1.21595	0.0403519	6.08079	0.739384	6.08079	0.0167092		1.2163	1.78415	1.2163	0.0199934	6.08117	0.430402	6.08117	0.00482313
1.21678	1.78612	1.21678	0.0403642	6.08495	0.738911	6.08495	0.0166986		1.21713	1.7836	1.21713	0.0199872	6.08533	0.432921	6.08533	0.00485136
1.21761	1.78592	1.21761	0.0403597	6.08911	0.738941	6.08911	0.0166992		1.21796	1.78334	1.21796	0.0199843	6.08949	0.437979	6.08949	0.00490804
1.21844	1.78516	1.21844	0.0403426	6.09326	0.739986	6.09326	0.0167228		1.21879	1.78308	1.21879	0.0199814	6.09364	0.442292	6.09364	0.00495638
1.21928	1.78436	1.21928	0.0403245	6.09742	0.741657	6.09742	0.0167606		1.21962	1.78284	1.21962	0.0199787	6.0978	0.443902	6.0978	0.00497441
1.22011	1.78356	1.22011	0.0403064	6.10158	0.741447	6.10158	0.0167559		1.22045	1.78259	1.22045	0.0199759	6.10196	0.445194	6.10196	0.00498889
1.22094	1.78276	1.22094	0.0402884	6.10574	0.741447	6.10574	0.0167559		1.22129	1.78235	1.22129	0.0199732	6.10611	0.444917	6.10611	0.00498579
1.22177	1.78197	1.22177	0.0402704	6.10989	0.743145	6.10989	0.0167942		1.22212	1.78194	1.22212	0.0199686	6.11027	0.443112	6.11027	0.00496556
1.2226	1.78088	1.2226	0.0402458	6.11405	0.74461	6.11405	0.0168273		1.22295	1.78113	1.22295	0.0199595	6.11443	0.442965	6.11443	0.00496391
1.22343	1.77944	1.22343	0.0402133	6.11821	0.745537	6.11821	0.0168483		1.22378	1.78033	1.22378	0.0199506	6.11859	0.445137	6.11859	0.00498825
1.22426	1.7779	1.22426	0.0401784	6.12236	0.746075	6.12236	0.0168605		1.22461	1.77951	1.22461	0.0199414	6.12274	0.448963	6.12274	0.00503113
1.22509	1.77636	1.22509	0.0401437	6.12652	0.746166	6.12652	0.0168625		1.22544	1.77869	1.22544	0.0199322	6.1269	0.450355	6.1269	0.00504673
1.22592	1.77482	1.22592	0.040109	6.13068	0.745838	6.13068	0.0168551		1.22627	1.77789	1.22627	0.0199233	6.13106	0.448744	6.13106	0.00502868
1.22676	1.77328	1.22676	0.0400741	6.13483	0.745346	6.13483	0.016844		1.22711	1.77687	1.22711	0.0199118	6.13522	0.447169	6.13522	0.00501102
1.22759	1.77183	1.22759	0.0400414	6.13899	0.746597	6.13899	0.0168722		1.22794	1.77556	1.22794	0.0198971	6.13937	0.444084	6.13937	0.00497645
1.22842	1.77049	1.22842	0.0400111	6.14315	0.748234	6.14315	0.0169092		1.22877	1.77422	1.22877	0.0198821	6.14353	0.442708	6.14353	0.00496104
1.22925	1.76916	1.22925	0.039981	6.14731	0.748734	6.14731	0.0169205		1.2296	1.77287	1.2296	0.019867	6.14769	0.442294	6.14769	0.00495639
1.23008	1.76777	1.23008	0.0399495	6.15146	0.748135	6.15146	0.016907		1.23043	1.77154	1.23043	0.0198521	6.15184	0.441507	6.15184	0.00494757
1.23091	1.76629	1.23091	0.0399162	6.15562	0.747498	6.15562	0.0168926		1.23126	1.7702	1.23126	0.0198371	6.156	0.440085	6.156	0.00493164
1.23174	1.76481	1.23174	0.0398828	6.15978	0.74617	6.15978	0.0168626		1.23209	1.76897	1.23209	0.0198232	6.16016	0.437832	6.16016	0.0049064
1.23257	1.7635	1.23257	0.0398532	6.16394	0.745262	6.16394	0.0168421		1.23293	1.76862	1.23293	0.0198193	6.16432	0.434211	6.16432	0.00486582
1.23341	1.76309	1.23341	0.0398438	6.16809	0.745258	6.16809	0.016842		1.23376	1.76833	1.23376	0.0198161	6.16847	0.429918	6.16847	0.00481771
1.23424	1.7637	1.23424	0.0398576	6.17225	0.745098	6.17225	0.0168384		1.23459	1.76805	1.23459	0.019813	6.17263	0.425031	6.17263	0.00476295
1.23507	1.7643	1.23507	0.0398712	6.17641	0.742683	6.17641	0.0167838		1.23542	1.76778	1.23542	0.0198099	6.17679	0.420256	6.17679	0.00470944
1.2359	1.76491	1.2359	0.0398849	6.18056	0.738934	6.18056	0.0166991		1.23625	1.7675	1.23625	0.0198068	6.18095	0.419264	6.18095	0.00469832
1.23673	1.76551	1.23673	0.0398986	6.18472	0.736721	6.18472	0.0166491		1.23708	1.76721	1.23708	0.0198036	6.1851	0.418427	6.1851	0.00468894
1.23756	1.76612	1.23756	0.0399122	6.18888	0.736805	6.18888	0.016651		1.23791	1.76701	1.23791	0.0198014	6.18926	0.418028	6.18926	0.00468446
1.23839	1.76604	1.23839	0.0399106	6.19303	0.738129	6.19303	0.0166809		1.23875	1.76683	1.23875	0.0197993	6.19342	0.418478	6.19342	0.00468952
1.23922	1.76478	1.23922	0.039882	6.19719	0.738758	6.19719	0.0166951		1.23958	1.76665	1.23958	0.0197972	6.19757	0.41936	6.19757	0.0046994
1.24005	1.7634	1.24005	0.0398507	6.20135	0.737488	6.20135	0.0166664		1.24041	1.76646	1.24041	0.0197952	6.20173	0.420906	6.20173	0.00471672
1.24089	1.76201	1.24089	0.0398194	6.2055	0.735565	6.2055	0.0166229		1.24124	1.76628	1.24124	0.0197931	6.20589	0.422449	6.20589	0.00473401
1.24172	1.76062	1.24172	0.0397879	6.20966	0.733978	6.20966	0.0165871		1.24207	1.7661	1.24207	0.0197911	6.21005	0.424501	6.21005	0.004757
1.24255	1.75923	1.24255	0.0397567	6.21382	0.732677	6.21382	0.0165577		1.2429	1.76621	1.2429	0.0197923	6.2142	0.427249	6.2142	0.0047878
1.24338	1.758	1.24338	0.0397288	6.21798	0.731693	6.21798	0.0165354		1.24373	1.76657	1.24373	0.0197964	6.21836	0.430495	6.21836	0.00482417
1.24421	1.75707	1.24421	0.0397077	6.22213	0.733471	6.22213	0.0165756		1.24457	1.76694	1.24457	0.0198005	6.22252	0.434041	6.22252	0.00486392
1.24504	1.75623	1.24504	0.0396889	6.22629	0.735722	6.22629	0.0166265		1.2454	1.76732	1.2454	0.0198048	6.22668	0.4362	6.22668	0.00488811
1.24587	1.75541	1.24587	0.0396702	6.23045	0.735504	6.23045	0.0166216		1.24623	1.76768	1.24623	0.0198089	6.23083	0.437118	6.23083	0.00489839
1.2467	1.75458	1.2467	0.0396515	6.2346	0.73267	6.2346	0.0165575		1.24706	1.76807	1.24706	0.0198131	6.23499	0.438129	6.23499	0.00490972
1.24754	1.75375	1.24754	0.0396327	6.23876	0.72945	6.23876	0.0164847		1.24789	1.76836	1.24789	0.0198164	6.23915	0.44005	6.23915	0.00493125
1.24837	1.75286	1.24837	0.0396126	6.24292	0.730038	6.24292	0.016498		1.24872	1.76849	1.24872	0.0198179	6.24331	0.440443	6.24331	0.00493565
1.2492	1.7518	1.2492	0.0395886	6.24708	0.731453	6.24708	0.01653		1.24955	1.76863	1.24955	0.0198195	6.24746	0.441204	6.24746	0.00494419
1.25003	1.7506	1.25003	0.0395617	6.25123	0.731773	6.25123	0.0165372		1.25039	1.76877	1.25039	0.019821	6.25162	0.44229	6.25162	0.00495635
1.25086	1.74941	1.25086	0.0395347	6.25539	0.731701	6.25539	0.0165356		1.25122	1.76891	1.25122	0.0198226	6.25578	0.443252	6.25578	0.00496714
1.25169	1.74822	1.25169	0.0395077	6.25955	0.730999	6.25955	0.0165198		1.25205	1.76903	1.25205	0.0198239	6.25993	0.443892	6.25993	0.00497431
1.25252	1.74703	1.25252	0.0394808	6.2637	0.72823	6.2637	0.0164572		1.25288	1.76916	1.25288	0.0198255	6.26409	0.443537	6.26409	0.00497033
1.25335	1.74581	1.25335	0.0394534	6.26786	0.725109	6.26786	0.0163866		1.25371	1.76952	1.25371	0.0198294	6.26825	0.443839	6.26825	0.00497372
1.25419	1.74448	1.25419	0.0394233	6.27202	0.723526	6.27202	0.0163509		1.25454	1.76988	1.25454	0.0198335	6.27241	0.443803	6.27241	0.00497331
1.25502	1.74302	1.25502	0.0393904	6.27618	0.723503	6.27618	0.0163504		1.25537	1.77025	1.25537	0.0198376	6.27656	0.442483	6.27656	0.00495851
1.25585	1.74157	1.25585	0.0393575	6.28033	0.724182	6.28033	0.0163657		1.25621	1.77061	1.25621	0.0198417	6.28072	0.440093	6.28072	0.00493174
1.25668	1.74011	1.25668	0.0393245	6.28449	0.723724	6.28449	0.0163553		1.25704	1.77094	1.25704	0.0198453	6.28488	0.437104	6.28488	0.00489824
1.25751	1.73866	1.25751	0.0392917	6.28865	0.723167	6.28865	0.0163428		1.25787	1.7713	1.25787	0.0198494	6.28904	0.434716	6.28904	0.00487148
1.25834	1.7372	1.25834	0.0392587	6.2928	0.723061	6.2928	0.0163404		1.2587	1.77075	1.2587	0.0198432	6.29319	0.433905	6.29319	0.00486239
1.25917	1.73578	1.25917	0.0392267	6.29696	0.723007	6.29696	0.0163391		1.25953	1.76944	1.25953	0.0198285	6.29735	0.434304	6.29735	0.00486687
1.26001	1.7345	1.26001	0.0391977	6.30112	0.724609	6.30112	0.0163753		1.26036	1.76796	1.26036	0.019812	6.30151	0.434588	6.30151	0.00487004
1.26084	1.73327	1.26084	0.03917	6.30527	0.725021	6.30527	0.0163847		1.26119	1.76648	1.26119	0.0197954	6.30566	0.435645	6.30566	0.00488189
1.26167	1.73205	1.26167	0.0391423	6.30943	0.723209	6.30943	0.0163437		1.26203	1.76498	1.26203	0.0197786	6.30982	0.435278	6.30982	0.00487777
1.2625	1.73082	1.2625	0.0391147	6.31359	0.721806	6.31359	0.016312		1.26286	1.7635	1.26286	0.019762	6.31398	0.436057	6.31398	0.0048865
1.26333	1.7296	1.26333	0.0390869	6.31775	0.721432	6.31775	0.0163035		1.26369	1.76237	1.26369	0.0197494	6.31814	0.439532	6.31814	0.00492544
1.26416	1.72888	1.26416	0.0390708	6.3219	0.719376	6.3219	0.0162571		1.26452	1.76175	1.26452	0.0197424	6.32229	0.442265	6.32229	0.00495608
1.26499	1.72898	1.26499	0.039073	6.32606	0.718254	6.32606	0.0162317		1.26535	1.76128	1.26535	0.0197371	6.32645	0.447506	6.32645	0.0050148
1.26582	1.72932	1.26582	0.0390807	6.33022	0.718578	6.33022	0.0162391		1.26618	1.7608	1.26618	0.0197318	6.33061	0.450239	6.33061	0.00504542
1.26666	1.72966	1.26666	0.0390884	6.33437	0.718357	6.33437	0.0162341		1.26701	1.76031	1.26701	0.0197263	6.33476	0.451036	6.33476	0.00505436
1.26749	1.73	1.26749	0.0390961	6.33853	0.718037	6.33853	0.0162268		1.26785	1.75984	1.26785	0.019721	6.33892	0.452149	6.33892	0.00506683
1.26832	1.73034	1.26832	0.0391038	6.34269	0.717373	6.34269	0.0162118		1.26868	1.75941	1.26868	0.0197162	6.34308	0.451081	6.34308	0.00505486
1.26915	1.73002	1.26915	0.0390965	6.34685	0.717907	6.34685	0.0162239		1.26951	1.75914	1.26951	0.0197131	6.34724	0.448988	6.34724	0.00503142
1.26998	1.72828	1.26998	0.0390571	6.351	0.719643	6.351	0.0162631		1.27034	1.7589	1.27034	0.0197104	6.35139	0.451032	6.35139	0.00505432
1.27081	1.72579	1.27081	0.0390009	6.35516	0.721092	6.35516	0.0162959		1.27117	1.75867	1.27117	0.0197078	6.35555	0.4537	6.35555	0.00508421
1.27164	1.7233	1.27164	0.0389445	6.35932	0.722073	6.35932	0.016318		1.272	1.75842	1.272	0.0197051	6.35971	0.451871	6.35971	0.00506371
1.27247	1.7208	1.27247	0.0388881	6.36347	0.723549	6.36347	0.0163514		1.27283	1.75819	1.27283	0.0197025	6.36386	0.450002	6.36386	0.00504278
1.2733	1.71831	1.2733	0.0388319	6.36763	0.723755	6.36763	0.016356		1.27367	1.75797	1.27367	0.0197	6.36802	0.44662	6.36802	0.00500488
1.27414	1.7158	1.27414	0.0387751	6.37179	0.722099	6.37179	0.0163186		1.2745	1.75827	1.2745	0.0197034	6.37218	0.442932	6.37218	0.00496355
1.27497	1.71293	1.27497	0.0387104	6.37594	0.720695	6.37594	0.0162869		1.27533	1.75877	1.27533	0.019709	6.37634	0.440987	6.37634	0.00494175
1.2758	1.70973	1.2758	0.038638	6.3801	0.720913	6.3801	0.0162918		1.27616	1.75926	1.27616	0.0197145	6.38049	0.44143	6.38049	0.00494671
1.27663	1.70653	1.27663	0.0385657	6.38426	0.723221	6.38426	0.016344		1.27699	1.75977	1.27699	0.0197201	6.38465	0.441659	6.38465	0.00494928
1.27746	1.70333	1.27746	0.0384934	6.38842	0.724377	6.38842	0.0163701		1.27782	1.76025	1.27782	0.0197256	6.38881	0.444124	6.38881	0.00497691
1.27829	1.70013	1.27829	0.038421	6.39257	0.724365	6.39257	0.0163698		1.27865	1.76074	1.27865	0.0197311	6.39297	0.444343	6.39297	0.00497936
1.27912	1.69693	1.27912	0.0383486	6.39673	0.724438	6.39673	0.0163715		1.27949	1.76186	1.27949	0.0197436	6.39712	0.443795	6.39712	0.00497322
1.27995	1.6945	1.27995	0.0382937	6.40089	0.722603	6.40089	0.01633		1.28032	1.76338	1.28032	0.0197607	6.40128	0.446144	6.40128	0.00499954
1.28079	1.69295	1.28079	0.0382587	6.40504	0.721703	6.40504	0.0163097		1.28115	1.76494	1.28115	0.0197781	6.40544	0.44889	6.40544	0.00503031
1.28162	1.69154	1.28162	0.0382268	6.4092	0.722404	6.4092	0.0163255		1.28198	1.76651	1.28198	0.0197957	6.4096	0.451339	6.4096	0.00505775
1.28245	1.69019	1.28245	0.0381963	6.41336	0.723251	6.41336	0.0163447		1.28281	1.76807	1.28281	0.0198131	6.41375	0.453781	6.41375	0.00508512
1.28328	1.68878	1.28328	0.0381646	6.41751	0.723778	6.41751	0.0163566		1.28364	1.76964	1.28364	0.0198308	6.41791	0.454588	6.41791	0.00509417
1.28411	1.68728	1.28411	0.0381307	6.42167	0.722187	6.42167	0.0163206		1.28447	1.77035	1.28447	0.0198388	6.42207	0.452754	6.42207	0.00507361
1.28494	1.68581	1.28494	0.0380974	6.42583	0.719078	6.42583	0.0162504		1.28531	1.77002	1.28531	0.019835	6.42622	0.450639	6.42622	0.00504992
1.28577	1.68448	1.28577	0.0380673	6.42999	0.717785	6.42999	0.0162211		1.28614	1.76942	1.28614	0.0198284	6.43038	0.445565	6.43038	0.00499305
1.2866	1.68312	1.2866	0.0380366	6.43414	0.717548	6.43414	0.0162158		1.28697	1.76885	1.28697	0.0198219	6.43454	0.442851	6.43454	0.00496264
1.28744	1.68177	1.28744	0.0380061	6.4383	0.716717	6.4383	0.016197		1.2878	1.76825	1.2878	0.0198152	6.4387	0.441577	6.4387	0.00494836
1.28827	1.68041	1.28827	0.0379755	6.44246	0.717953	6.44246	0.0162249		1.28863	1.76767	1.28863	0.0198087	6.44285	0.437072	6.44285	0.00489788
1.2891	1.67906	1.2891	0.0379448	6.44661	0.719601	6.44661	0.0162622		1.28946	1.76709	1.28946	0.0198022	6.44701	0.433458	6.44701	0.00485738
1.28993	1.67766	1.28993	0.0379133	6.45077	0.719677	6.45077	0.0162639		1.29029	1.76651	1.29029	0.0197957	6.45117	0.430712	6.45117	0.00482661
1.29076	1.67615	1.29076	0.0378792	6.45493	0.719082	6.45493	0.0162504		1.29113	1.76596	1.29113	0.0197896	6.45533	0.429131	6.45533	0.00480889
1.29159	1.6746	1.29159	0.037844	6.45908	0.718208	6.45908	0.0162307		1.29196	1.76543	1.29196	0.0197836	6.45948	0.42723	6.45948	0.00478759
1.29242	1.67304	1.29242	0.0378087	6.46324	0.718121	6.46324	0.0162287		1.29279	1.76488	1.29279	0.0197774	6.46364	0.423907	6.46364	0.00475035
1.29325	1.67148	1.29325	0.0377735	6.4674	0.718849	6.4674	0.0162452		1.29362	1.76433	1.29362	0.0197713	6.4678	0.424173	6.4678	0.00475333
1.29408	1.66992	1.29408	0.0377384	6.47156	0.719162	6.47156	0.0162522		1.29445	1.76378	1.29445	0.0197651	6.47195	0.426056	6.47195	0.00477443
1.29492	1.66833	1.29492	0.0377024	6.47571	0.719303	6.47571	0.0162554		1.29528	1.76327	1.29528	0.0197595	6.47611	0.42334	6.47611	0.00474399
1.29575	1.66664	1.29575	0.0376641	6.47987	0.719494	6.47987	0.0162598		1.29611	1.76279	1.29611	0.019754	6.48027	0.418293	6.48027	0.00468744
1.29658	1.66494	1.29658	0.0376258	6.48403	0.717941	6.48403	0.0162247		1.29695	1.76231	1.29695	0.0197487	6.48443	0.417319	6.48443	0.00467652
1.29741	1.66324	1.29741	0.0375873	6.48818	0.714424	6.48818	0.0161452		1.29778	1.76183	1.29778	0.0197432	6.48858	0.415666	6.48858	0.004658
1.29824	1.66155	1.29824	0.037549	6.49234	0.711533	6.49234	0.0160798		1.29861	1.76135	1.29861	0.0197379	6.49274	0.413801	6.49274	0.0046371
1.29907	1.65984	1.29907	0.0375106	6.4965	0.710403	6.4965	0.0160543		1.29944	1.76086	1.29944	0.0197324	6.4969	0.412321	6.4969	0.00462052
1.2999	1.65814	1.2999	0.0374721	6.50066	0.70969	6.50066	0.0160382		1.30027	1.76108	1.30027	0.0197348	6.50106	0.412205	6.50106	0.00461922
1.30073	1.65674	1.30073	0.0374405	6.50481	0.708237	6.50481	0.0160054		1.3011	1.76177	1.3011	0.0197425	6.50521	0.413311	6.50521	0.00463161
1.30157	1.65623	1.30157	0.0374289	6.50897	0.706383	6.50897	0.0159635		1.30193	1.76251	1.30193	0.0197509	6.50937	0.412318	6.50937	0.00462049
1.3024	1.65579	1.3024	0.037419	6.51313	0.706684	6.51313	0.0159703		1.30277	1.76325	1.30277	0.0197591	6.51353	0.412758	6.51353	0.00462542
1.30323	1.65535	1.30323	0.0374091	6.51728	0.708202	6.51728	0.0160046		1.3036	1.76401	1.3036	0.0197677	6.51768	0.415491	6.51768	0.00465604
1.30406	1.65491	1.30406	0.0373992	6.52144	0.708229	6.52144	0.0160052		1.30443	1.76477	1.30443	0.0197762	6.52184	0.418262	6.52184	0.0046871
1.30489	1.65447	1.30489	0.0373892	6.5256	0.708363	6.5256	0.0160082		1.30526	1.7654	1.30526	0.0197832	6.526	0.418424	6.526	0.00468891
1.30572	1.65399	1.30572	0.0373782	6.52975	0.709808	6.52975	0.0160409		1.30609	1.76581	1.30609	0.0197878	6.53016	0.421056	6.53016	0.0047184
1.30655	1.65344	1.30655	0.0373659	6.53391	0.711166	6.53391	0.0160715		1.30692	1.76617	1.30692	0.0197919	6.53431	0.423629	6.53431	0.00474723
1.30739	1.65317	1.30739	0.0373597	6.53807	0.711994	6.53807	0.0160903		1.30775	1.76654	1.30775	0.0197961	6.53847	0.425106	6.53847	0.00476378
1.30822	1.65289	1.30822	0.0373534	6.54223	0.712696	6.54223	0.0161061		1.30859	1.76691	1.30859	0.0198002	6.54263	0.425404	6.54263	0.00476712
1.30905	1.65262	1.30905	0.0373473	6.54638	0.712719	6.54638	0.0161066		1.30942	1.76726	1.30942	0.0198041	6.54678	0.426133	6.54678	0.00477529
1.30988	1.65234	1.30988	0.037341	6.55054	0.712597	6.55054	0.0161039		1.31025	1.76758	1.31025	0.0198077	6.55094	0.429207	6.55094	0.00480974
1.31071	1.65222	1.31071	0.0373384	6.5547	0.710968	6.5547	0.0160671		1.31108	1.76796	1.31108	0.019812	6.5551	0.428883	6.5551	0.00480611
1.31154	1.65231	1.31154	0.0373405	6.55886	0.707188	6.55886	0.0159816		1.31191	1.76837	1.31191	0.0198166	6.55926	0.427307	6.55926	0.00478846
1.31237	1.65186	1.31237	0.0373302	6.56301	0.703888	6.56301	0.0159071		1.31274	1.7688	1.31274	0.0198214	6.56341	0.426303	6.56341	0.0047772
1.3132	1.65142	1.3132	0.0373202	6.56717	0.70013	6.56717	0.0158221		1.31357	1.76923	1.31357	0.0198261	6.56757	0.426948	6.56757	0.00478443
1.31404	1.65097	1.31404	0.03731	6.57132	0.696941	6.57132	0.0157501		1.31441	1.76964	1.31441	0.0198308	6.57173	0.426181	6.57173	0.00477584
1.31487	1.65052	1.31487	0.0372998	6.57548	0.695412	6.57548	0.0157155		1.31524	1.77006	1.31524	0.0198356	6.57589	0.420684	6.57589	0.00471424
1.3157	1.65007	1.3157	0.0372897	6.57964	0.693142	6.57964	0.0156642		1.31607	1.76973	1.31607	0.0198318	6.58004	0.415041	6.58004	0.004651
1.31653	1.64962	1.31653	0.0372795	6.5838	0.691128	6.5838	0.0156187		1.3169	1.7688	1.3169	0.0198214	6.5842	0.41129	6.5842	0.00460896
1.31736	1.64918	1.31736	0.0372697	6.58795	0.691536	6.58795	0.0156279		1.31773	1.76787	1.31773	0.0198109	6.58836	0.408679	6.58836	0.0045797
1.31819	1.64875	1.31819	0.0372599	6.59211	0.691532	6.59211	0.0156278		1.31856	1.76694	1.31856	0.0198005	6.59251	0.407029	6.59251	0.00456121
1.31902	1.64832	1.31902	0.0372501	6.59627	0.689945	6.59627	0.015592		1.31939	1.76602	1.31939	0.0197902	6.59667	0.406362	6.59667	0.00455374
1.31985	1.64788	1.31985	0.0372403	6.60043	0.691544	6.60043	0.0156281		1.32023	1.76509	1.32023	0.0197798	6.60083	0.405873	6.60083	0.00454826
1.32069	1.64745	1.32069	0.0372305	6.60458	0.693504	6.60458	0.0156724		1.32106	1.76361	1.32106	0.0197632	6.60499	0.404895	6.60499	0.0045373
1.32152	1.64693	1.32152	0.0372187	6.60874	0.694103	6.60874	0.0156859		1.32189	1.76158	1.32189	0.0197405	6.60914	0.403206	6.60914	0.00451837
1.32235	1.64623	1.32235	0.0372029	6.6129	0.693295	6.6129	0.0156677		1.32272	1.75944	1.32272	0.0197165	6.6133	0.402636	6.6133	0.00451199
1.32318	1.64558	1.32318	0.0371881	6.61705	0.691525	6.61705	0.0156277		1.32355	1.75732	1.32355	0.0196928	6.61746	0.403952	6.61746	0.00452674
1.32401	1.64492	1.32401	0.0371734	6.62121	0.689827	6.62121	0.0155893		1.32438	1.7552	1.32438	0.019669	6.62162	0.405231	6.62162	0.00454106
1.32484	1.64427	1.32484	0.0371586	6.62537	0.689384	6.62537	0.0155793		1.32521	1.75308	1.32521	0.0196452	6.62577	0.406277	6.62577	0.00455279
1.32567	1.64362	1.32567	0.0371439	6.62952	0.68737	6.62952	0.0155338		1.32605	1.75142	1.32605	0.0196266	6.62993	0.407838	6.62993	0.00457028
1.3265	1.64294	1.3265	0.0371285	6.63368	0.683479	6.63368	0.0154459		1.32688	1.75058	1.32688	0.0196172	6.63409	0.404656	6.63409	0.00453462
1.32733	1.64226	1.32733	0.0371133	6.63784	0.679935	6.63784	0.0153658		1.32771	1.75006	1.32771	0.0196114	6.63825	0.403476	6.63825	0.0045214
1.32817	1.64173	1.32817	0.0371012	6.64199	0.675709	6.64199	0.0152703		1.32854	1.74956	1.32854	0.0196057	6.6424	0.404575	6.6424	0.00453371
1.329	1.64118	1.329	0.0370889	6.64615	0.673	6.64615	0.015209		1.32937	1.74905	1.32937	0.0196001	6.64656	0.406824	6.64656	0.00455891
1.32983	1.64064	1.32983	0.0370767	6.65031	0.674255	6.65031	0.0152374		1.3302	1.74857	1.3302	0.0195946	6.65072	0.408155	6.65072	0.00457383
1.33066	1.6401	1.33066	0.0370644	6.65447	0.677006	6.65447	0.0152996		1.33103	1.74809	1.33103	0.0195893	6.65487	0.407422	6.65487	0.00456562
1.33149	1.63976	1.33149	0.0370566	6.65862	0.678055	6.65862	0.0153233		1.33187	1.7476	1.33187	0.0195838	6.65903	0.409032	6.65903	0.00458366
1.33232	1.64006	1.33232	0.0370635	6.66278	0.679634	6.66278	0.015359		1.3327	1.74712	1.3327	0.0195784	6.66319	0.41129	6.66319	0.00460896
1.33315	1.64087	1.33315	0.0370818	6.66694	0.680172	6.66694	0.0153711		1.33353	1.74664	1.33353	0.0195731	6.66735	0.412082	6.66735	0.00461784
1.33398	1.64167	1.33398	0.0370998	6.6711	0.679375	6.6711	0.0153531		1.33436	1.74617	1.33436	0.0195678	6.6715	0.409355	6.6715	0.00458728
1.33482	1.64243	1.33482	0.0371171	6.67525	0.680019	6.67525	0.0153677		1.33519	1.7457	1.33519	0.0195625	6.67566	0.409566	6.67566	0.00458964
1.33565	1.64315	1.33565	0.0371334	6.67941	0.683971	6.67941	0.015457		1.33602	1.74521	1.33602	0.019557	6.67982	0.409415	6.67982	0.00458795
1.33648	1.64389	1.33648	0.03715	6.68357	0.687321	6.68357	0.0155327		1.33685	1.74469	1.33685	0.0195512	6.68398	0.406365	6.68398	0.00455377
1.33731	1.64465	1.33731	0.0371672	6.68772	0.688194	6.68772	0.0155524		1.33769	1.74419	1.33769	0.0195455	6.68813	0.402239	6.68813	0.00450754
1.33814	1.6449	1.33814	0.0371729	6.69188	0.688255	6.69188	0.0155538		1.33852	1.74367	1.33852	0.0195397	6.69229	0.400627	6.69229	0.00448948
1.33897	1.64515	1.33897	0.0371785	6.69604	0.689518	6.69604	0.0155823		1.33935	1.74313	1.33935	0.0195338	6.69645	0.400364	6.69645	0.00448653
1.3398	1.6454	1.3398	0.0371841	6.70019	0.692249	6.70019	0.015644		1.34018	1.74262	1.34018	0.0195279	6.7006	0.396288	6.7006	0.00444085
1.34063	1.64565	1.34063	0.0371898	6.70435	0.693245	6.70435	0.0156666		1.34101	1.7421	1.34101	0.0195221	6.70476	0.39359	6.70476	0.00441061
1.34146	1.6459	1.34146	0.0371954	6.70851	0.693039	6.70851	0.0156619		1.34184	1.74158	1.34184	0.0195163	6.70892	0.393071	6.70892	0.0044048
1.3423	1.6461	1.3423	0.0372	6.71267	0.694294	6.71267	0.0156903		1.34267	1.74097	1.34267	0.0195095	6.71308	0.393845	6.71308	0.00441347
1.34313	1.64569	1.34313	0.0371907	6.71682	0.696163	6.71682	0.0157325		1.34351	1.74028	1.34351	0.0195018	6.71723	0.394621	6.71723	0.00442217
1.34396	1.64515	1.34396	0.0371786	6.72098	0.695885	6.72098	0.0157262		1.34434	1.73959	1.34434	0.0194941	6.72139	0.394375	6.72139	0.00441942
1.34479	1.64463	1.34479	0.0371667	6.72514	0.695049	6.72514	0.0157073		1.34517	1.73894	1.34517	0.0194867	6.72555	0.394465	6.72555	0.00442042
1.34562	1.64409	1.34562	0.0371546	6.72929	0.695595	6.72929	0.0157197		1.346	1.73825	1.346	0.019479	6.72971	0.395099	6.72971	0.00442753
1.34645	1.64356	1.34645	0.0371427	6.73345	0.695137	6.73345	0.0157093		1.34683	1.73764	1.34683	0.0194722	6.73386	0.39471	6.73386	0.00442317
1.34728	1.64303	1.34728	0.0371307	6.73761	0.691719	6.73761	0.0156321		1.34766	1.7372	1.34766	0.0194672	6.73802	0.389786	6.73802	0.00436798
1.34811	1.64248	1.34811	0.0371182	6.74177	0.68692	6.74177	0.0155236		1.34849	1.73683	1.34849	0.0194631	6.74218	0.391326	6.74218	0.00438524
1.34895	1.64164	1.34895	0.0370993	6.74592	0.685104	6.74592	0.0154826		1.34933	1.73645	1.34933	0.0194589	6.74634	0.39353	6.74634	0.00440995
1.34978	1.6408	1.34978	0.0370802	6.75008	0.684334	6.75008	0.0154652		1.35016	1.73607	1.35016	0.0194546	6.75049	0.394633	6.75049	0.00442231
1.35061	1.63996	1.35061	0.0370612	6.75424	0.683315	6.75424	0.0154421		1.35099	1.7357	1.35099	0.0194505	6.75465	0.393679	6.75465	0.00441161
1.35144	1.63912	1.35144	0.0370422	6.75839	0.682381	6.75839	0.015421		1.35182	1.73526	1.35182	0.0194455	6.75881	0.388411	6.75881	0.00435258
1.35227	1.63836	1.35227	0.0370252	6.76255	0.681969	6.76255	0.0154117		1.35265	1.73463	1.35265	0.0194385	6.76296	0.386617	6.76296	0.00433247
1.3531	1.63868	1.3531	0.0370323	6.76671	0.680912	6.76671	0.0153878		1.35348	1.73392	1.35348	0.0194305	6.76712	0.388522	6.76712	0.00435382
1.35393	1.64106	1.35393	0.0370861	6.77086	0.679115	6.77086	0.0153472		1.35431	1.73318	1.35431	0.0194223	6.77128	0.391393	6.77128	0.004386
1.35476	1.64343	1.35476	0.0371397	6.77502	0.678413	6.77502	0.0153314		1.35515	1.73245	1.35515	0.0194141	6.77543	0.392606	6.77543	0.00439958
1.3556	1.64581	1.3556	0.0371934	6.77918	0.680191	6.77918	0.0153715		1.35598	1.73173	1.35598	0.019406	6.77959	0.393401	6.77959	0.00440849
1.35643	1.64819	1.35643	0.0372472	6.78334	0.682999	6.78334	0.015435		1.35681	1.73096	1.35681	0.0193973	6.78375	0.396338	6.78375	0.00444141
1.35726	1.65059	1.35726	0.0373014	6.78749	0.683151	6.78749	0.0154384		1.35764	1.73044	1.35764	0.0193915	6.78791	0.396218	6.78791	0.00444007
1.35809	1.65316	1.35809	0.0373595	6.79165	0.684071	6.79165	0.0154592		1.35847	1.73007	1.35847	0.0193874	6.79207	0.394658	6.79207	0.00442258
1.35892	1.65606	1.35892	0.0374252	6.79581	0.686234	6.79581	0.0155081		1.3593	1.72971	1.3593	0.0193833	6.79622	0.394791	6.79622	0.00442408
1.35975	1.65897	1.35975	0.0374908	6.79996	0.687977	6.79996	0.0155475		1.36013	1.72932	1.36013	0.019379	6.80038	0.401994	6.80038	0.00450479
1.36058	1.66187	1.36058	0.0375565	6.80412	0.687168	6.80412	0.0155292		1.36097	1.72897	1.36097	0.0193751	6.80454	0.403954	6.80454	0.00452675
1.36142	1.66478	1.36142	0.0376222	6.80828	0.685162	6.80828	0.0154839		1.3618	1.72861	1.3618	0.019371	6.80869	0.404661	6.80869	0.00453468
1.36225	1.66769	1.36225	0.0376879	6.81243	0.685818	6.81243	0.0154987		1.36263	1.72839	1.36263	0.0193686	6.81285	0.404135	6.81285	0.00452878
1.36308	1.67067	1.36308	0.0377554	6.81659	0.687508	6.81659	0.0155369		1.36346	1.72826	1.36346	0.019367	6.81701	0.403325	6.81701	0.0045197
1.36391	1.67383	1.36391	0.0378267	6.82075	0.687698	6.82075	0.0155412		1.36429	1.7281	1.36429	0.0193653	6.82117	0.407543	6.82117	0.00456698
1.36474	1.67691	1.36474	0.0378962	6.82491	0.685429	6.82491	0.0154899		1.36512	1.72795	1.36512	0.0193636	6.82532	0.404253	6.82532	0.00453011
1.36557	1.67995	1.36557	0.0379649	6.82906	0.683506	6.82906	0.0154465		1.36596	1.7278	1.36596	0.0193619	6.82948	0.404214	6.82948	0.00452967
1.3664	1.68305	1.3664	0.0380351	6.83322	0.681255	6.83322	0.0153956		1.36679	1.72765	1.36679	0.0193602	6.83364	0.40471	6.83364	0.00453522
1.36723	1.68614	1.36723	0.0381049	6.83738	0.678276	6.83738	0.0153283		1.36762	1.72746	1.36762	0.0193581	6.83779	0.402428	6.83779	0.00450966
1.36807	1.68918	1.36807	0.0381736	6.84153	0.675476	6.84153	0.015265		1.36845	1.72728	1.36845	0.0193561	6.84195	0.395855	6.84195	0.004436
1.3689	1.69176	1.3689	0.0382319	6.84569	0.675426	6.84569	0.0152639		1.36928	1.72711	1.36928	0.0193542	6.84611	0.392375	6.84611	0.004397
1.36973	1.69405	1.36973	0.0382837	6.84985	0.677933	6.84985	0.0153205		1.37011	1.72694	1.37011	0.0193523	6.85027	0.388813	6.85027	0.00435709
1.37056	1.69633	1.37056	0.0383352	6.854	0.678112	6.854	0.0153246		1.37094	1.72678	1.37094	0.0193504	6.85442	0.386327	6.85442	0.00432922
1.37139	1.69861	1.37139	0.0383867	6.85816	0.676823	6.85816	0.0152954		1.37177	1.72661	1.37177	0.0193486	6.85858	0.385476	6.85858	0.00431969
1.37222	1.70091	1.37222	0.0384386	6.86232	0.675426	6.86232	0.0152639		1.37261	1.7265	1.37261	0.0193474	6.86274	0.383517	6.86274	0.00429774
1.37305	1.70312	1.37305	0.0384886	6.86648	0.674938	6.86648	0.0152528		1.37344	1.72649	1.37344	0.0193472	6.8669	0.382213	6.8669	0.00428313
1.37388	1.70476	1.37388	0.0385256	6.87063	0.67635	6.87063	0.0152847		1.37427	1.72655	1.37427	0.0193479	6.87105	0.380369	6.87105	0.00426246
1.37471	1.70593	1.37471	0.0385522	6.87479	0.677589	6.87479	0.0153127		1.3751	1.72659	1.3751	0.0193484	6.87521	0.378563	6.87521	0.00424222
1.37555	1.70711	1.37555	0.0385787	6.87895	0.677399	6.87895	0.0153085		1.37593	1.72664	1.37593	0.0193489	6.87937	0.37851	6.87937	0.00424163
1.37638	1.70829	1.37638	0.0386053	6.8831	0.675865	6.8831	0.0152738		1.37676	1.7267	1.37676	0.0193496	6.88352	0.386332	6.88352	0.00432928
1.37721	1.70946	1.37721	0.0386319	6.88726	0.674274	6.88726	0.0152378		1.37759	1.72673	1.37759	0.0193499	6.88768	0.387064	6.88768	0.00433748
1.37804	1.71063	1.37804	0.0386584	6.89142	0.672375	6.89142	0.0151949		1.37843	1.72675	1.37843	0.0193501	6.89184	0.386838	6.89184	0.00433496
1.37887	1.7118	1.37887	0.0386847	6.89558	0.670334	6.89558	0.0151488		1.37926	1.72676	1.37926	0.0193503	6.896	0.3874	6.896	0.00434125
1.3797	1.71297	1.3797	0.0387113	6.89973	0.667774	6.89973	0.0150909		1.38009	1.72676	1.38009	0.0193503	6.90015	0.388928	6.90015	0.00435837
1.38053	1.71414	1.38053	0.0387376	6.90389	0.66573	6.90389	0.0150447		1.38092	1.72676	1.38092	0.0193503	6.90431	0.390443	6.90431	0.00437535
1.38136	1.71531	1.38136	0.0387641	6.90805	0.665047	6.90805	0.0150293		1.38175	1.72678	1.38175	0.0193504	6.90847	0.391902	6.90847	0.0043917
1.3822	1.71648	1.3822	0.0387906	6.9122	0.661377	6.9122	0.0149464		1.38258	1.72678	1.38258	0.0193504	6.91263	0.39238	6.91263	0.00439706
1.38303	1.71767	1.38303	0.0388174	6.91636	0.658119	6.91636	0.0148727		1.38342	1.7265	1.38342	0.0193474	6.91678	0.393028	6.91678	0.00440432
1.38386	1.71904	1.38386	0.0388484	6.92052	0.657257	6.92052	0.0148533		1.38425	1.72595	1.38425	0.0193412	6.92094	0.393869	6.92094	0.00441374
1.38469	1.72088	1.38469	0.03889	6.92467	0.658379	6.92467	0.0148786		1.38508	1.7254	1.38508	0.0193351	6.9251	0.389714	6.9251	0.00436718
1.38552	1.72275	1.38552	0.0389323	6.92883	0.658382	6.92883	0.0148787		1.38591	1.72485	1.38591	0.0193289	6.92926	0.391864	6.92926	0.00439128
1.38635	1.72463	1.38635	0.0389746	6.93299	0.656742	6.93299	0.0148416		1.38674	1.7243	1.38674	0.0193227	6.93341	0.392033	6.93341	0.00439317
1.38718	1.72649	1.38718	0.0390166	6.93715	0.655891	6.93715	0.0148224		1.38757	1.72376	1.38757	0.0193166	6.93757	0.389776	6.93757	0.00436787
1.38801	1.72829	1.38801	0.0390573	6.9413	0.656334	6.9413	0.0148324		1.3884	1.7233	1.3884	0.0193115	6.94173	0.38566	6.94173	0.00432175
1.38885	1.72987	1.38885	0.0390932	6.94546	0.657593	6.94546	0.0148609		1.38923	1.72295	1.38923	0.0193075	6.94588	0.380101	6.94588	0.00425945
1.38968	1.73036	1.38968	0.0391042	6.94962	0.659649	6.94962	0.0149073		1.39007	1.72263	1.39007	0.0193039	6.95004	0.381474	6.95004	0.00427484
1.39051	1.73068	1.39051	0.0391114	6.95377	0.664848	6.95377	0.0150248		1.3909	1.72229	1.3909	0.0193002	6.9542	0.382019	6.9542	0.00428095
1.39134	1.73099	1.39134	0.0391184	6.95793	0.666977	6.95793	0.0150729		1.39173	1.72197	1.39173	0.0192966	6.95836	0.381997	6.95836	0.00428071
1.39217	1.7313	1.39217	0.0391253	6.96209	0.669006	6.96209	0.0151188		1.39256	1.72163	1.39256	0.0192928	6.96251	0.382757	6.96251	0.00428922
1.393	1.7316	1.393	0.0391322	6.96624	0.67057	6.96624	0.0151541		1.39339	1.72125	1.39339	0.0192885	6.96667	0.384823	6.96667	0.00431237
1.39383	1.73191	1.39383	0.0391391	6.9704	0.670666	6.9704	0.0151563		1.39422	1.7208	1.39422	0.0192834	6.97083	0.384472	6.97083	0.00430844
1.39466	1.73008	1.39466	0.0390979	6.97456	0.673389	6.97456	0.0152178		1.39505	1.72032	1.39505	0.0192781	6.97498	0.38581	6.97498	0.00432343
1.39549	1.72778	1.39549	0.039046	6.97872	0.674728	6.97872	0.0152481		1.39589	1.71985	1.39589	0.0192728	6.97914	0.388869	6.97914	0.00435771
1.39633	1.72545	1.39633	0.0389933	6.98287	0.674065	6.98287	0.0152331		1.39672	1.71938	1.39672	0.0192675	6.9833	0.3924	6.9833	0.00439728
1.39716	1.72313	1.39716	0.0389409	6.98703	0.67244	6.98703	0.0151964		1.39755	1.7189	1.39755	0.0192622	6.98746	0.394903	6.98746	0.00442533
1.39799	1.72081	1.39799	0.0388883	6.99119	0.670689	6.99119	0.0151568		1.39838	1.71828	1.39838	0.0192552	6.99161	0.393458	6.99161	0.00440913
1.39882	1.7185	1.39882	0.0388362	6.99535	0.666107	6.99535	0.0150533		1.39921	1.71739	1.39921	0.0192453	6.99577	0.391616	6.99577	0.00438849
1.39965	1.7163	1.39965	0.0387865	6.9995	0.662712	6.9995	0.0149765		1.40004	1.71642	1.40004	0.0192343	6.99993	0.390213	6.99993	0.00437278
1.40048	1.71389	1.40048	0.0387321	7.00366	0.658081	7.00366	0.0148719		1.40088	1.71544	1.40088	0.0192234	7.00408	0.388581	7.00408	0.00435449
1.40131	1.71145	1.40131	0.0386767	7.00782	0.653961	7.00782	0.0147788		1.40171	1.71446	1.40171	0.0192125	7.00824	0.385051	7.00824	0.00431493
1.40214	1.709	1.40214	0.0386215	7.01197	0.653202	7.01197	0.0147616		1.40254	1.71349	1.40254	0.0192015	7.0124	0.38406	7.0124	0.00430382
1.40298	1.70656	1.40298	0.0385664	7.01613	0.650517	7.01613	0.0147009		1.40337	1.71258	1.40337	0.0191914	7.01656	0.384047	7.01656	0.00430367
1.40381	1.70412	1.40381	0.0385113	7.02029	0.648907	7.02029	0.0146646		1.4042	1.71202	1.4042	0.0191851	7.02071	0.383987	7.02071	0.004303
1.40464	1.70173	1.40464	0.0384573	7.02444	0.649025	7.02444	0.0146672		1.40503	1.71168	1.40503	0.0191813	7.02487	0.384306	7.02487	0.00430658
1.40547	1.699	1.40547	0.0383954	7.0286	0.649651	7.0286	0.0146814		1.40586	1.71137	1.40586	0.0191778	7.02903	0.38646	7.02903	0.00433072
1.4063	1.69621	1.4063	0.0383324	7.03276	0.649014	7.03276	0.014667		1.4067	1.71104	1.4067	0.0191742	7.03319	0.388832	7.03319	0.0043573
1.40713	1.69345	1.40713	0.0382699	7.03691	0.648922	7.03691	0.0146649		1.40753	1.71071	1.40753	0.0191704	7.03734	0.390099	7.03734	0.00437149
1.40796	1.69065	1.40796	0.0382068	7.04107	0.649212	7.04107	0.0146715		1.40836	1.71039	1.40836	0.0191668	7.0415	0.39064	7.0415	0.00437756
1.4088	1.68788	1.4088	0.0381441	7.04523	0.651234	7.04523	0.0147172		1.40919	1.71046	1.40919	0.0191677	7.04566	0.390693	7.04566	0.00437815
1.40963	1.6846	1.40963	0.0380701	7.04939	0.652493	7.04939	0.0147456		1.41002	1.71097	1.41002	0.0191733	7.04981	0.389892	7.04981	0.00436918
1.41046	1.68009	1.41046	0.0379682	7.05354	0.650288	7.05354	0.0146958		1.41085	1.7115	1.41085	0.0191793	7.05397	0.391187	7.05397	0.00438368
1.41129	1.67546	1.41129	0.0378635	7.0577	0.650871	7.0577	0.0147089		1.41168	1.71207	1.41168	0.0191856	7.05813	0.392012	7.05813	0.00439293
1.41212	1.67083	1.41212	0.0377589	7.06186	0.65358	7.06186	0.0147702		1.41251	1.71262	1.41251	0.0191918	7.06229	0.39218	7.06229	0.00439482
1.41295	1.6662	1.41295	0.0376543	7.06602	0.65461	7.06602	0.0147934		1.41335	1.71315	1.41335	0.0191978	7.06644	0.392599	7.06644	0.00439951
1.41378	1.66157	1.41378	0.0375496	7.07017	0.653591	7.07017	0.0147704		1.41418	1.71341	1.41418	0.0192007	7.0706	0.394847	7.0706	0.0044247
1.41461	1.65706	1.41461	0.0374478	7.07433	0.652756	7.07433	0.0147515		1.41501	1.71321	1.41501	0.0191984	7.07476	0.390575	7.07476	0.00437683
1.41545	1.65373	1.41545	0.0373724	7.07848	0.655277	7.07848	0.0148085		1.41584	1.71283	1.41584	0.0191942	7.07892	0.386289	7.07892	0.0043288
1.41628	1.65065	1.41628	0.0373029	7.08264	0.657372	7.08264	0.0148559		1.41667	1.71249	1.41667	0.0191904	7.08307	0.384661	7.08307	0.00431055
1.41711	1.64757	1.41711	0.0372333	7.0868	0.658672	7.0868	0.0148852		1.4175	1.71216	1.4175	0.0191866	7.08723	0.385781	7.08723	0.00432311
1.41794	1.64447	1.41794	0.0371631	7.09096	0.660267	7.09096	0.0149213		1.41833	1.71178	1.41833	0.0191824	7.09139	0.387744	7.09139	0.00434511
1.41877	1.64139	1.41877	0.0370936	7.09511	0.662819	7.09511	0.014979		1.41917	1.71143	1.41917	0.0191784	7.09555	0.385312	7.09555	0.00431785
1.4196	1.63831	1.4196	0.037024	7.09927	0.661949	7.09927	0.0149593		1.42	1.71118	1.42	0.0191757	7.0997	0.383542	7.0997	0.00429801
1.42043	1.63555	1.42043	0.0369616	7.10343	0.659546	7.10343	0.014905		1.42083	1.71107	1.42083	0.0191745	7.10386	0.384045	7.10386	0.00430366
1.42126	1.63285	1.42126	0.0369006	7.10759	0.657974	7.10759	0.0148695		1.42166	1.71098	1.42166	0.0191735	7.10802	0.383755	7.10802	0.0043004
1.4221	1.63015	1.4221	0.0368395	7.11174	0.657589	7.11174	0.0148608		1.42249	1.71086	1.42249	0.0191721	7.11217	0.37891	7.11217	0.00424611
1.42293	1.62748	1.42293	0.0367791	7.1159	0.65741	7.1159	0.0148567		1.42332	1.71075	1.42332	0.0191709	7.11633	0.379103	7.11633	0.00424827
1.42376	1.62477	1.42376	0.0367179	7.12006	0.656342	7.12006	0.0148326		1.42416	1.71059	1.42416	0.019169	7.12049	0.38148	7.12049	0.00427491
1.42459	1.62208	1.42459	0.0366572	7.12421	0.654125	7.12421	0.0147825		1.42499	1.71007	1.42499	0.0191632	7.12465	0.384882	7.12465	0.00431303
1.42542	1.61888	1.42542	0.0365848	7.12837	0.649517	7.12837	0.0146784		1.42582	1.70906	1.42582	0.0191519	7.1288	0.386986	7.1288	0.0043366
1.42625	1.61517	1.42625	0.036501	7.13253	0.64566	7.13253	0.0145912		1.42665	1.70805	1.42665	0.0191406	7.13296	0.386239	7.13296	0.00432824
1.42708	1.6114	1.42708	0.0364159	7.13668	0.645458	7.13668	0.0145866		1.42748	1.70703	1.42748	0.0191292	7.13712	0.38657	7.13712	0.00433195
1.42791	1.60762	1.42791	0.0363304	7.14084	0.645973	7.14084	0.0145983		1.42831	1.70602	1.42831	0.0191179	7.14128	0.387955	7.14128	0.00434747
1.42874	1.60385	1.42874	0.0362452	7.145	0.647511	7.145	0.014633		1.42914	1.70502	1.42914	0.0191066	7.14543	0.386616	7.14543	0.00433246
1.42958	1.60008	1.42958	0.03616	7.14916	0.64822	7.14916	0.014649		1.42997	1.70387	1.42997	0.0190938	7.14959	0.384527	7.14959	0.00430906
1.43041	1.59657	1.43041	0.0360807	7.15331	0.647938	7.15331	0.0146427		1.43081	1.70248	1.43081	0.0190782	7.15375	0.386082	7.15375	0.00432648
1.43124	1.59405	1.43124	0.0360236	7.15747	0.646854	7.15747	0.0146182		1.43164	1.70107	1.43164	0.0190623	7.1579	0.38747	7.1579	0.00434204
1.43207	1.59154	1.43207	0.0359669	7.16163	0.643867	7.16163	0.0145507		1.43247	1.69965	1.43247	0.0190464	7.16206	0.388356	7.16206	0.00435196
1.4329	1.58904	1.4329	0.0359104	7.16578	0.644073	7.16578	0.0145553		1.4333	1.69823	1.4333	0.0190305	7.16622	0.386963	7.16622	0.00433635
1.43373	1.58654	1.43373	0.0358539	7.16994	0.647449	7.16994	0.0146316		1.43413	1.69681	1.43413	0.0190146	7.17038	0.385008	7.17038	0.00431444
1.43456	1.58403	1.43456	0.0357972	7.1741	0.650097	7.1741	0.0146915		1.43496	1.69563	1.43496	0.0190015	7.17453	0.386354	7.17453	0.00432952
1.43539	1.58163	1.43539	0.0357429	7.17826	0.649048	7.17826	0.0146678		1.43579	1.69513	1.43579	0.0189958	7.17869	0.389609	7.17869	0.004366
1.43623	1.58244	1.43623	0.0357613	7.18241	0.649681	7.18241	0.0146821		1.43663	1.69485	1.43663	0.0189927	7.18285	0.387173	7.18285	0.00433871
1.43706	1.5836	1.43706	0.0357875	7.18657	0.647434	7.18657	0.0146313		1.43746	1.69457	1.43746	0.0189895	7.18701	0.383948	7.18701	0.00430257
1.43789	1.58476	1.43789	0.0358139	7.19073	0.647091	7.19073	0.0146235		1.43829	1.69429	1.43829	0.0189864	7.19116	0.382892	7.19116	0.00429074
1.43872	1.58592	1.43872	0.0358401	7.19488	0.649246	7.19488	0.0146722		1.43912	1.69402	1.43912	0.0189833	7.19532	0.383819	7.19532	0.00430111
1.43955	1.58709	1.43955	0.0358666	7.19904	0.653244	7.19904	0.0147626		1.43995	1.694	1.43995	0.0189832	7.19948	0.382848	7.19948	0.00429024
1.44038	1.58826	1.44038	0.0358929	7.2032	0.657608	7.2032	0.0148612		1.44078	1.69473	1.44078	0.0189914	7.20363	0.38019	7.20363	0.00426045
1.44121	1.58862	1.44121	0.0359009	7.20735	0.65802	7.20735	0.0148705		1.44162	1.69601	1.44162	0.0190057	7.20779	0.377737	7.20779	0.00423296
1.44204	1.58876	1.44204	0.0359043	7.21151	0.658463	7.21151	0.0148805		1.44245	1.69728	1.44245	0.0190199	7.21195	0.376298	7.21195	0.00421683
1.44288	1.58891	1.44288	0.0359075	7.21567	0.65979	7.21567	0.0149105		1.44328	1.69855	1.44328	0.0190341	7.21611	0.375755	7.21611	0.00421075
1.44371	1.58906	1.44371	0.035911	7.21983	0.661842	7.21983	0.0149569		1.44411	1.69981	1.44411	0.0190483	7.22026	0.374049	7.22026	0.00419163
1.44454	1.58922	1.44454	0.0359145	7.22398	0.661396	7.22398	0.0149468		1.44494	1.70096	1.44494	0.0190611	7.22442	0.373114	7.22442	0.00418116
1.44537	1.58938	1.44537	0.0359181	7.22814	0.661346	7.22814	0.0149457		1.44577	1.70149	1.44577	0.0190671	7.22858	0.373931	7.22858	0.00419031
1.4462	1.58864	1.4462	0.0359014	7.2323	0.659302	7.2323	0.0148995		1.4466	1.70129	1.4466	0.0190649	7.23273	0.374517	7.23273	0.00419688
1.44703	1.58693	1.44703	0.0358628	7.23645	0.656509	7.23645	0.0148364		1.44744	1.7011	1.44744	0.0190627	7.23689	0.373982	7.23689	0.00419089
1.44786	1.58499	1.44786	0.0358189	7.24061	0.654385	7.24061	0.0147884		1.44827	1.70091	1.44827	0.0190606	7.24105	0.375417	7.24105	0.00420697
1.44869	1.58304	1.44869	0.035775	7.24477	0.652725	7.24477	0.0147508		1.4491	1.70071	1.4491	0.0190584	7.24521	0.377499	7.24521	0.0042303
1.44952	1.5811	1.44952	0.0357312	7.24892	0.65403	7.24892	0.0147803		1.44993	1.70052	1.44993	0.0190562	7.24936	0.380156	7.24936	0.00426007
1.45036	1.57916	1.45036	0.0356873	7.25308	0.652905	7.25308	0.0147549		1.45076	1.7001	1.45076	0.0190516	7.25352	0.382184	7.25352	0.00428279
1.45119	1.57787	1.45119	0.035658	7.25724	0.65049	7.25724	0.0147003		1.45159	1.69922	1.45159	0.0190416	7.25768	0.383158	7.25768	0.00429372
1.45202	1.5783	1.45202	0.0356678	7.2614	0.648262	7.2614	0.01465		1.45242	1.69827	1.45242	0.019031	7.26184	0.384808	7.26184	0.0043122
1.45285	1.57927	1.45285	0.0356897	7.26555	0.646645	7.26555	0.0146134		1.45325	1.69736	1.45325	0.0190208	7.26599	0.388345	7.26599	0.00435184
1.45368	1.58024	1.45368	0.0357115	7.26971	0.645256	7.26971	0.0145821		1.45409	1.69643	1.45409	0.0190103	7.27015	0.389502	7.27015	0.0043648
1.45451	1.5812	1.45451	0.0357334	7.27387	0.644756	7.27387	0.0145708		1.45492	1.6955	1.45492	0.0189999	7.27431	0.388138	7.27431	0.00434952
1.45534	1.58217	1.45534	0.0357553	7.27802	0.644039	7.27802	0.0145546		1.45575	1.69463	1.45575	0.0189902	7.27846	0.386517	7.27846	0.00433136
1.45617	1.58306	1.45617	0.0357754	7.28218	0.642296	7.28218	0.0145152		1.45658	1.69397	1.45658	0.0189828	7.28262	0.386984	7.28262	0.00433659
1.45701	1.58318	1.45701	0.0357781	7.28634	0.640213	7.28634	0.0144681		1.45741	1.69344	1.45741	0.0189768	7.28678	0.387499	7.28678	0.00434235
1.45784	1.58305	1.45784	0.0357751	7.29049	0.636784	7.29049	0.0143906		1.45824	1.6929	1.45824	0.0189709	7.29094	0.386221	7.29094	0.00432804
1.45867	1.58292	1.45867	0.0357722	7.29465	0.635593	7.29465	0.0143637		1.45907	1.69237	1.45907	0.0189649	7.29509	0.383247	7.29509	0.00429471
1.4595	1.58279	1.4595	0.0357693	7.29881	0.635143	7.29881	0.0143535		1.45991	1.69183	1.45991	0.0189589	7.29925	0.379338	7.29925	0.0042509
1.46033	1.58266	1.46033	0.0357663	7.30297	0.633663	7.30297	0.0143201		1.46074	1.69113	1.46074	0.018951	7.30341	0.374915	7.30341	0.00420134
1.46116	1.58253	1.46116	0.0357633	7.30712	0.630226	7.30712	0.0142424		1.46157	1.69008	1.46157	0.0189392	7.30757	0.371826	7.30757	0.00416673
1.46199	1.58282	1.46199	0.0357699	7.31128	0.630348	7.31128	0.0142452		1.4624	1.68889	1.4624	0.0189259	7.31172	0.372597	7.31172	0.00417537
1.46283	1.58329	1.46283	0.0357805	7.31544	0.632004	7.31544	0.0142826		1.46323	1.68768	1.46323	0.0189124	7.31588	0.373753	7.31588	0.00418832
1.46366	1.58377	1.46366	0.0357914	7.31959	0.63382	7.31959	0.0143236		1.46406	1.68648	1.46406	0.0188989	7.32004	0.372616	7.32004	0.00417558
1.46449	1.58425	1.46449	0.0358024	7.32375	0.634785	7.32375	0.0143454		1.4649	1.68529	1.4649	0.0188855	7.32419	0.368865	7.32419	0.00413354
1.46532	1.58474	1.46532	0.0358132	7.32791	0.634933	7.32791	0.0143488		1.46573	1.68416	1.46573	0.0188729	7.32835	0.368411	7.32835	0.00412846
1.46615	1.58522	1.46615	0.0358242	7.33207	0.636986	7.33207	0.0143952		1.46656	1.68349	1.46656	0.0188653	7.33251	0.37224	7.33251	0.00417136
1.46698	1.58516	1.46698	0.0358227	7.33622	0.637375	7.33622	0.014404		1.46739	1.68332	1.46739	0.0188635	7.33667	0.37633	7.33667	0.0042172
1.46781	1.58476	1.46781	0.0358138	7.34038	0.636017	7.34038	0.0143733		1.46822	1.68315	1.46822	0.0188616	7.34082	0.378945	7.34082	0.0042465
1.46864	1.58431	1.46864	0.0358037	7.34454	0.634869	7.34454	0.0143473		1.46905	1.683	1.46905	0.0188599	7.34498	0.37999	7.34498	0.00425821
1.46948	1.58387	1.46948	0.0357936	7.34869	0.638515	7.34869	0.0144297		1.46988	1.68283	1.46988	0.018858	7.34914	0.379652	7.34914	0.00425443
1.47031	1.58342	1.47031	0.0357835	7.35285	0.640503	7.35285	0.0144746		1.47071	1.68269	1.47071	0.0188564	7.3533	0.376407	7.3533	0.00421806
1.47114	1.58297	1.47114	0.0357734	7.35701	0.638935	7.35701	0.0144392		1.47155	1.68269	1.47155	0.0188564	7.35745	0.373737	7.35745	0.00418814
1.47197	1.58241	1.47197	0.0357607	7.36116	0.636524	7.36116	0.0143847		1.47238	1.68308	1.47238	0.0188607	7.36161	0.373028	7.36161	0.00418019
1.4728	1.58161	1.4728	0.0357425	7.36532	0.635616	7.36532	0.0143642		1.47321	1.68344	1.47321	0.0188648	7.36577	0.372385	7.36577	0.00417299
1.47363	1.58074	1.47363	0.0357229	7.36948	0.637424	7.36948	0.0144051		1.47404	1.68382	1.47404	0.0188691	7.36993	0.369314	7.36993	0.00413858
1.47446	1.57987	1.47446	0.0357033	7.37364	0.638557	7.37364	0.0144307		1.47487	1.68422	1.47487	0.0188736	7.37408	0.364974	7.37408	0.00408994
1.47529	1.57901	1.47529	0.0356838	7.37779	0.637909	7.37779	0.014416		1.4757	1.68459	1.4757	0.0188777	7.37824	0.363847	7.37824	0.00407731
1.47612	1.57814	1.47612	0.0356643	7.38195	0.638145	7.38195	0.0144214		1.47653	1.68469	1.47653	0.0188789	7.3824	0.366179	7.3824	0.00410345
1.47696	1.57726	1.47696	0.0356442	7.38611	0.640156	7.38611	0.0144668		1.47737	1.68362	1.47737	0.0188669	7.38655	0.369477	7.38655	0.00414041
1.47779	1.57614	1.47779	0.0356189	7.39027	0.639835	7.39027	0.0144595		1.4782	1.68233	1.4782	0.0188523	7.39071	0.373537	7.39071	0.0041859
1.47862	1.57496	1.47862	0.0355924	7.39442	0.638161	7.39442	0.0144217		1.47903	1.68106	1.47903	0.0188382	7.39487	0.377141	7.39487	0.00422629
1.47945	1.57379	1.47945	0.0355659	7.39858	0.639385	7.39858	0.0144494		1.47986	1.67976	1.47986	0.0188236	7.39903	0.37915	7.39903	0.0042488
1.48028	1.57261	1.48028	0.0355391	7.40274	0.640873	7.40274	0.014483		1.48069	1.67847	1.48069	0.0188091	7.40318	0.380495	7.40318	0.00426387
1.48111	1.57143	1.48111	0.0355126	7.40689	0.640289	7.40689	0.0144698		1.48152	1.67714	1.48152	0.0187942	7.40734	0.382509	7.40734	0.00428644
1.48194	1.57025	1.48194	0.035486	7.41105	0.639271	7.41105	0.0144468		1.48236	1.67545	1.48236	0.0187752	7.4115	0.385726	7.4115	0.00432249
1.48277	1.57028	1.48277	0.0354865	7.41521	0.634983	7.41521	0.0143499		1.48319	1.67345	1.48319	0.0187528	7.41566	0.386334	7.41566	0.0043293
1.48361	1.57076	1.48361	0.0354974	7.41936	0.635529	7.41936	0.0143622		1.48402	1.67146	1.48402	0.0187306	7.41981	0.385371	7.41981	0.00431851
1.48444	1.57128	1.48444	0.0355092	7.42352	0.636307	7.42352	0.0143798		1.48485	1.66946	1.48485	0.0187082	7.42397	0.383689	7.42397	0.00429966
1.48527	1.5718	1.48527	0.0355209	7.42768	0.634689	7.42768	0.0143433		1.48568	1.66748	1.48568	0.018686	7.42813	0.381058	7.42813	0.00427018
1.4861	1.57232	1.4861	0.0355326	7.43184	0.634789	7.43184	0.0143455		1.48651	1.66565	1.48651	0.0186655	7.43228	0.379813	7.43228	0.00425623
1.48693	1.57284	1.48693	0.0355443	7.43599	0.635864	7.43599	0.0143698		1.48734	1.6648	1.48734	0.0186559	7.43644	0.378562	7.43644	0.0042422
1.48776	1.57404	1.48776	0.0355716	7.44015	0.634418	7.44015	0.0143371		1.48818	1.66464	1.48818	0.0186542	7.4406	0.378558	7.4406	0.00424216
1.48859	1.57592	1.48859	0.0356141	7.44431	0.632725	7.44431	0.0142989		1.48901	1.66446	1.48901	0.0186521	7.44476	0.380168	7.44476	0.00426021
1.48942	1.57793	1.48942	0.0356595	7.44846	0.632866	7.44846	0.0143021		1.48984	1.66429	1.48984	0.0186502	7.44891	0.382062	7.44891	0.00428143
1.49026	1.57994	1.49026	0.035705	7.45262	0.632687	7.45262	0.014298		1.49067	1.66411	1.49067	0.0186482	7.45307	0.383628	7.45307	0.00429898
1.49109	1.58196	1.49109	0.0357505	7.45678	0.633919	7.45678	0.0143259		1.4915	1.66397	1.4915	0.0186466	7.45723	0.386572	7.45723	0.00433198
1.49192	1.58397	1.49192	0.035796	7.46093	0.636406	7.46093	0.0143821		1.49233	1.66396	1.49233	0.0186465	7.46138	0.38841	7.46138	0.00435257
1.49275	1.58567	1.49275	0.0358344	7.46509	0.637772	7.46509	0.0144129		1.49316	1.66408	1.49316	0.0186478	7.46554	0.38986	7.46554	0.00436881
1.49358	1.5866	1.49358	0.0358553	7.46925	0.637821	7.46925	0.014414		1.49399	1.66422	1.49399	0.0186494	7.4697	0.393278	7.4697	0.00440712
1.49441	1.58736	1.49441	0.0358725	7.4734	0.636147	7.4734	0.0143762		1.49483	1.66435	1.49483	0.0186509	7.47386	0.392693	7.47386	0.00440057
1.49524	1.58806	1.49524	0.0358883	7.47756	0.633606	7.47756	0.0143188		1.49566	1.66449	1.49566	0.0186525	7.47801	0.390799	7.47801	0.00437934
1.49607	1.58874	1.49607	0.0359038	7.48172	0.631443	7.48172	0.0142699		1.49649	1.66454	1.49649	0.018653	7.48217	0.389109	7.48217	0.0043604
1.49691	1.58947	1.49691	0.0359201	7.48588	0.629932	7.48588	0.0142358		1.49732	1.66417	1.49732	0.0186489	7.48633	0.387044	7.48633	0.00433726
1.49774	1.59021	1.49774	0.035937	7.49003	0.62883	7.49003	0.0142108		1.49815	1.66327	1.49815	0.0186388	7.49049	0.385386	7.49049	0.00431868
1.49857	1.59084	1.49857	0.0359511	7.49419	0.627541	7.49419	0.0141817		1.49898	1.66237	1.49898	0.0186287	7.49464	0.384087	7.49464	0.00430412
1.4994	1.59136	1.4994	0.0359629	7.49835	0.625381	7.49835	0.0141329		1.49981	1.66148	1.49981	0.0186188	7.4988	0.382703	7.4988	0.00428862
1.50023	1.59189	1.50023	0.0359748	7.50251	0.619938	7.50251	0.0140099		1.50065	1.6606	1.50065	0.0186089	7.50296	0.382329	7.50296	0.00428443
1.50106	1.59241	1.50106	0.0359867	7.50666	0.616928	7.50666	0.0139419		1.50148	1.6597	1.50148	0.0185988	7.50711	0.381186	7.50711	0.00427161
1.50189	1.59293	1.50189	0.0359985	7.51082	0.618378	7.51082	0.0139746		1.50231	1.65891	1.50231	0.0185899	7.51127	0.377183	7.51127	0.00422676
1.50272	1.59346	1.50272	0.0360104	7.51498	0.62085	7.51498	0.0140305		1.50314	1.65855	1.50314	0.0185859	7.51543	0.374148	7.51543	0.00419275
1.50355	1.59351	1.50355	0.0360115	7.51913	0.622246	7.51913	0.0140621		1.50397	1.65831	1.50397	0.0185832	7.51959	0.373824	7.51959	0.00418912
1.50439	1.59312	1.50439	0.0360028	7.52329	0.622314	7.52329	0.0140636		1.5048	1.6581	1.5048	0.0185808	7.52374	0.37371	7.52374	0.00418783
1.50522	1.5927	1.50522	0.0359932	7.52745	0.62331	7.52745	0.0140861		1.50564	1.65787	1.50564	0.0185782	7.5279	0.372855	7.5279	0.00417826
1.50605	1.59227	1.50605	0.0359836	7.5316	0.625008	7.5316	0.0141245		1.50647	1.65764	1.50647	0.0185757	7.53206	0.371752	7.53206	0.0041659
1.50688	1.59185	1.50688	0.035974	7.53576	0.623749	7.53576	0.014096		1.5073	1.65736	1.5073	0.0185726	7.53622	0.371034	7.53622	0.00415785
1.50771	1.59142	1.50771	0.0359644	7.53992	0.628075	7.53992	0.0141938		1.50813	1.65691	1.50813	0.0185675	7.54037	0.368685	7.54037	0.00413153
1.50854	1.59199	1.50854	0.0359771	7.54408	0.633125	7.54408	0.0143079		1.50896	1.65646	1.50896	0.0185625	7.54453	0.366279	7.54453	0.00410457
1.50937	1.59382	1.50937	0.0360185	7.54823	0.634556	7.54823	0.0143402		1.50979	1.65601	1.50979	0.0185574	7.54869	0.364535	7.54869	0.00408502
1.51021	1.59603	1.51021	0.0360685	7.55239	0.632099	7.55239	0.0142847		1.51062	1.65556	1.51062	0.0185524	7.55284	0.363343	7.55284	0.00407166
1.51104	1.59825	1.51104	0.0361187	7.55655	0.630035	7.55655	0.0142381		1.51145	1.65512	1.51145	0.0185475	7.557	0.363586	7.557	0.00407439
1.51187	1.60047	1.51187	0.0361689	7.5607	0.626968	7.5607	0.0141688		1.51229	1.65462	1.51229	0.0185418	7.56116	0.364133	7.56116	0.00408051
1.5127	1.60269	1.5127	0.036219	7.56486	0.629211	7.56486	0.0142195		1.51312	1.65379	1.51312	0.0185326	7.56532	0.363651	7.56532	0.00407511
1.51353	1.60503	1.51353	0.0362719	7.56902	0.630833	7.56902	0.0142561		1.51395	1.65274	1.51395	0.0185208	7.56947	0.362467	7.56947	0.00406185
1.51436	1.60764	1.51436	0.0363309	7.57317	0.628899	7.57317	0.0142124		1.51478	1.65167	1.51478	0.0185088	7.57363	0.361598	7.57363	0.0040521
1.51519	1.61037	1.51519	0.0363926	7.57733	0.626793	7.57733	0.0141648		1.51561	1.65062	1.51561	0.018497	7.57779	0.361776	7.57779	0.0040541
1.51602	1.61311	1.51602	0.0364545	7.58149	0.621727	7.58149	0.0140503		1.51644	1.64957	1.51644	0.0184852	7.58195	0.362814	7.58195	0.00406573
1.51686	1.61585	1.51686	0.0365164	7.58565	0.617611	7.58565	0.0139573		1.51727	1.64854	1.51727	0.0184738	7.5861	0.361314	7.5861	0.00404893
1.51769	1.6186	1.51769	0.0365784	7.5898	0.616062	7.5898	0.0139223		1.51811	1.64777	1.51811	0.0184651	7.59026	0.359293	7.59026	0.00402628
1.51852	1.6213	1.51852	0.0366395	7.59396	0.616116	7.59396	0.0139235		1.51894	1.64755	1.51894	0.0184627	7.59442	0.359685	7.59442	0.00403067
1.51935	1.62359	1.51935	0.0366913	7.59812	0.614548	7.59812	0.0138881		1.51977	1.64735	1.51977	0.0184604	7.59858	0.36032	7.59858	0.00403779
1.52018	1.62563	1.52018	0.0367374	7.60227	0.616425	7.60227	0.0139305		1.5206	1.64716	1.5206	0.0184582	7.60273	0.358553	7.60273	0.00401799
1.52101	1.62766	1.52101	0.0367833	7.60643	0.615936	7.60643	0.0139195		1.52143	1.64696	1.52143	0.018456	7.60689	0.356481	7.60689	0.00399477
1.52184	1.6297	1.52184	0.0368293	7.61059	0.615101	7.61059	0.0139006		1.52226	1.64679	1.52226	0.0184541	7.61105	0.355622	7.61105	0.00398515
1.52267	1.63173	1.52267	0.0368753	7.61475	0.615887	7.61475	0.0139184		1.5231	1.64668	1.5231	0.0184529	7.6152	0.354984	7.6152	0.00397799
1.52351	1.63376	1.52351	0.0369212	7.6189	0.617775	7.6189	0.013961		1.52393	1.64679	1.52393	0.0184541	7.61936	0.353317	7.61936	0.00395931
1.52434	1.63323	1.52434	0.0369091	7.62306	0.620369	7.62306	0.0140196		1.52476	1.64688	1.52476	0.0184551	7.62352	0.349929	7.62352	0.00392135
1.52517	1.63067	1.52517	0.0368513	7.62722	0.621967	7.62722	0.0140558		1.52559	1.64699	1.52559	0.0184563	7.62768	0.347046	7.62768	0.00388904
1.526	1.62793	1.526	0.0367894	7.63137	0.622677	7.63137	0.0140718		1.52642	1.6471	1.52642	0.0184575	7.63183	0.34536	7.63183	0.00387014
1.52683	1.62518	1.52683	0.0367272	7.63553	0.623302	7.63553	0.0140859		1.52725	1.6472	1.52725	0.0184587	7.63599	0.343503	7.63599	0.00384934
1.52766	1.62244	1.52766	0.0366654	7.63969	0.624485	7.63969	0.0141127		1.52808	1.64732	1.52808	0.0184601	7.64015	0.34153	7.64015	0.00382722
1.52849	1.61972	1.52849	0.0366038	7.64384	0.622139	7.64384	0.0140596		1.52892	1.64742	1.52892	0.0184611	7.64431	0.341215	7.64431	0.0038237
1.52932	1.61762	1.52932	0.0365563	7.648	0.61898	7.648	0.0139882		1.52975	1.64725	1.52975	0.0184592	7.64846	0.342951	7.64846	0.00384315
1.53015	1.61631	1.53015	0.0365269	7.65216	0.616669	7.65216	0.013936		1.53058	1.6471	1.53058	0.0184575	7.65262	0.344157	7.65262	0.00385666
1.53099	1.61526	1.53099	0.0365031	7.65632	0.614967	7.65632	0.0138976		1.53141	1.64693	1.53141	0.0184557	7.65678	0.343991	7.65678	0.0038548
1.53182	1.6142	1.53182	0.0364791	7.66047	0.613068	7.66047	0.0138546		1.53224	1.64677	1.53224	0.0184539	7.66093	0.343628	7.66093	0.00385073
1.53265	1.61315	1.53265	0.0364554	7.66463	0.610786	7.66463	0.0138031		1.53307	1.64659	1.53307	0.0184519	7.66509	0.3447	7.66509	0.00386274
1.53348	1.61209	1.53348	0.0364314	7.66879	0.607979	7.66879	0.0137396		1.5339	1.64581	1.5339	0.0184432	7.66925	0.348243	7.66925	0.00390245
1.53431	1.61107	1.53431	0.0364083	7.67294	0.6064	7.67294	0.013704		1.53473	1.64471	1.53473	0.0184309	7.67341	0.352363	7.67341	0.00394863
1.53514	1.61011	1.53514	0.0363867	7.6771	0.605587	7.6771	0.0136856		1.53557	1.64362	1.53557	0.0184185	7.67756	0.355064	7.67756	0.00397888
1.53597	1.60918	1.53597	0.0363656	7.68126	0.603905	7.68126	0.0136476		1.5364	1.64249	1.5364	0.0184059	7.68172	0.357005	7.68172	0.00400064
1.5368	1.60825	1.5368	0.0363445	7.68541	0.605419	7.68541	0.0136818		1.53723	1.64139	1.53723	0.0183936	7.68588	0.358271	7.68588	0.00401483
1.53764	1.60732	1.53764	0.0363235	7.68957	0.607746	7.68957	0.0137344		1.53806	1.64027	1.53806	0.0183811	7.69003	0.358702	7.69003	0.00401965
1.53847	1.60638	1.53847	0.0363024	7.69373	0.608845	7.69373	0.0137592		1.53889	1.63985	1.53889	0.0183763	7.69419	0.359405	7.69419	0.00402753
1.5393	1.60545	1.5393	0.0362813	7.69789	0.609001	7.69789	0.0137627		1.53972	1.6405	1.53972	0.0183837	7.69835	0.361005	7.69835	0.00404546
1.54013	1.6046	1.54013	0.0362621	7.70204	0.609764	7.70204	0.01378		1.54055	1.64114	1.54055	0.0183908	7.70251	0.363623	7.70251	0.0040748
1.54096	1.60379	1.54096	0.0362439	7.7062	0.610214	7.7062	0.0137901		1.54139	1.6418	1.54139	0.0183982	7.70666	0.367744	7.70666	0.00412098
1.54179	1.603	1.54179	0.0362259	7.71036	0.609406	7.71036	0.0137719		1.54222	1.64244	1.54222	0.0184054	7.71082	0.369121	7.71082	0.00413641
1.54262	1.6022	1.54262	0.0362078	7.71451	0.609379	7.71451	0.0137713		1.54305	1.6431	1.54305	0.0184127	7.71498	0.367353	7.71498	0.00411659
1.54345	1.60139	1.54345	0.0361897	7.71867	0.610584	7.71867	0.0137985		1.54388	1.64357	1.54388	0.018418	7.71914	0.365641	7.71914	0.00409741
1.54429	1.60059	1.54429	0.0361716	7.72283	0.612103	7.72283	0.0138328		1.54471	1.64357	1.54471	0.018418	7.72329	0.364181	7.72329	0.00408106
1.54512	1.59962	1.54512	0.0361495	7.72698	0.611	7.72698	0.0138079		1.54554	1.64357	1.54554	0.018418	7.72745	0.365388	7.72745	0.00409458
1.54595	1.59854	1.54595	0.0361251	7.73114	0.607826	7.73114	0.0137362		1.54638	1.64357	1.54638	0.018418	7.73161	0.367624	7.73161	0.00411964
1.54678	1.59746	1.54678	0.0361007	7.7353	0.606525	7.7353	0.0137068		1.54721	1.64357	1.54721	0.018418	7.73576	0.368952	7.73576	0.00413452
1.54761	1.59639	1.54761	0.0360766	7.73946	0.606098	7.73946	0.0136971		1.54804	1.64357	1.54804	0.018418	7.73992	0.371076	7.73992	0.00415832
1.54844	1.59539	1.54844	0.0360539	7.74361	0.604393	7.74361	0.0136586		1.54887	1.64359	1.54887	0.0184182	7.74408	0.37213	7.74408	0.00417013
1.54927	1.59442	1.54927	0.0360321	7.74777	0.605385	7.74777	0.013681		1.5497	1.64385	1.5497	0.0184211	7.74824	0.371358	7.74824	0.00416148
1.5501	1.59343	1.5501	0.0360096	7.75193	0.605595	7.75193	0.0136858		1.55053	1.64415	1.55053	0.0184245	7.75239	0.372653	7.75239	0.00417599
1.55094	1.59232	1.55094	0.0359847	7.75608	0.60405	7.75608	0.0136508		1.55136	1.64442	1.55136	0.0184276	7.75655	0.37663	7.75655	0.00422056
1.55177	1.59111	1.55177	0.0359573	7.76024	0.601574	7.76024	0.0135949		1.55219	1.64473	1.55219	0.018431	7.76071	0.379531	7.76071	0.00425307
1.5526	1.5899	1.5526	0.0359298	7.7644	0.600018	7.7644	0.0135597		1.55303	1.645	1.55303	0.0184341	7.76487	0.379947	7.76487	0.00425773
1.55343	1.58868	1.55343	0.0359025	7.76856	0.602337	7.76856	0.0136121		1.55386	1.64531	1.55386	0.0184375	7.76902	0.377405	7.76902	0.00422924
1.55426	1.58747	1.55426	0.0358751	7.77271	0.604214	7.77271	0.0136546		1.55469	1.64587	1.55469	0.0184439	7.77318	0.375366	7.77318	0.0042064
1.55509	1.5862	1.55509	0.0358464	7.77687	0.604778	7.77687	0.0136673		1.55552	1.64654	1.55552	0.0184514	7.77734	0.37545	7.77734	0.00420733
1.55592	1.58478	1.55592	0.0358141	7.78103	0.604797	7.78103	0.0136677		1.55635	1.64722	1.55635	0.0184589	7.78149	0.375388	7.78149	0.00420664
1.55675	1.58323	1.55675	0.0357791	7.78518	0.605446	7.78518	0.0136824		1.55718	1.64787	1.55718	0.0184663	7.78565	0.375428	7.78565	0.00420709
1.55758	1.58167	1.55758	0.035744	7.78934	0.604893	7.78934	0.0136699		1.55801	1.64854	1.55801	0.0184738	7.78981	0.377438	7.78981	0.00422962
1.55842	1.58012	1.55842	0.0357088	7.7935	0.606113	7.7935	0.0136975		1.55885	1.6492	1.55885	0.0184811	7.79397	0.379443	7.79397	0.00425208
1.55925	1.57857	1.55925	0.0356739	7.79766	0.607735	7.79766	0.0137341		1.55968	1.64952	1.55968	0.0184847	7.79812	0.378996	7.79812	0.00424708
1.56008	1.57708	1.56008	0.0356402	7.80181	0.608593	7.80181	0.0137535		1.56051	1.64964	1.56051	0.0184861	7.80228	0.37893	7.80228	0.00424633
1.56091	1.57592	1.56091	0.0356139	7.80597	0.608646	7.80597	0.0137547		1.56134	1.64976	1.56134	0.0184875	7.80644	0.381052	7.80644	0.00427012
1.56174	1.5751	1.56174	0.0355956	7.81013	0.60738	7.81013	0.0137261		1.56217	1.6499	1.56217	0.018489	7.8106	0.384893	7.8106	0.00431316
1.56257	1.57429	1.56257	0.0355772	7.81428	0.605568	7.81428	0.0136852		1.563	1.65001	1.563	0.0184902	7.81475	0.390123	7.81475	0.00437176
1.5634	1.57348	1.5634	0.0355588	7.81844	0.60397	7.81844	0.013649		1.56384	1.65012	1.56384	0.0184914	7.81891	0.394664	7.81891	0.00442265
1.56424	1.57266	1.56424	0.0355404	7.8226	0.604404	7.8226	0.0136588		1.56467	1.65007	1.56467	0.0184909	7.82307	0.39602	7.82307	0.00443784
1.56507	1.57185	1.56507	0.0355221	7.82676	0.607082	7.82676	0.0137194		1.5655	1.6497	1.5655	0.0184868	7.82723	0.396189	7.82723	0.00443973
1.5659	1.57261	1.5659	0.0355391	7.83091	0.607349	7.83091	0.0137254		1.56633	1.64935	1.56633	0.0184828	7.83138	0.395102	7.83138	0.00442756
1.56673	1.57571	1.56673	0.0356092	7.83507	0.607182	7.83507	0.0137216		1.56716	1.64897	1.56716	0.0184786	7.83554	0.394373	7.83554	0.00441939
1.56756	1.57905	1.56756	0.0356848	7.83923	0.606796	7.83923	0.0137129		1.56799	1.64862	1.56799	0.0184746	7.8397	0.39521	7.8397	0.00442877
1.56839	1.58241	1.56839	0.0357606	7.84338	0.607449	7.84338	0.0137277		1.56882	1.64824	1.56882	0.0184704	7.84385	0.394863	7.84385	0.00442488
1.56922	1.58575	1.56922	0.0358362	7.84754	0.609123	7.84754	0.0137655		1.56966	1.64775	1.56966	0.0184649	7.84801	0.395111	7.84801	0.00442766
1.57005	1.58909	1.57005	0.0359116	7.8517	0.608715	7.8517	0.0137563		1.57049	1.64581	1.57049	0.0184432	7.85217	0.39618	7.85217	0.00443964
1.57089	1.59182	1.57089	0.0359734	7.85585	0.607903	7.85585	0.0137379		1.57132	1.64378	1.57132	0.0184204	7.85633	0.39553	7.85633	0.00443235
1.57172	1.59332	1.57172	0.0360073	7.86001	0.608665	7.86001	0.0137551		1.57215	1.64175	1.57215	0.0183977	7.86048	0.393723	7.86048	0.00441211
1.57255	1.59426	1.57255	0.0360285	7.86417	0.608475	7.86417	0.0137508		1.57298	1.63974	1.57298	0.0183751	7.86464	0.39327	7.86464	0.00440703
1.57338	1.5952	1.57338	0.0360498	7.86832	0.606136	7.86832	0.013698		1.57381	1.63773	1.57381	0.0183525	7.8688	0.393163	7.8688	0.00440583
1.57421	1.59614	1.57421	0.0360711	7.87248	0.604805	7.87248	0.0136679		1.57464	1.6358	1.57464	0.018331	7.87296	0.392946	7.87296	0.0044034
1.57504	1.59709	1.57504	0.0360924	7.87664	0.603497	7.87664	0.0136384		1.57547	1.63492	1.57547	0.0183211	7.87711	0.392271	7.87711	0.00439583
1.57587	1.59806	1.57587	0.0361143	7.8808	0.602268	7.8808	0.0136106		1.57631	1.63449	1.57631	0.0183163	7.88127	0.391997	7.88127	0.00439276
1.5767	1.5991	1.5767	0.0361379	7.88495	0.601143	7.88495	0.0135852		1.57714	1.63409	1.57714	0.0183118	7.88543	0.393667	7.88543	0.00441147
1.57753	1.6002	1.57753	0.0361626	7.88911	0.599892	7.88911	0.0135569		1.57797	1.63368	1.57797	0.0183072	7.88958	0.39587	7.88958	0.00443616
1.57837	1.60129	1.57837	0.0361874	7.89327	0.5994	7.89327	0.0135458		1.5788	1.63322	1.5788	0.0183021	7.89374	0.397432	7.89374	0.00445367
1.5792	1.6024	1.5792	0.0362124	7.89743	0.600258	7.89743	0.0135652		1.57963	1.63278	1.57963	0.0182971	7.8979	0.398924	7.8979	0.00447038
1.58003	1.60349	1.58003	0.0362372	7.90158	0.597946	7.90158	0.0135129		1.58046	1.63115	1.58046	0.0182788	7.90206	0.400523	7.90206	0.00448831
1.58086	1.6046	1.58086	0.0362622	7.90574	0.594631	7.90574	0.013438		1.58129	1.62807	1.58129	0.0182443	7.90621	0.401138	7.90621	0.00449519
1.58169	1.6058	1.58169	0.0362892	7.9099	0.593246	7.9099	0.0134067		1.58213	1.62476	1.58213	0.0182072	7.91037	0.401045	7.91037	0.00449415
1.58252	1.60707	1.58252	0.0363179	7.91405	0.593662	7.91405	0.0134161		1.58296	1.62143	1.58296	0.0181699	7.91453	0.400419	7.91453	0.00448715
1.58335	1.60834	1.58335	0.0363467	7.91821	0.595345	7.91821	0.0134541		1.58379	1.61815	1.58379	0.0181332	7.91868	0.398933	7.91868	0.00447049
1.58418	1.60962	1.58418	0.0363755	7.92237	0.595398	7.92237	0.0134553		1.58462	1.61484	1.58462	0.0180961	7.92284	0.397656	7.92284	0.00445618
1.58502	1.6109	1.58502	0.0364045	7.92652	0.593864	7.92652	0.0134207		1.58545	1.61156	1.58545	0.0180593	7.927	0.397921	7.927	0.00445914
1.58585	1.61217	1.58585	0.0364332	7.93068	0.592205	7.93068	0.0133832		1.58628	1.6084	1.58628	0.0180239	7.93116	0.398251	7.93116	0.00446285
1.58668	1.61329	1.58668	0.0364585	7.93484	0.590988	7.93484	0.0133557		1.58712	1.60526	1.58712	0.0179887	7.93531	0.399628	7.93531	0.00447828
1.58751	1.61421	1.58751	0.0364793	7.939	0.592014	7.939	0.0133788		1.58795	1.60211	1.58795	0.0179534	7.93947	0.401888	7.93947	0.00450361
1.58834	1.6151	1.58834	0.0364994	7.94315	0.596394	7.94315	0.0134778		1.58878	1.59898	1.58878	0.0179184	7.94363	0.403025	7.94363	0.00451634
1.58917	1.61598	1.58917	0.0365194	7.94731	0.600365	7.94731	0.0135676		1.58961	1.59582	1.58961	0.017883	7.94779	0.406237	7.94779	0.00455233
1.59	1.61687	1.59	0.0365395	7.95147	0.601032	7.95147	0.0135826		1.59044	1.59267	1.59044	0.0178476	7.95194	0.410185	7.95194	0.00459658
1.59083	1.61776	1.59083	0.0365595	7.95562	0.600368	7.95562	0.0135676		1.59127	1.59019	1.59127	0.0178199	7.9561	0.414072	7.9561	0.00464014
1.59167	1.61849	1.59167	0.036576	7.95978	0.597885	7.95978	0.0135115		1.5921	1.58784	1.5921	0.0177936	7.96026	0.418168	7.96026	0.00468604
1.5925	1.61902	1.5925	0.0365881	7.96394	0.59742	7.96394	0.013501		1.59293	1.58546	1.59293	0.0177669	7.96441	0.422604	7.96441	0.00473575
1.59333	1.61953	1.59333	0.0365995	7.96809	0.598312	7.96809	0.0135212		1.59377	1.5831	1.59377	0.0177404	7.96857	0.427641	7.96857	0.00479219
1.59416	1.62003	1.59416	0.0366108	7.97225	0.598072	7.97225	0.0135158		1.5946	1.58077	1.5946	0.0177142	7.97273	0.433435	7.97273	0.00485712
1.59499	1.62054	1.59499	0.0366223	7.97641	0.598698	7.97641	0.0135299		1.59543	1.57838	1.59543	0.0176876	7.97689	0.436213	7.97689	0.00488826
1.59582	1.62104	1.59582	0.0366336	7.98057	0.598747	7.98057	0.013531		1.59626	1.57593	1.59626	0.01766	7.98104	0.435873	7.98104	0.00488444
1.59665	1.62146	1.59665	0.0366432	7.98472	0.595547	7.98472	0.0134587		1.59709	1.57344	1.59709	0.0176322	7.9852	0.43831	7.9852	0.00491175
1.59748	1.62169	1.59748	0.0366483	7.98888	0.59214	7.98888	0.0133817		1.59792	1.57092	1.59792	0.0176039	7.98936	0.44138	7.98936	0.00494615
1.59832	1.6218	1.59832	0.0366508	7.99304	0.591206	7.99304	0.0133606		1.59875	1.56842	1.59875	0.0175759	7.99352	0.445474	7.99352	0.00499204
1.59915	1.6219	1.59915	0.0366532	7.99719	0.589314	7.99719	0.0133178		1.59959	1.56593	1.59959	0.017548	7.99767	0.450626	7.99767	0.00504977
1.59998	1.62201	1.59998	0.0366556	8.00135	0.588234	8.00135	0.0132934		1.60042	1.56343	1.60042	0.01752	8.00183	0.455776	8.00183	0.00510748
1.60081	1.62212	1.60081	0.0366581	8.00551	0.587475	8.00551	0.0132763		1.60125	1.56105	1.60125	0.0174933	8.00599	0.459301	8.00599	0.00514698
1.60164	1.62213	1.60164	0.0366582	8.00967	0.586567	8.00967	0.0132558		1.60208	1.55862	1.60208	0.0174661	8.01014	0.460428	8.01014	0.00515961
1.60247	1.6216	1.60247	0.0366464	8.01382	0.586121	8.01382	0.0132457		1.60291	1.55621	1.60291	0.0174391	8.0143	0.459636	8.0143	0.00515073
1.6033	1.6204	1.6033	0.0366191	8.01798	0.586098	8.01798	0.0132452		1.60374	1.55377	1.60374	0.0174117	8.01846	0.460014	8.01846	0.00515497
1.60413	1.6191	1.60413	0.0365899	8.02214	0.58617	8.02214	0.0132468		1.60458	1.55133	1.60458	0.0173844	8.02262	0.462992	8.02262	0.00518834
1.60497	1.61777	1.60497	0.0365599	8.02629	0.585514	8.02629	0.013232		1.60541	1.54892	1.60541	0.0173574	8.02677	0.464623	8.02677	0.00520662
1.6058	1.61645	1.6058	0.0365299	8.03045	0.584145	8.03045	0.013201		1.60624	1.54656	1.60624	0.0173309	8.03093	0.465826	8.03093	0.00522009
1.60663	1.61512	1.60663	0.0364999	8.03461	0.583187	8.03461	0.0131794		1.60707	1.54425	1.60707	0.017305	8.03509	0.465666	8.03509	0.00521831
1.60746	1.6139	1.60746	0.0364722	8.03876	0.583942	8.03876	0.0131964		1.6079	1.54193	1.6079	0.0172791	8.03925	0.464648	8.03925	0.0052069
1.60829	1.613	1.60829	0.036452	8.04292	0.584309	8.04292	0.0132047		1.60873	1.53964	1.60873	0.0172534	8.0434	0.464131	8.0434	0.00520111
1.60912	1.61214	1.60912	0.0364325	8.04708	0.58408	8.04708	0.0131995		1.60956	1.53734	1.60956	0.0172276	8.04756	0.463562	8.04756	0.00519472
1.60995	1.61128	1.60995	0.0364131	8.05124	0.583965	8.05124	0.0131969		1.6104	1.53505	1.6104	0.0172019	8.05172	0.463639	8.05172	0.00519559
1.61078	1.61042	1.61078	0.0363936	8.05539	0.583717	8.05539	0.0131913		1.61123	1.53273	1.61123	0.0171759	8.05588	0.464542	8.05588	0.00520571
1.61162	1.60956	1.61162	0.0363741	8.05955	0.582375	8.05955	0.013161		1.61206	1.53116	1.61206	0.0171583	8.06003	0.466623	8.06003	0.00522904
1.61245	1.60895	1.61245	0.0363606	8.06371	0.580826	8.06371	0.013126		1.61289	1.52966	1.61289	0.0171416	8.06419	0.470333	8.06419	0.00527061
1.61328	1.60926	1.61328	0.0363675	8.06786	0.581573	8.06786	0.0131429		1.61372	1.52815	1.61372	0.0171246	8.06835	0.474409	8.06835	0.00531628
1.61411	1.61001	1.61411	0.0363845	8.07202	0.583889	8.07202	0.0131952		1.61455	1.52666	1.61455	0.0171079	8.0725	0.476653	8.0725	0.00534142
1.61494	1.61077	1.61494	0.0364015	8.07618	0.585293	8.07618	0.013227		1.61538	1.52516	1.61538	0.0170911	8.07666	0.479243	8.07666	0.00537045
1.61577	1.61152	1.61577	0.0364184	8.08034	0.585613	8.08034	0.0132342		1.61621	1.52365	1.61621	0.0170742	8.08082	0.48272	8.08082	0.00540941
1.6166	1.61226	1.6166	0.0364353	8.08449	0.585545	8.08449	0.0132327		1.61705	1.5224	1.61705	0.0170602	8.08498	0.48629	8.08498	0.00544942
1.61743	1.61279	1.61743	0.0364473	8.08865	0.585449	8.08865	0.0132305		1.61788	1.52112	1.61788	0.0170458	8.08913	0.491607	8.08913	0.005509
1.61827	1.61221	1.61827	0.036434	8.09281	0.585369	8.09281	0.0132287		1.61871	1.51982	1.61871	0.0170313	8.09329	0.497102	8.09329	0.00557059
1.6191	1.61023	1.6191	0.0363894	8.09696	0.585243	8.09696	0.0132258		1.61954	1.51855	1.61954	0.0170171	8.09745	0.502064	8.09745	0.00562618
1.61993	1.60827	1.61993	0.0363451	8.10112	0.585175	8.10112	0.0132243		1.62037	1.51727	1.62037	0.0170027	8.1016	0.504969	8.1016	0.00565874
1.62076	1.6063	1.62076	0.0363007	8.10528	0.585011	8.10528	0.0132206		1.6212	1.51599	1.6212	0.0169884	8.10576	0.505668	8.10576	0.00566657
1.62159	1.60433	1.62159	0.0362561	8.10943	0.58445	8.10943	0.0132079		1.62203	1.51559	1.62203	0.0169839	8.10992	0.507898	8.10992	0.00569157
1.62242	1.60231	1.62242	0.0362104	8.11359	0.584057	8.11359	0.013199		1.62287	1.51616	1.62287	0.0169903	8.11408	0.513088	8.11408	0.00574972
1.62325	1.5997	1.62325	0.0361514	8.11775	0.584511	8.11775	0.0132093		1.6237	1.51679	1.6237	0.0169973	8.11823	0.519009	8.11823	0.00581607
1.62408	1.59588	1.62408	0.036065	8.12191	0.585346	8.12191	0.0132282		1.62453	1.51743	1.62453	0.0170044	8.12239	0.522551	8.12239	0.00585577
1.62492	1.59204	1.62492	0.0359784	8.12606	0.587883	8.12606	0.0132855		1.62536	1.51805	1.62536	0.0170115	8.12655	0.523863	8.12655	0.00587047
1.62575	1.58821	1.62575	0.0358918	8.13022	0.590477	8.13022	0.0133441		1.62619	1.51868	1.62619	0.0170185	8.13071	0.526802	8.13071	0.00590341
1.62658	1.58439	1.62658	0.0358055	8.13438	0.5909	8.13438	0.0133537		1.62702	1.51968	1.62702	0.0170298	8.13486	0.528248	8.13486	0.00591961
1.62741	1.58059	1.62741	0.0357196	8.13853	0.589909	8.13853	0.0133313		1.62786	1.52167	1.62786	0.017052	8.13902	0.529624	8.13902	0.00593503
1.62824	1.57746	1.62824	0.0356489	8.14269	0.589233	8.14269	0.013316		1.62869	1.52371	1.62869	0.0170749	8.14318	0.532196	8.14318	0.00596385
1.62907	1.57612	1.62907	0.0356186	8.14685	0.588268	8.14685	0.0132942		1.62952	1.52567	1.62952	0.0170968	8.14733	0.535904	8.14733	0.0060054
1.6299	1.57498	1.6299	0.0355929	8.151	0.587627	8.151	0.0132797		1.63035	1.52747	1.63035	0.017117	8.15149	0.540123	8.15149	0.00605268
1.63073	1.57384	1.63073	0.035567	8.15516	0.588181	8.15516	0.0132922		1.63118	1.5293	1.63118	0.0171375	8.15565	0.541247	8.15565	0.00606528
1.63156	1.57269	1.63156	0.0355411	8.15932	0.588978	8.15932	0.0133102		1.63201	1.53125	1.63201	0.0171594	8.15981	0.539214	8.15981	0.0060425
1.6324	1.57154	1.6324	0.0355151	8.16348	0.589584	8.16348	0.0133239		1.63284	1.53287	1.63284	0.0171775	8.16396	0.537575	8.16396	0.00602413
1.63323	1.57017	1.63323	0.035484	8.16763	0.587456	8.16763	0.0132758		1.63367	1.53432	1.63367	0.0171937	8.16812	0.540171	8.16812	0.00605322
1.63406	1.56806	1.63406	0.0354365	8.17179	0.584965	8.17179	0.0132195		1.63451	1.53575	1.63451	0.0172098	8.17228	0.541674	8.17228	0.00607006
1.63489	1.56554	1.63489	0.0353794	8.17595	0.58469	8.17595	0.0132133		1.63534	1.53717	1.63534	0.0172257	8.17643	0.545709	8.17643	0.00611528
1.63572	1.56304	1.63572	0.035323	8.1801	0.585258	8.1801	0.0132262		1.63617	1.5386	1.63617	0.0172418	8.18059	0.550602	8.18059	0.0061701
1.63655	1.56055	1.63655	0.0352666	8.18426	0.585117	8.18426	0.013223		1.637	1.54004	1.637	0.0172579	8.18475	0.554774	8.18475	0.00621687
1.63738	1.55804	1.63738	0.03521	8.18842	0.585777	8.18842	0.0132379		1.63783	1.54137	1.63783	0.0172727	8.18891	0.557952	8.18891	0.00625248
1.63821	1.55536	1.63821	0.0351493	8.19257	0.586937	8.19257	0.0132641		1.63866	1.54268	1.63866	0.0172874	8.19307	0.560176	8.19307	0.00627739
1.63905	1.55191	1.63905	0.0350713	8.19673	0.586823	8.19673	0.0132615		1.63949	1.54398	1.63949	0.017302	8.19722	0.563342	8.19722	0.00631287
1.63988	1.54754	1.63988	0.0349726	8.20089	0.585796	8.20089	0.0132383		1.64033	1.54527	1.64033	0.0173165	8.20138	0.568638	8.20138	0.00637222
1.64071	1.5432	1.64071	0.0348745	8.20505	0.584686	8.20505	0.0132132		1.64116	1.54657	1.64116	0.017331	8.20554	0.575841	8.20554	0.00645294
1.64154	1.53885	1.64154	0.0347762	8.2092	0.586506	8.2092	0.0132544		1.64199	1.54787	1.64199	0.0173456	8.20969	0.581947	8.20969	0.00652137
1.64237	1.53447	1.64237	0.0346774	8.21336	0.58989	8.21336	0.0133308		1.64282	1.5493	1.64282	0.0173616	8.21385	0.588091	8.21385	0.00659022
1.6432	1.53015	1.6432	0.0345796	8.21752	0.592098	8.21752	0.0133807		1.64365	1.55099	1.64365	0.0173806	8.21801	0.593494	8.21801	0.00665076
1.64403	1.52629	1.64403	0.0344925	8.22167	0.593964	8.22167	0.0134229		1.64448	1.55275	1.64448	0.0174003	8.22217	0.599231	8.22217	0.00671505
1.64487	1.52333	1.64487	0.0344256	8.22583	0.596416	8.22583	0.0134783		1.64532	1.55452	1.64532	0.0174201	8.22632	0.604242	8.22632	0.00677121
1.6457	1.52039	1.6457	0.0343591	8.22999	0.599895	8.22999	0.0135569		1.64615	1.55629	1.64615	0.01744	8.23048	0.606647	8.23048	0.00679815
1.64653	1.51745	1.64653	0.0342927	8.23415	0.603626	8.23415	0.0136413		1.64698	1.55804	1.64698	0.0174596	8.23464	0.610899	8.23464	0.00684581
1.64736	1.51451	1.64736	0.0342262	8.2383	0.606304	8.2383	0.0137018		1.64781	1.56003	1.64781	0.0174819	8.23879	0.614759	8.23879	0.00688906
1.64819	1.51156	1.64819	0.0341596	8.24246	0.607807	8.24246	0.0137358		1.64864	1.56242	1.64864	0.0175087	8.24295	0.619705	8.24295	0.00694449
1.64902	1.50861	1.64902	0.0340928	8.24662	0.609211	8.24662	0.0137675		1.64947	1.56491	1.64947	0.0175366	8.24711	0.625957	8.24711	0.00701455
1.64985	1.50571	1.64985	0.0340274	8.25077	0.608643	8.25077	0.0137546		1.6503	1.56741	1.6503	0.0175646	8.25127	0.63124	8.25127	0.00707374
1.65068	1.50302	1.65068	0.0339666	8.25493	0.606388	8.25493	0.0137037		1.65114	1.56993	1.65114	0.0175928	8.25542	0.63528	8.25542	0.00711902
1.65151	1.50033	1.65151	0.0339057	8.25909	0.604424	8.25909	0.0136593		1.65197	1.57243	1.65197	0.0176209	8.25958	0.641669	8.25958	0.00719061
1.65235	1.49762	1.65235	0.0338445	8.26325	0.602524	8.26325	0.0136164		1.6528	1.5748	1.6528	0.0176474	8.26374	0.647461	8.26374	0.00725553
1.65318	1.49493	1.65318	0.0337837	8.2674	0.601227	8.2674	0.0135871		1.65363	1.57646	1.65363	0.017666	8.2679	0.652259	8.2679	0.00730929
1.65401	1.4922	1.65401	0.033722	8.27156	0.597946	8.27156	0.0135129		1.65446	1.57788	1.65446	0.0176819	8.27205	0.659376	8.27205	0.00738905
1.65484	1.48949	1.65484	0.0336607	8.27572	0.593269	8.27572	0.0134072		1.65529	1.5793	1.65529	0.0176978	8.27621	0.664498	8.27621	0.00744644
1.65567	1.48699	1.65567	0.0336043	8.27987	0.590305	8.27987	0.0133402		1.65612	1.58072	1.65612	0.0177137	8.28037	0.670403	8.28037	0.00751262
1.6565	1.48452	1.6565	0.0335485	8.28403	0.58873	8.28403	0.0133046		1.65695	1.58215	1.65695	0.0177298	8.28452	0.675737	8.28452	0.00757239
1.65733	1.48185	1.65733	0.0334881	8.28819	0.586796	8.28819	0.0132609		1.65779	1.58357	1.65779	0.0177457	8.28868	0.680222	8.28868	0.00762264
1.65816	1.47908	1.65816	0.0334255	8.29234	0.584915	8.29234	0.0132184		1.65862	1.58495	1.65862	0.0177611	8.29284	0.685083	8.29284	0.00767712
1.659	1.47634	1.659	0.0333637	8.2965	0.583809	8.2965	0.0131934		1.65945	1.5862	1.65945	0.0177751	8.297	0.687801	8.297	0.00770757
[truncated: 22,347 more rows]

## Sheet: Heme_loading_SEC-H85A (b)
CydDC-H85A, no heme loading SEC profile									CydDC-H85A, with heme loading SEC profile
A280				A410					A280				A410
Raw data		After normalization		Raw data		After Normalization			Raw data		After normalization		Raw data		After Normalization
Retention volume	Abs	Retention volume	Percentage (%)	Retention volume	Abs	Retention volume	Percentage (%)		Retention volume	Abs	Retention volume	Percentage (%)	Retention volume	Abs	Retention volume	Percentage (%)
0.000543	5.19258	0.000543	0.22468	0.003039	1.20827	0.003039	0.0522814		-9.5e-05	1.7274	-9.5e-05	0.0760635	-0.000927	-43.6193	-0.000927	-1.92071
0.001375	5.19853	0.001375	0.224938	0.007199	1.20984	0.007199	0.0523491		0.000736	1.66295	0.000736	0.0732254	0.003233	0.239441	0.003233	0.0105434
0.002207	5.2027	0.002207	0.225118	0.011359	1.21085	0.011359	0.052393		0.001568	1.66234	0.001568	0.0731985	0.007393	0.237701	0.007393	0.0104668
0.003038	5.2061	0.003038	0.225265	0.015519	1.21063	0.015519	0.0523834		0.0024	1.66222	0.0024	0.0731931	0.011554	0.236084	0.011554	0.0103956
0.00387	5.20909	0.00387	0.225394	0.019678	1.21421	0.019678	0.0525382		0.003232	1.66211	0.003232	0.0731884	0.015714	0.233124	0.015714	0.0102653
0.004702	5.21159	0.004702	0.225503	0.023838	1.21922	0.023838	0.0527551		0.004064	1.66217	0.004064	0.0731911	0.019874	0.233917	0.019874	0.0103002
0.005534	5.2139	0.005534	0.225602	0.027998	1.22788	0.027998	0.0531295		0.004896	1.6629	0.004896	0.0732234	0.024034	0.234589	0.024034	0.0103298
0.006366	5.21614	0.006366	0.225699	0.032158	1.23898	0.032158	0.0536101		0.005728	1.66415	0.005728	0.0732785	0.028194	0.234215	0.028194	0.0103133
0.007198	5.21841	0.007198	0.225798	0.036318	1.24917	0.036318	0.0540508		0.00656	1.66539	0.00656	0.0733329	0.032355	0.233696	0.032355	0.0102904
0.00803	5.22066	0.00803	0.225895	0.040477	1.25101	0.040477	0.0541304		0.007392	1.66664	0.007392	0.073388	0.036515	0.235985	0.036515	0.0103912
0.008862	5.22296	0.008862	0.225995	0.044637	1.25047	0.044637	0.0541073		0.008224	1.66788	0.008224	0.0734424	0.040675	0.240952	0.040675	0.01061
0.009694	5.22533	0.009694	0.226097	0.048797	1.25109	0.048797	0.054134		0.009056	1.66913	0.009056	0.0734975	0.044835	0.244141	0.044835	0.0107504
0.010525	5.22781	0.010525	0.226205	0.052957	1.25495	0.052957	0.054301		0.009888	1.67079	0.009888	0.0735708	0.048995	0.248436	0.048995	0.0109395
0.011357	5.23035	0.011357	0.226314	0.057117	1.26371	0.057117	0.05468		0.01072	1.67287	0.01072	0.0736621	0.053156	0.253807	0.053156	0.011176
0.012189	5.23286	0.012189	0.226423	0.061276	1.26264	0.061276	0.0546338		0.011552	1.67484	0.011552	0.0737488	0.057316	0.258972	0.057316	0.0114034
0.013021	5.23535	0.013021	0.226531	0.065436	1.26108	0.065436	0.0545661		0.012384	1.67685	0.012384	0.0738375	0.061476	0.262947	0.061476	0.0115785
0.013853	5.23787	0.013853	0.22664	0.069596	1.25604	0.069596	0.0543479		0.013216	1.67903	0.013216	0.0739336	0.065636	0.265297	0.065636	0.0116819
0.014685	5.24097	0.014685	0.226774	0.073756	1.24841	0.073756	0.0540181		0.014048	1.68123	0.014048	0.0740303	0.069796	0.270912	0.069796	0.0119292
0.015517	5.24681	0.015517	0.227027	0.077915	1.24117	0.077915	0.0537049		0.01488	1.68352	0.01488	0.0741311	0.073957	0.278999	0.073957	0.0122853
0.016349	5.25267	0.016349	0.22728	0.082075	1.23275	0.082075	0.0533404		0.015712	1.68611	0.015712	0.0742453	0.078117	0.286797	0.078117	0.0126287
0.01718	5.25856	0.01718	0.227535	0.086235	1.22784	0.086235	0.0531278		0.016544	1.68869	0.016544	0.0743589	0.082277	0.292366	0.082277	0.0128739
0.018012	5.26439	0.018012	0.227787	0.090395	1.2208	0.090395	0.0528231		0.017376	1.69127	0.017376	0.0744724	0.086437	0.296265	0.086437	0.0130456
0.018844	5.27033	0.018844	0.228044	0.094555	1.21137	0.094555	0.0524154		0.018208	1.69383	0.018208	0.0745853	0.090597	0.298065	0.090597	0.0131248
0.019676	5.27614	0.019676	0.228296	0.098714	1.20196	0.098714	0.052008		0.01904	1.6964	0.01904	0.0746982	0.094757	0.299042	0.094757	0.0131679
0.020508	5.28233	0.020508	0.228564	0.102874	1.19885	0.102874	0.0518734		0.019872	1.69881	0.019872	0.0748044	0.098918	0.300797	0.098918	0.0132451
0.02134	5.28865	0.02134	0.228837	0.107034	1.19567	0.107034	0.051736		0.020704	1.70053	0.020704	0.0748803	0.103078	0.300888	0.103078	0.0132491
0.022172	5.29497	0.022172	0.22911	0.111194	1.19429	0.111194	0.0516763		0.021536	1.70172	0.021536	0.0749327	0.107238	0.3032	0.107238	0.0133509
0.023004	5.30129	0.023004	0.229384	0.115354	1.19317	0.115354	0.0516278		0.022368	1.70291	0.022368	0.0749851	0.111398	0.302864	0.111398	0.0133362
0.023836	5.30759	0.023836	0.229656	0.119513	1.19003	0.119513	0.0514917		0.0232	1.70412	0.0232	0.0750382	0.115558	0.299355	0.115558	0.0131816
0.024667	5.31396	0.024667	0.229932	0.123673	1.19307	0.123673	0.0516234		0.024032	1.70531	0.024032	0.0750906	0.119719	0.294373	0.119719	0.0129623
0.025499	5.32034	0.025499	0.230208	0.127833	1.19457	0.127833	0.0516882		0.024864	1.70677	0.024864	0.0751551	0.123879	0.290115	0.123879	0.0127748
0.026331	5.32698	0.026331	0.230495	0.131993	1.19715	0.131993	0.0518001		0.025696	1.7096	0.025696	0.0752794	0.128039	0.2882	0.128039	0.0126904
0.027163	5.33356	0.027163	0.23078	0.136152	1.19949	0.136152	0.0519011		0.026527	1.71374	0.026527	0.0754621	0.132199	0.288162	0.132199	0.0126888
0.027995	5.34019	0.027995	0.231067	0.140312	1.19901	0.140312	0.0518806		0.027359	1.71786	0.027359	0.0756435	0.136359	0.289268	0.136359	0.0127375
0.028827	5.34686	0.028827	0.231356	0.144472	1.20172	0.144472	0.0519978		0.028191	1.722	0.028191	0.0758256	0.14052	0.290756	0.14052	0.012803
0.029659	5.35335	0.029659	0.231636	0.148632	1.20287	0.148632	0.0520476		0.029023	1.72613	0.029023	0.0760077	0.14468	0.292404	0.14468	0.0128756
0.030491	5.35977	0.030491	0.231914	0.152792	1.20438	0.152792	0.0521127		0.029855	1.73018	0.029855	0.0761858	0.14884	0.293221	0.14884	0.0129115
0.031322	5.3656	0.031322	0.232167	0.156951	1.2056	0.156951	0.0521655		0.030687	1.73364	0.030687	0.0763383	153	0.293526	153	0.012925
0.032154	5.37146	0.032154	0.23242	0.161111	1.20526	0.161111	0.052151		0.031519	1.73619	0.031519	0.0764505	0.15716	0.294708	0.15716	0.012977
0.032986	5.37727	0.032986	0.232672	0.165271	1.20506	0.165271	0.0521424		0.032351	1.73871	0.032351	0.0765613	0.161321	0.297577	0.161321	0.0131033
0.033818	5.3831	0.033818	0.232924	0.169431	1.20592	0.169431	0.0521794		0.033183	1.74124	0.033183	0.0766729	0.165481	0.296837	0.165481	0.0130708
0.03465	5.38893	0.03465	0.233176	0.173591	1.2073	0.173591	0.0522391		0.034015	1.74377	0.034015	0.0767844	0.169641	0.297668	0.169641	0.0131074
0.035482	5.39439	0.035482	0.233412	0.17775	1.20898	0.17775	0.0523118		0.034847	1.74632	0.034847	0.0768967	0.173801	0.299942	0.173801	0.0132075
0.036314	5.39798	0.036314	0.233568	0.18191	1.2107	0.18191	0.0523864		0.035679	1.74892	0.035679	0.0770109	0.177961	0.302727	0.177961	0.0133301
0.037146	5.40157	0.037146	0.233723	0.18607	1.20966	0.18607	0.0523411		0.036511	1.75175	0.036511	0.0771358	0.182122	0.304008	0.182122	0.0133865
0.037977	5.40515	0.037977	0.233878	0.19023	1.21157	0.19023	0.052424		0.037343	1.75461	0.037343	0.0772615	0.186282	0.304955	0.186282	0.0134282
0.038809	5.40871	0.038809	0.234032	0.19439	1.21439	0.19439	0.0525461		0.038175	1.75748	0.038175	0.0773878	0.190442	0.304474	0.190442	0.013407
0.039641	5.41231	0.039641	0.234188	0.198549	1.22004	0.198549	0.0527904		0.039007	1.7603	0.039007	0.0775121	0.194602	0.305763	0.194602	0.0134638
0.040473	5.41566	0.040473	0.234333	0.202709	1.2305	0.202709	0.053243		0.039839	1.76315	0.039839	0.0776377	0.198762	0.308601	0.198762	0.0135888
0.041305	5.4174	0.041305	0.234408	0.206869	1.23773	0.206869	0.053556		0.040671	1.76575	0.040671	0.077752	0.202923	0.311279	0.202923	0.0137067
0.042137	5.41895	0.042137	0.234475	0.211029	1.24567	0.211029	0.0538996		0.041503	1.76733	0.041503	0.0778218	0.207083	0.315796	0.207083	0.0139056
0.042969	5.42052	0.042969	0.234543	0.215188	1.25624	0.215188	0.0543568		0.042335	1.76863	0.042335	0.077879	0.211243	0.318336	0.211243	0.0140174
0.043801	5.42209	0.043801	0.234611	0.219348	1.27059	0.219348	0.0549778		0.043167	1.76991	0.043167	0.0779354	0.215403	0.319473	0.215403	0.0140675
0.044633	5.42364	0.044633	0.234678	0.223508	1.28941	0.223508	0.0557919		0.043999	1.77121	0.043999	0.0779925	0.219563	0.319672	0.219563	0.0140763
0.045464	5.4252	0.045464	0.234745	0.227668	1.31342	0.227668	0.0568311		0.044831	1.77249	0.044831	0.0780489	0.223724	0.319656	0.223724	0.0140756
0.046296	5.42668	0.046296	0.234809	0.231828	1.3407	0.231828	0.0580113		0.045663	1.7738	0.045663	0.0781067	0.227884	0.321091	0.227884	0.0141387
0.047128	5.42816	0.047128	0.234874	0.235987	1.367	0.235987	0.0591492		0.046495	1.77519	0.046495	0.0781679	0.232044	0.324715	0.232044	0.0142983
0.04796	5.42963	0.04796	0.234937	0.240147	1.39307	0.240147	0.0602772		0.047327	1.7766	0.047327	0.0782297	0.236204	0.328392	0.236204	0.0144602
0.048792	5.43109	0.048792	0.235	0.244307	1.42169	0.244307	0.0615158		0.048159	1.77803	0.048159	0.0782928	0.240364	0.332687	0.240364	0.0146494
0.049624	5.43253	0.049624	0.235062	0.248467	1.45653	0.248467	0.0630235		0.048991	1.77945	0.048991	0.0783553	0.244525	0.338524	0.244525	0.0149064
0.050456	5.43387	0.050456	0.23512	0.252627	1.49104	0.252627	0.0645166		0.049823	1.78087	0.049823	0.0784178	0.248685	0.33963	0.248685	0.0149551
0.051288	5.43539	0.051288	0.235186	0.256786	1.52502	0.256786	0.0659869		0.050655	1.78226	0.050655	0.078479	0.252845	0.342163	0.252845	0.0150666
0.052119	5.43739	0.052119	0.235273	0.260946	1.55811	0.260946	0.0674187		0.051487	1.78354	0.051487	0.0785354	0.257005	0.345467	0.257005	0.0152121
0.052951	5.4395	0.052951	0.235364	0.265106	1.58736	0.265106	0.068684		0.052318	1.78467	0.052318	0.0785851	0.261165	0.349693	0.261165	0.0153982
0.053783	5.44157	0.053783	0.235454	0.269266	1.60941	0.269266	0.0696384		0.05315	1.7858	0.05315	0.0786348	0.265326	0.355141	0.265326	0.0156381
0.054615	5.44369	0.054615	0.235546	0.273426	1.62616	0.273426	0.070363		0.053982	1.78693	0.053982	0.0786845	0.269486	0.358208	0.269486	0.0157731
0.055447	5.4458	0.055447	0.235637	0.277585	1.64001	0.277585	0.0709622		0.054814	1.78806	0.054814	0.0787343	0.273646	0.363281	0.273646	0.0159965
0.056279	5.44769	0.056279	0.235719	0.281745	1.65025	0.281745	0.0714055		0.055646	1.78915	0.055646	0.0787827	0.277806	0.364983	0.277806	0.0160715
0.057111	5.44652	0.057111	0.235668	0.285905	1.65563	0.285905	0.0716383		0.056478	1.78993	0.056478	0.0788169	0.281966	0.364067	0.281966	0.0160311
0.057943	5.44504	0.057943	0.235604	0.290065	1.65624	0.290065	0.0716647		0.05731	1.78972	0.05731	0.0788075	0.286127	0.361679	0.286127	0.015926
0.058774	5.44357	0.058774	0.23554	0.294225	1.65257	0.294225	0.0715059		0.058142	1.78941	0.058142	0.0787941	0.290287	0.361122	0.290287	0.0159015
0.059606	5.44209	0.059606	0.235476	0.298384	1.64524	0.298384	0.0711887		0.058974	1.78914	0.058974	0.078782	0.294447	0.361977	0.294447	0.0159391
0.060438	5.4406	0.060438	0.235412	0.302544	1.63532	0.302544	0.0707592		0.059806	1.78885	0.059806	0.0787692	0.298607	0.362305	0.298607	0.0159535
0.06127	5.43913	0.06127	0.235348	0.306704	1.62448	0.306704	0.0702904		0.060638	1.78856	0.060638	0.0787565	0.302767	0.361702	0.302767	0.015927
0.062102	5.43849	0.062102	0.23532	0.310864	1.61486	0.310864	0.0698741		0.06147	1.78947	0.06147	0.0787967	0.306928	0.360886	0.306928	0.0158911
0.062934	5.43794	0.062934	0.235297	0.315023	1.6086	0.315023	0.0696034		0.062302	1.79497	0.062302	0.0790387	0.311088	0.362885	0.311088	0.0159791
0.063766	5.43739	0.063766	0.235273	0.319183	1.60345	0.319183	0.0693803		0.063134	1.80045	0.063134	0.0792799	0.315248	0.362404	0.315248	0.0159579
0.064598	5.43684	0.064598	0.235249	0.323343	1.59648	0.323343	0.0690788		0.063966	1.80583	0.063966	0.079517	0.319408	0.361572	0.319408	0.0159213
0.06543	5.43631	0.06543	0.235226	0.327503	1.58665	0.327503	0.0686533		0.064798	1.81107	0.064798	0.0797475	0.323568	0.360367	0.323568	0.0158682
0.066261	5.43576	0.066261	0.235202	0.331663	1.57706	0.331663	0.0682387		0.06563	1.8165	0.06563	0.0799867	0.327729	0.359779	0.327729	0.0158423
0.067093	5.43552	0.067093	0.235192	0.335822	1.5723	0.335822	0.0680324		0.066462	1.82163	0.066462	0.0802125	0.331889	0.36351	0.331889	0.0160066
0.067925	5.43527	0.067925	0.235181	0.339982	1.56747	0.339982	0.0678234		0.067294	1.82388	0.067294	0.0803119	0.336049	0.363678	0.336049	0.016014
0.068757	5.435	0.068757	0.235169	0.344142	1.56222	0.344142	0.0675963		0.068126	1.82483	0.068126	0.0803535	0.340209	0.364662	0.340209	0.0160573
0.069589	5.43472	0.069589	0.235157	0.348302	1.55763	0.348302	0.0673976		0.068958	1.82577	0.068958	0.0803952	0.344369	0.365761	0.344369	0.0161057
0.070421	5.43446	0.070421	0.235146	0.352462	1.55367	0.352462	0.0672262		0.06979	1.82672	0.06979	0.0804369	0.34853	0.366325	0.34853	0.0161306
0.071253	5.43419	0.071253	0.235134	0.356621	1.54727	0.356621	0.0669496		0.070622	1.82767	0.070622	0.0804785	0.35269	0.36763	0.35269	0.016188
0.072085	5.4314	0.072085	0.235013	0.360781	1.53953	0.360781	0.0666145		0.071454	1.82855	0.071454	0.0805175	0.35685	0.366646	0.35685	0.0161447
0.072916	5.4256	0.072916	0.234763	0.364941	1.53429	0.364941	0.066388		0.072286	1.82884	0.072286	0.0805303	0.36101	0.367317	0.36101	0.0161742
0.073748	5.41945	0.073748	0.234497	0.369101	1.53323	0.369101	0.0663418		0.073118	1.82898	0.073118	0.0805363	0.36517	0.367943	0.36517	0.0162018
0.07458	5.41336	0.07458	0.234233	0.37326	1.53058	0.37326	0.0662273		0.07395	1.82913	0.07395	0.080543	0.369331	0.367935	0.369331	0.0162015
0.075412	5.40721	0.075412	0.233967	0.37742	1.52717	0.37742	0.0660797		0.074782	1.82929	0.074782	0.0805498	0.373491	0.369934	0.373491	0.0162895
0.076244	5.40109	0.076244	0.233702	0.38158	1.52659	0.38158	0.0660546		0.075614	1.82945	0.075614	0.0805572	0.377651	0.372757	0.377651	0.0164138
0.077076	5.39493	0.077076	0.233436	0.38574	1.52588	0.38574	0.0660239		0.076446	1.82958	0.076446	0.0805625	0.381811	0.374008	0.381811	0.0164689
0.077908	5.38835	0.077908	0.233151	0.3899	1.52244	0.3899	0.065875		0.077278	1.82951	0.077278	0.0805598	0.385971	0.373573	0.385971	0.0164497
0.07874	5.38181	0.07874	0.232868	0.394059	1.52262	0.394059	0.065883		0.078109	1.82889	0.078109	0.0805323	0.390132	0.372307	0.390132	0.016394
0.079572	5.37523	0.079572	0.232583	0.398219	1.52493	0.398219	0.065983		0.078941	1.82828	0.078941	0.0805054	0.394292	0.370453	0.394292	0.0163123
0.080403	5.36873	0.080403	0.232302	0.402379	1.52886	0.402379	0.066153		0.079773	1.82765	0.079773	0.0804779	0.398452	0.375259	0.398452	0.016524
0.081235	5.36215	0.081235	0.232017	0.406539	1.53223	0.406539	0.0662989		0.080605	1.82704	0.080605	0.080451	0.402612	0.377151	0.402612	0.0166073
0.082067	5.35556	0.082067	0.231732	0.410699	1.53347	0.410699	0.0663524		0.081437	1.82643	0.081437	0.0804241	0.406772	0.378746	0.406772	0.0166775
0.082899	5.35062	0.082899	0.231518	0.414858	1.5349	0.414858	0.0664141		0.082269	1.82591	0.082269	0.0804012	0.410933	0.381203	0.410933	0.0167857
0.083731	5.34612	0.083731	0.231323	0.419018	1.53713	0.419018	0.0665108		0.083101	1.82596	0.083101	0.0804033	0.415093	0.381142	0.415093	0.016783
0.084563	5.34164	0.084563	0.23113	0.423178	1.5371	0.423178	0.0665095		0.083933	1.82605	0.083933	0.0804073	0.419253	0.38166	0.419253	0.0168058
0.085395	5.33717	0.085395	0.230936	0.427338	1.53671	0.427338	0.0664927		0.084765	1.82614	0.084765	0.0804113	0.423413	0.383179	0.423413	0.0168727
0.086227	5.33266	0.086227	0.230741	0.431498	1.53741	0.431498	0.0665227		0.085597	1.82625	0.085597	0.080416	0.427573	0.385094	0.427573	0.016957
0.087058	5.32817	0.087058	0.230547	0.435657	1.53801	0.435657	0.0665488		0.086429	1.82632	0.086429	0.0804194	0.431734	0.386841	0.431734	0.0170339
0.08789	5.32344	0.08789	0.230342	0.439817	1.53569	0.439817	0.0664484		0.087261	1.82638	0.087261	0.0804221	0.435894	0.387985	0.435894	0.0170843
0.088722	5.31865	0.088722	0.230135	0.443977	1.53535	0.443977	0.0664336		0.088093	1.82613	0.088093	0.0804107	0.440054	0.38459	0.440054	0.0169348
0.089554	5.31384	0.089554	0.229927	0.448137	1.5372	0.448137	0.0665138		0.088925	1.82573	0.088925	0.0803932	0.444214	0.38472	0.444214	0.0169406
0.090386	5.30904	0.090386	0.229719	0.452296	1.54021	0.452296	0.0666439		0.089757	1.82536	0.089757	0.0803771	0.448374	0.386719	0.448374	0.0170286
0.091218	5.30423	0.091218	0.229511	0.456456	1.54333	0.456456	0.0667792		0.090589	1.82497	0.090589	0.0803596	0.452535	0.388008	0.452535	0.0170853
0.09205	5.29941	0.09205	0.229302	0.460616	1.54567	0.460616	0.0668803		0.091421	1.82459	0.091421	0.0803428	0.456695	0.386528	0.456695	0.0170202
0.092882	5.29501	0.092882	0.229112	0.464776	1.55019	0.464776	0.0670757		0.092253	1.8243	0.092253	0.08033	0.460855	0.383171	0.460855	0.0168723
0.093713	5.29099	0.093713	0.228938	0.468936	1.55533	0.468936	0.0672982		0.093085	1.82451	0.093085	0.0803395	0.465015	0.379921	0.465015	0.0167292
0.094545	5.28702	0.094545	0.228766	0.473095	1.55959	0.473095	0.0674827		0.093917	1.8253	0.093917	0.0803744	0.469175	0.378059	0.469175	0.0166472
0.095377	5.28302	0.095377	0.228593	0.477255	1.56229	0.477255	0.0675992		0.094749	1.8261	0.094749	0.0804093	0.473336	0.37812	0.473336	0.0166499
0.096209	5.27901	0.096209	0.22842	0.481415	1.56667	0.481415	0.0677891		0.095581	1.82687	0.095581	0.0804436	0.477496	0.379349	0.477496	0.0167041
0.097041	5.27502	0.097041	0.228247	0.485575	1.56876	0.485575	0.0678792		0.096413	1.82767	0.096413	0.0804785	0.481656	0.376663	0.481656	0.0165858
0.097873	5.27162	0.097873	0.2281	0.489735	1.57041	0.489735	0.0679508		0.097245	1.82838	0.097245	0.0805101	0.485816	0.372864	0.485816	0.0164185
0.098705	5.27092	0.098705	0.22807	0.493894	1.57303	0.493894	0.0680641		0.098077	1.82869	0.098077	0.0805236	0.489976	0.36853	0.489976	0.0162277
0.099537	5.27065	0.099537	0.228058	0.498054	1.57604	0.498054	0.0681945		0.098909	1.82812	0.098909	0.0804987	0.494137	0.364891	0.494137	0.0160674
0.100369	5.27039	0.100369	0.228047	0.502214	1.57513	0.502214	0.0681549		0.099741	1.82758	0.099741	0.0804745	0.498297	0.36322	0.498297	0.0159938
0.1012	5.27011	0.1012	0.228035	0.506374	1.57406	0.506374	0.0681086		0.100573	1.82701	0.100573	0.0804496	0.502457	0.363373	0.502457	0.0160006
0.102032	5.26985	0.102032	0.228024	0.510534	1.57529	0.510534	0.0681621		0.101405	1.82645	0.101405	0.0804248	0.506617	0.363541	0.506617	0.016008
0.102864	5.26984	0.102864	0.228023	0.514693	1.57935	0.514693	0.0683377		0.102237	1.8259	0.102237	0.0804006	0.510777	0.362274	0.510777	0.0159522
0.103696	5.27065	0.103696	0.228058	0.518853	1.58543	0.518853	0.0686005		0.103069	1.82405	0.103069	0.0803193	0.514938	0.359276	0.514938	0.0158202
0.104528	5.27148	0.104528	0.228094	0.523013	1.58925	0.523013	0.0687659		0.1039	1.81761	0.1039	0.0800358	0.519098	0.356201	0.519098	0.0156848
0.10536	5.27231	0.10536	0.22813	0.527173	1.5961	0.527173	0.0690624		0.104732	1.81111	0.104732	0.0797495	0.523258	0.358498	0.523258	0.0157859
0.106192	5.27312	0.106192	0.228165	0.531332	1.60085	0.531332	0.069268		0.105564	1.80466	0.105564	0.0794653	0.527418	0.36084	0.527418	0.015889
0.107024	5.27393	0.107024	0.2282	0.535492	1.60323	0.535492	0.0693707		0.106396	1.7982	0.106396	0.0791811	0.531578	0.363686	0.531578	0.0160144
0.107855	5.27475	0.107855	0.228235	0.539652	1.60695	0.539652	0.0695318		0.107228	1.79173	0.107228	0.0788962	0.535739	0.366531	0.535739	0.0161396
0.108687	5.27214	0.108687	0.228123	0.543812	1.61587	0.543812	0.069918		0.10806	1.78593	0.10806	0.0786409	0.539899	0.365723	0.539899	0.0161041
0.109519	5.26756	0.109519	0.227924	0.547972	1.62427	0.547972	0.0702815		0.108892	1.78255	0.108892	0.0784917	0.544059	0.365021	0.544059	0.0160731
0.110351	5.26274	0.110351	0.227716	0.552131	1.63087	0.552131	0.0705667		0.109724	1.77974	0.109724	0.0783681	0.548219	0.366447	0.548219	0.0161359
0.111183	5.25789	0.111183	0.227506	0.556291	1.63557	0.556291	0.0707704		0.110556	1.77689	0.110556	0.0782424	0.552379	0.369232	0.552379	0.0162586
0.112015	5.25305	0.112015	0.227297	0.560451	1.63813	0.560451	0.070881		0.111388	1.77408	0.111388	0.0781188	0.55654	0.372559	0.55654	0.0164051
0.112847	5.2482	0.112847	0.227087	0.564611	1.64166	0.564611	0.0710335		0.11222	1.77124	0.11222	0.0779938	0.5607	0.375931	0.5607	0.0165535
0.113679	5.24493	0.113679	0.226945	0.568771	1.64366	0.568771	0.0711203		0.113052	1.76868	0.113052	0.077881	0.56486	0.377289	0.56486	0.0166133
0.114511	5.24383	0.114511	0.226898	0.57293	1.6469	0.57293	0.0712603		0.113884	1.76732	0.113884	0.0778212	0.56902	0.376457	0.56902	0.0165767
0.115342	5.24318	0.115342	0.226869	0.57709	1.65198	0.57709	0.0714802		0.114716	1.7668	0.114716	0.0777983	0.57318	0.374344	0.57318	0.0164837
0.116174	5.24252	0.116174	0.226841	0.58125	1.65655	0.58125	0.0716779		0.115548	1.7663	0.115548	0.0777761	0.577341	0.37159	0.577341	0.0163624
0.117006	5.24188	0.117006	0.226813	0.58541	1.65796	0.58541	0.071739		0.11638	1.76578	0.11638	0.0777533	0.581501	0.369553	0.581501	0.0162727
0.117838	5.24123	0.117838	0.226785	0.58957	1.66032	0.58957	0.0718413		0.117212	1.76529	0.117212	0.0777318	0.585661	0.374031	0.585661	0.0164699
0.11867	5.24101	0.11867	0.226776	0.593729	1.66227	0.593729	0.0719255		0.118044	1.76488	0.118044	0.0777137	0.589821	0.371361	0.589821	0.0163523
0.119502	5.24268	0.119502	0.226848	0.597889	1.663	0.597889	0.0719572		0.118876	1.76477	0.118876	0.077709	0.593981	0.367676	0.593981	0.01619
0.120334	5.24478	0.120334	0.226939	0.602049	1.66384	0.602049	0.0719935		0.119708	1.76601	0.119708	0.0777634	0.598142	0.366119	0.598142	0.0161215
0.121166	5.2469	0.121166	0.227031	0.606209	1.66608	0.606209	0.0720902		0.12054	1.76729	0.12054	0.0778198	0.602302	0.36338	0.602302	0.0160009
0.121997	5.24902	0.121997	0.227122	0.610368	1.66908	0.610368	0.0722203		0.121372	1.76855	0.121372	0.0778756	0.606462	0.361664	0.606462	0.0159253
0.122829	5.25114	0.122829	0.227214	0.614528	1.67072	0.614528	0.0722912		0.122204	1.76984	0.122204	0.077932	0.610622	0.362564	0.610622	0.0159649
0.123661	5.25323	0.123661	0.227305	0.618688	1.67062	0.618688	0.072287		0.123036	1.7711	0.123036	0.0779878	0.614782	0.364426	0.614782	0.0160469
0.124493	5.25523	0.124493	0.227391	0.622848	1.67075	0.622848	0.0722925		0.123868	1.77237	0.123868	0.0780435	0.618943	0.366249	0.618943	0.0161272
0.125325	5.25725	0.125325	0.227478	0.627008	1.67452	0.627008	0.0724556		0.1247	1.77321	0.1247	0.0780805	0.623103	0.369209	0.623103	0.0162576
0.126157	5.25922	0.126157	0.227563	0.631167	1.67726	0.631167	0.0725741		0.125532	1.77402	0.125532	0.0781161	0.627263	0.367958	0.627263	0.0162025
0.126989	5.26123	0.126989	0.22765	0.635327	1.68161	0.635327	0.0727623		0.126364	1.77483	0.126364	0.0781517	0.631423	0.370178	0.631423	0.0163002
0.127821	5.26321	0.127821	0.227736	0.639487	1.68769	0.639487	0.0730254		0.127196	1.77562	0.127196	0.0781867	0.635583	0.372429	0.635583	0.0163993
0.128652	5.2652	0.128652	0.227822	0.643647	1.69234	0.643647	0.0732268		0.128028	1.77644	0.128028	0.0782229	0.639744	0.373466	0.639744	0.016445
0.129484	5.26636	0.129484	0.227872	0.647807	1.69617	0.647807	0.0733925		0.12886	1.77724	0.12886	0.0782579	0.643904	0.375687	0.643904	0.0165428
0.130316	5.26709	0.130316	0.227904	0.651966	1.69856	0.651966	0.0734955		0.129691	1.77748	0.129691	0.0782686	0.648064	0.379936	0.648064	0.0167299
0.131148	5.26781	0.131148	0.227935	0.656126	1.70232	0.656126	0.0736583		0.130523	1.7775	0.130523	0.0782693	0.652224	0.381111	0.652224	0.0167816
0.13198	5.26851	0.13198	0.227965	0.660286	1.70802	0.660286	0.0739052		0.131355	1.77753	0.131355	0.0782707	0.656384	0.381447	0.656384	0.0167964
0.132812	5.26921	0.132812	0.227996	0.664446	1.71229	0.664446	0.0740897		0.132187	1.77754	0.132187	0.0782713	0.660545	0.382881	0.660545	0.0168596
0.133644	5.2699	0.133644	0.228025	0.668606	1.71441	0.668606	0.0741815		0.133019	1.77756	0.133019	0.078272	0.664705	0.386002	0.664705	0.016997
0.134476	5.26994	0.134476	0.228027	0.672765	1.71589	0.672765	0.0742456		0.133851	1.77756	0.133851	0.078272	0.668865	0.385445	0.668865	0.0169725
0.135308	5.26916	0.135308	0.227994	0.676925	1.71686	0.676925	0.0742875		0.134683	1.77701	0.134683	0.0782478	0.673025	0.385391	0.673025	0.0169701
0.136139	5.26827	0.136139	0.227955	0.681085	1.71793	0.681085	0.074334		0.135515	1.77557	0.135515	0.0781847	0.677185	0.387138	0.677185	0.017047
0.136971	5.26737	0.136971	0.227916	0.685245	1.72113	0.685245	0.0744723		0.136347	1.77414	0.136347	0.0781215	0.681346	0.389366	0.681346	0.0171451
0.137803	5.26645	0.137803	0.227876	0.689404	1.72499	0.689404	0.0746394		0.137179	1.7727	0.137179	0.0780583	0.685506	0.390144	0.685506	0.0171794
0.138635	5.26556	0.138635	0.227838	0.693564	1.7291	0.693564	0.074817		0.138011	1.77129	0.138011	0.0779959	0.689666	0.388008	0.689666	0.0170853
0.139467	5.26434	0.139467	0.227785	0.697724	1.73171	0.697724	0.0749302		0.138843	1.76985	0.138843	0.0779327	0.693826	0.388634	0.693826	0.0171129
0.140299	5.26237	0.140299	0.2277	0.701884	1.73283	0.701884	0.0749788		0.139675	1.76885	0.139675	0.0778884	0.697986	0.390617	0.697986	0.0172002
0.141131	5.26027	0.141131	0.227609	0.706044	1.73493	0.706044	0.0750695		0.140507	1.76904	0.140507	0.0778971	0.702147	0.391769	0.702147	0.0172509
0.141963	5.25818	0.141963	0.227518	0.710203	1.73806	0.710203	0.0752049		0.141339	1.76923	0.141339	0.0779052	0.706307	0.391167	0.706307	0.0172244
0.142794	5.25609	0.142794	0.227428	0.714363	1.74116	0.714363	0.0753389		0.142171	1.76942	0.142171	0.0779139	0.710467	0.391106	0.710467	0.0172218
0.143626	5.25398	0.143626	0.227337	0.718523	1.74284	0.718523	0.0754115		0.143003	1.76962	0.143003	0.0779226	0.714627	0.389931	0.714627	0.01717
0.144458	5.25165	0.144458	0.227236	0.722683	1.74379	0.722683	0.0754528		0.143835	1.76981	0.143835	0.0779307	0.718787	0.388824	0.718787	0.0171213
0.14529	5.24824	0.14529	0.227089	0.726843	1.74657	0.726843	0.075573		0.144667	1.77	0.144667	0.0779394	0.722948	0.387939	0.722948	0.0170823
0.146122	5.24471	0.146122	0.226935	0.731002	1.74786	0.731002	0.0756291		0.145499	1.7702	0.145499	0.0779482	0.727108	0.386604	0.727108	0.0170235
0.146954	5.24114	0.146954	0.226781	0.735162	1.74791	0.735162	0.0756311		0.146331	1.77037	0.146331	0.0779555	0.731268	0.385742	0.731268	0.0169856
0.147786	5.23761	0.147786	0.226628	0.739322	1.74889	0.739322	0.0756733		0.147163	1.77055	0.147163	0.0779636	0.735428	0.386467	0.735428	0.0170175
0.148618	5.23407	0.148618	0.226475	0.743482	1.75159	0.743482	0.0757902		0.147995	1.77074	0.147995	0.0779717	0.739588	0.384918	0.739588	0.0169493
0.14945	5.23053	0.14945	0.226322	0.747642	1.75572	0.747642	0.0759691		0.148827	1.77092	0.148827	0.0779797	0.743749	0.381844	0.743749	0.0168139
0.150281	5.23036	0.150281	0.226315	0.751801	1.75991	0.751801	0.0761504		0.149659	1.77103	0.149659	0.0779845	0.747909	0.38105	0.747909	0.016779
0.151113	5.23146	0.151113	0.226362	0.755961	1.76457	0.755961	0.076352		0.150491	1.7706	0.150491	0.0779656	0.752069	0.382011	0.752069	0.0168213
0.151945	5.23262	0.151945	0.226413	0.760121	1.7692	0.760121	0.0765524		0.151323	1.77005	0.151323	0.0779414	0.756229	0.383018	0.756229	0.0168656
0.152777	5.23379	0.152777	0.226463	0.764281	1.7728	0.764281	0.0767082		0.152155	1.7695	0.152155	0.0779173	0.760389	0.383072	0.760389	0.016868
0.153609	5.23496	0.153609	0.226514	0.76844	1.77449	0.76844	0.0767812		0.152987	1.76895	0.152987	0.077893	0.76455	0.382652	0.76455	0.0168495
0.154441	5.23614	0.154441	0.226565	0.7726	1.77759	0.7726	0.0769152		0.153819	1.76839	0.153819	0.0778682	0.76871	0.382103	0.76871	0.0168253
0.155273	5.23789	0.155273	0.22664	0.77676	1.78162	0.77676	0.0770895		0.154651	1.76785	0.154651	0.0778447	0.77287	0.381844	0.77287	0.0168139
0.156105	5.24005	0.156105	0.226734	0.78092	1.78726	0.78092	0.0773338		0.155482	1.76724	0.155482	0.0778178	0.77703	0.380478	0.77703	0.0167538
0.156936	5.24211	0.156936	0.226823	0.78508	1.7932	0.78508	0.077591		0.156314	1.76663	0.156314	0.0777909	0.78119	0.381577	0.78119	0.0168022
0.157768	5.24406	0.157768	0.226908	0.789239	1.796	0.789239	0.0777121		0.157146	1.76602	0.157146	0.0777641	0.785351	0.384544	0.785351	0.0169328
0.1586	5.24612	0.1586	0.226997	0.793399	1.7962	0.793399	0.0777204		0.157978	1.76541	0.157978	0.0777372	0.789511	0.38549	0.789511	0.0169745
0.159432	5.24831	0.159432	0.227091	0.797559	1.79709	0.797559	0.077759		0.15881	1.76482	0.15881	0.077711	0.793671	0.384567	0.793671	0.0169338
0.160264	5.24974	0.160264	0.227153	0.801719	1.80032	0.801719	0.077899		0.159642	1.76419	0.159642	0.0776834	0.797831	0.38353	0.797831	0.0168882
0.161096	5.2486	0.161096	0.227104	0.805879	1.80495	0.805879	0.078099		0.160474	1.76334	0.160474	0.0776458	0.801991	0.382393	0.801991	0.0168381
0.161928	5.24631	0.161928	0.227005	0.810038	1.80855	0.810038	0.0782549		0.161306	1.76195	0.161306	0.0775847	0.806152	0.381981	0.806152	0.0168199
0.16276	5.24403	0.16276	0.226906	0.814198	1.811	0.814198	0.0783612		0.162138	1.76057	0.162138	0.0775242	0.810312	0.38382	0.810312	0.0169009
0.163591	5.24176	0.163591	0.226808	0.818358	1.81421	0.818358	0.0784998		0.16297	1.75917	0.16297	0.0774624	0.814472	0.386665	0.814472	0.0170262
0.164423	5.23949	0.164423	0.22671	0.822518	1.81553	0.822518	0.0785569		0.163802	1.75777	0.163802	0.0774006	0.818632	0.388275	0.818632	0.0170971
0.165255	5.23721	0.165255	0.226611	0.826678	1.81612	0.826678	0.0785827		0.164634	1.75638	0.164634	0.0773394	0.822792	0.387917	0.822792	0.0170813
0.166087	5.23596	0.166087	0.226557	0.830837	1.82068	0.830837	0.0787798		0.165466	1.75478	0.165466	0.0772689	0.826953	0.386116	0.826953	0.017002
0.166919	5.23523	0.166919	0.226525	0.834997	1.82309	0.834997	0.0788841		0.166298	1.75185	0.166298	0.0771399	0.831113	0.383926	0.831113	0.0169056
0.167751	5.2345	0.167751	0.226494	0.839157	1.82657	0.839157	0.0790346		0.16713	1.7489	0.16713	0.0770102	0.835273	0.385086	0.835273	0.0169567
0.168583	5.23375	0.168583	0.226461	0.843317	1.83086	0.843317	0.0792201		0.167962	1.74594	0.167962	0.0768798	0.839433	0.387115	0.839433	0.017046
0.169415	5.233	0.169415	0.226429	0.847476	1.83389	0.847476	0.0793515		0.168794	1.743	0.168794	0.0767502	0.843593	0.388374	0.843593	0.0171015
0.170247	5.23225	0.170247	0.226397	0.851636	1.83532	0.851636	0.0794133		0.169626	1.74004	0.169626	0.0766198	0.847754	0.387886	0.847754	0.01708
0.171078	5.23297	0.171078	0.226428	0.855796	1.83508	0.855796	0.079403		0.170458	1.7374	0.170458	0.0765036	0.851914	0.384636	0.851914	0.0169369
0.17191	5.23469	0.17191	0.226502	0.859956	1.83453	0.859956	0.0793789		0.17129	1.73619	0.17129	0.0764505	0.856074	0.380341	0.856074	0.0167477
0.172742	5.23659	0.172742	0.226584	0.864116	1.83528	0.864116	0.0794116		0.172122	1.73558	0.172122	0.0764236	0.860234	0.377266	0.860234	0.0166123
0.173574	5.23848	0.173574	0.226666	0.868275	1.83625	0.868275	0.0794535		0.172954	1.73492	0.172954	0.0763947	0.864394	0.376579	0.864394	0.0165821
0.174406	5.24036	0.174406	0.226747	0.872435	1.83503	0.872435	0.0794007		0.173786	1.73424	0.173786	0.0763645	0.868554	0.377434	0.868554	0.0166197
0.175238	5.24225	0.175238	0.226829	0.876595	1.83687	0.876595	0.0794802		0.174618	1.73355	0.174618	0.0763343	0.872715	0.378044	0.872715	0.0166466
0.17607	5.24426	0.17607	0.226916	0.880755	1.83514	0.880755	0.0794053		0.17545	1.73286	0.17545	0.076304	0.876875	0.37661	0.876875	0.0165834
0.176902	5.24644	0.176902	0.227011	0.884915	1.83056	0.884915	0.0792073		0.176282	1.7334	0.176282	0.0763275	0.881035	0.377548	0.881035	0.0166247
0.177733	5.24867	0.177733	0.227107	0.889074	1.82741	0.889074	0.0790709		0.177114	1.73599	0.177114	0.0764417	0.885195	0.380508	0.885195	0.0167551
0.178565	5.25089	0.178565	0.227203	0.893234	1.82716	0.893234	0.07906		0.177946	1.7388	0.177946	0.0765654	0.889355	0.383308	0.889355	0.0168784
0.179397	5.25311	0.179397	0.227299	0.897394	1.82842	0.897394	0.0791145		0.178778	1.74161	0.178778	0.076689	0.893516	0.384956	0.893516	0.0169509
0.180229	5.25534	0.180229	0.227396	0.901554	1.8299	0.901554	0.0791789		0.17961	1.7444	0.17961	0.076812	0.897676	0.386658	0.897676	0.0170259
0.181061	5.25725	0.181061	0.227478	0.905713	1.83147	0.905713	0.0792465		0.180442	1.74722	0.180442	0.0769363	0.901836	0.386864	0.901836	0.017035
0.181893	5.25851	0.181893	0.227533	0.909873	1.83291	0.909873	0.0793089		0.181273	1.74997	0.181273	0.0770572	0.905996	0.384438	0.905996	0.0169281
0.182725	5.25957	0.182725	0.227579	0.914033	1.83432	0.914033	0.07937		0.182105	1.75229	0.182105	0.0771594	0.910156	0.380432	0.910156	0.0167517
0.183557	5.26064	0.183557	0.227625	0.918193	1.83785	0.918193	0.0795228		0.182937	1.75453	0.182937	0.0772581	0.914317	0.377495	0.914317	0.0166224
0.184389	5.26169	0.184389	0.22767	0.922353	1.84251	0.922353	0.0797245		0.183769	1.75682	0.183769	0.0773589	0.918477	0.377235	0.918477	0.016611
0.18522	5.26276	0.18522	0.227716	0.926512	1.84697	0.926512	0.0799174		0.184601	1.75908	0.184601	0.0774583	0.922637	0.375267	0.922637	0.0165243
0.186052	5.26369	0.186052	0.227757	0.930672	1.85136	0.930672	0.0801075		0.185433	1.76134	0.185433	0.0775578	0.926797	0.371277	0.926797	0.0163486
0.186884	5.263	0.186884	0.227727	0.934832	1.85515	0.934832	0.0802712		0.186265	1.76361	0.186265	0.0776579	0.930957	0.368233	0.930957	0.0162146
0.187716	5.26175	0.187716	0.227673	0.938992	1.8556	0.938992	0.0802907		0.187097	1.76514	0.187097	0.0777251	0.935118	0.368469	0.935118	0.016225
0.188548	5.26048	0.188548	0.227618	0.943152	1.85483	0.943152	0.0802574		0.187929	1.76649	0.187929	0.0777849	0.939278	0.368271	0.939278	0.0162162
0.18938	5.25922	0.18938	0.227563	0.947311	1.85332	0.947311	0.0801923		0.188761	1.76787	0.188761	0.0778454	0.943438	0.369576	0.943438	0.0162737
0.190212	5.25797	0.190212	0.227509	0.951471	1.85126	0.951471	0.0801032		0.189593	1.76923	0.189593	0.0779052	0.947598	0.372528	0.947598	0.0164037
0.191044	5.25671	0.191044	0.227455	0.955631	1.84926	0.955631	0.0800164		0.190425	1.7706	0.190425	0.0779656	0.951759	0.376205	0.951759	0.0165656
0.191875	5.25694	0.191875	0.227465	0.959791	1.84606	0.959791	0.0798781		0.191257	1.77196	0.191257	0.0780254	0.955919	0.379883	0.955919	0.0167276
0.192707	5.25757	0.192707	0.227492	0.963951	1.84593	0.963951	0.0798724		0.192089	1.77333	0.192089	0.0780859	0.960079	0.381645	0.960079	0.0168052
0.193539	5.25818	0.193539	0.227518	0.96811	1.84615	0.96811	0.0798817		0.192921	1.77472	0.192921	0.078147	0.964239	0.383934	0.964239	0.0169059
0.194371	5.25877	0.194371	0.227544	0.97227	1.84454	0.97227	0.079812		0.193753	1.77609	0.193753	0.0782075	0.968399	0.385834	0.968399	0.0169896
0.195203	5.25937	0.195203	0.22757	0.97643	1.84341	0.97643	0.0797632		0.194585	1.7775	0.194585	0.0782693	0.972559	0.387321	0.972559	0.0170551
0.196035	5.25996	0.196035	0.227596	0.98059	1.84562	0.98059	0.0798589		0.195417	1.77889	0.195417	0.0783305	0.97672	0.388771	0.97672	0.0171189
0.196867	5.26114	0.196867	0.227647	0.984749	1.84825	0.984749	0.0799728		0.196249	1.78027	0.196249	0.0783916	0.98088	0.38826	0.98088	0.0170964
0.197699	5.26256	0.197699	0.227708	0.988909	1.8522	0.988909	0.0801435		0.197081	1.78142	0.197081	0.078442	0.98504	0.386124	0.98504	0.0170024
0.19853	5.26396	0.19853	0.227769	0.993069	1.85704	0.993069	0.0803531		0.197913	1.78218	0.197913	0.0784756	0.9892	0.383957	0.9892	0.016907
0.199362	5.26538	0.199362	0.22783	0.997229	1.8604	0.997229	0.0804983		0.198745	1.78294	0.198745	0.0785092	0.99336	0.383087	0.99336	0.0168686
0.200194	5.26682	0.200194	0.227892	1.00139	1.86249	1.00139	0.0805888		0.199577	1.78369	0.199577	0.0785421	0.997521	0.384117	0.997521	0.016914
0.201026	5.26825	0.201026	0.227954	1.00555	1.86156	1.00555	0.0805489		0.200409	1.78442	0.200409	0.0785744	1.00168	0.386154	1.00168	0.0170037
0.201858	5.27196	0.201858	0.228115	1.00971	1.86224	1.00971	0.0805779		0.201241	1.78519	0.201241	0.078608	1.00584	0.385002	1.00584	0.016953
0.20269	5.27901	0.20269	0.22842	1.01387	1.86462	1.01387	0.0806812		0.202073	1.78612	0.202073	0.078649	1.01	0.383636	1.01	0.0168928
0.203522	5.28679	0.203522	0.228756	1.01803	1.8661	1.01803	0.0807453		0.202905	1.78778	0.202905	0.0787222	1.01416	0.38221	1.01416	0.01683
0.204354	5.29454	0.204354	0.229092	1.02219	1.86726	1.02219	0.0807951		0.203737	1.78944	0.203737	0.0787954	1.01832	0.379311	1.01832	0.0167024
0.205186	5.30232	0.205186	0.229428	1.02635	1.86761	1.02635	0.0808103		0.204569	1.79115	0.204569	0.0788707	1.02248	0.37854	1.02248	0.0166684
0.206017	5.31009	0.206017	0.229765	1.03051	1.86709	1.03051	0.0807878		0.205401	1.79283	0.205401	0.0789446	1.02664	0.379265	1.02664	0.0167004
0.206849	5.31812	0.206849	0.230112	1.03467	1.86691	1.03467	0.0807799		0.206233	1.79452	0.206233	0.0790192	1.0308	0.379753	1.0308	0.0167218
0.207681	5.32571	0.207681	0.230441	1.03883	1.86725	1.03883	0.0807948		0.207064	1.7962	0.207064	0.0790931	1.03496	0.379234	1.03496	0.016699
0.208513	5.33318	0.208513	0.230764	1.04299	1.86643	1.04299	0.0807595		0.207896	1.80057	0.207896	0.0792852	1.03912	0.377594	1.03912	0.0166268
0.209345	5.34061	0.209345	0.231085	1.04715	1.86784	1.04715	0.0808202		0.208728	1.80495	0.208728	0.0794781	1.04328	0.374786	1.04328	0.0165031
0.210177	5.34763	0.210177	0.231389	1.05131	1.86963	1.05131	0.0808978		0.20956	1.8093	0.20956	0.0796696	1.04744	0.371971	1.04744	0.0163792
0.211009	5.35426	0.211009	0.231676	1.05547	1.87103	1.05547	0.0809585		0.210392	1.81366	0.210392	0.0798617	1.0516	0.370659	1.0516	0.0163214
0.211841	5.36108	0.211841	0.231971	1.05963	1.87361	1.05963	0.0810701		0.211224	1.81804	0.211224	0.0800546	1.05576	0.371529	1.05576	0.0163597
0.212672	5.3687	0.212672	0.232301	1.06378	1.87665	1.06378	0.0812015		0.212056	1.82239	0.212056	0.0802461	1.05992	0.374138	1.05992	0.0164746
0.213504	5.37672	0.213504	0.232648	1.06794	1.88017	1.06794	0.081354		0.212888	1.82489	0.212888	0.0803562	1.06408	0.375107	1.06408	0.0165173
0.214336	5.38466	0.214336	0.232991	1.07211	1.88176	1.07211	0.0814227		0.21372	1.82663	0.21372	0.0804328	1.06824	0.376541	1.06824	0.0165804
0.215168	5.39258	0.215168	0.233334	1.07627	1.88196	1.07627	0.0814313		0.214552	1.82835	0.214552	0.0805088	1.0724	0.377106	1.0724	0.0166053
216	5.40051	216	0.233677	1.08042	1.88355	1.08042	0.0815003		0.215384	1.83011	0.215384	0.080586	1.07656	0.376099	1.07656	0.0165609
0.216832	5.40845	0.216832	0.23402	1.08458	1.88697	1.08458	0.0816482		0.216216	1.83183	0.216216	0.080662	1.08072	0.37487	1.08072	0.0165068
0.217664	5.41713	0.217664	0.234396	1.08874	1.88784	1.08874	0.0816858		0.217048	1.8335	0.217048	0.0807352	1.08489	0.373634	1.08489	0.0164524
0.218496	5.42686	0.218496	0.234817	1.0929	1.8871	1.0929	0.0816538		0.21788	1.83356	0.21788	0.0807379	1.08905	0.374428	1.08905	0.0164874
0.219327	5.43698	0.219327	0.235255	1.09706	1.88618	1.09706	0.0816138		0.218712	1.83145	0.218712	0.0806451	1.0932	0.376411	1.0932	0.0165747
0.220159	5.44708	0.220159	0.235692	1.10122	1.88466	1.10122	0.0815481		0.219544	1.82936	0.219544	0.0805531	1.09736	0.377625	1.09736	0.0166281
0.220991	5.4572	0.220991	0.23613	1.10538	1.88402	1.10538	0.0815204		0.220376	1.82724	0.220376	0.0804597	1.10153	0.377304	1.10153	0.016614
0.221823	5.4673	0.221823	0.236567	1.10954	1.88598	1.10954	0.0816053		0.221208	1.82515	0.221208	0.0803677	1.10569	0.378883	1.10569	0.0166835
0.222655	5.47827	0.222655	0.237042	1.1137	1.8898	1.1137	0.0817706		0.22204	1.82306	0.22204	0.0802756	1.10985	0.378609	1.10985	0.0166715
0.223487	5.4912	0.223487	0.237601	1.11786	1.89271	1.11786	0.0818967		0.222872	1.82123	0.222872	0.080195	1.11401	0.377846	1.11401	0.0166379
0.224319	5.50508	0.224319	0.238202	1.12202	1.89394	1.12202	0.0819499		0.223704	1.82033	0.223704	0.0801554	1.11817	0.378113	1.11817	0.0166496
0.225151	5.51897	0.225151	0.238803	1.12618	1.89471	1.12618	0.0819832		0.224536	1.8195	0.224536	0.0801191	1.12233	0.377953	1.12233	0.0166426
0.225983	5.5329	0.225983	0.239405	1.13034	1.89674	1.13034	0.082071		0.225368	1.81871	0.225368	0.0800841	1.12649	0.377899	1.12649	0.0166402
0.226814	5.54677	0.226814	0.240006	1.1345	1.89909	1.1345	0.0821724		0.2262	1.81786	0.2262	0.0800465	1.13065	0.379135	1.13065	0.0166946
0.227646	5.56146	0.227646	0.240641	1.13866	1.90205	1.13866	0.0823008		0.227032	1.81696	0.227032	0.0800069	1.13481	0.38031	1.13481	0.0167464
0.228478	5.57983	0.228478	0.241436	1.14282	1.90501	1.14282	0.0824289		0.227864	1.81612	0.227864	0.0799699	1.13897	0.380241	1.13897	0.0167433
0.22931	5.60028	0.22931	0.242321	1.14698	1.90473	1.14698	0.0824167		0.228696	1.81656	0.228696	0.0799894	1.14313	0.378616	1.14313	0.0166718
0.230142	5.62068	0.230142	0.243204	1.15114	1.90144	1.15114	0.0822741		0.229528	1.81741	0.229528	0.080027	1.14729	0.374413	1.14729	0.0164867
0.230974	5.64111	0.230974	0.244088	1.1553	1.89836	1.1553	0.082141		0.23036	1.81828	0.23036	0.0800653	1.15145	0.372513	1.15145	0.016403
0.231806	5.66147	0.231806	0.244969	1.15946	1.89762	1.15946	0.082109		0.231192	1.81915	0.231192	0.0801036	1.15561	0.3713	1.15561	0.0163496
0.232638	5.68195	0.232638	0.245855	1.16362	1.89906	1.16362	0.0821714		0.232024	1.82004	0.232024	0.0801426	1.15977	0.369301	1.15977	0.0162616
0.233469	5.70169	0.233469	0.246709	1.16778	1.90139	1.16778	0.0822721		0.232855	1.82091	0.232855	0.0801809	1.16393	0.36869	1.16393	0.0162347
0.234301	5.7209	0.234301	0.24754	1.17194	1.9032	1.17194	0.0823503		0.233687	1.82231	0.233687	0.0802427	1.16809	0.367363	1.16809	0.0161763
0.235133	5.7402	0.235133	0.248375	1.1761	1.90482	1.1761	0.0824206		0.234519	1.82384	0.234519	0.0803099	1.17225	0.36451	1.17225	0.0160506
0.235965	5.7596	0.235965	0.249215	1.18026	1.90543	1.18026	0.0824471		0.235351	1.82535	0.235351	0.0803764	1.17641	0.36068	1.17641	0.015882
0.236797	5.77882	0.236797	0.250046	1.18442	1.9056	1.18442	0.0824543		0.236183	1.82684	0.236183	0.0804422	1.18057	0.356857	1.18057	0.0157137
0.237629	5.7981	0.237629	0.25088	1.18858	1.90827	1.18858	0.0825699		0.237015	1.82837	0.237015	0.0805094	1.18473	0.354538	1.18473	0.0156115
0.238461	5.81812	0.238461	0.251747	1.19274	1.91135	1.19274	0.0827032		0.237847	1.82987	0.237847	0.0805753	1.18889	0.355797	1.18889	0.015667
0.239293	5.83865	0.239293	0.252635	1.1969	1.91121	1.1969	0.0826969		0.238679	1.83235	0.238679	0.0806848	1.19305	0.356346	1.19305	0.0156911
0.240125	5.85939	0.240125	0.253533	1.20106	1.9099	1.20106	0.0826402		0.239511	1.83562	0.239511	0.0808286	1.19721	0.355637	1.19721	0.0156599
0.240956	5.88007	0.240956	0.254427	1.20522	1.90865	1.20522	0.0825863		0.240343	1.83902	0.240343	0.0809784	1.20137	0.355125	1.20137	0.0156374
0.241788	5.90068	0.241788	0.255319	1.20938	1.90581	1.20938	0.0824632		0.241175	1.84241	0.241175	0.0811276	1.20553	0.353928	1.20553	0.0155847
0.24262	5.92133	0.24262	0.256212	1.21354	1.90364	1.21354	0.0823695		0.242007	1.84576	0.242007	0.0812754	1.20969	0.352646	1.20969	0.0155282
0.243452	5.94127	0.243452	0.257075	1.2177	1.90394	1.2177	0.0823823		0.242839	1.84915	0.242839	0.0814246	1.21385	0.350876	1.21385	0.0154503
0.244284	5.96021	0.244284	0.257895	1.22186	1.90426	1.22186	0.0823962		0.243671	1.85042	0.243671	0.0814803	1.21801	0.350967	1.21801	0.0154543
0.245116	5.97887	0.245116	0.258702	1.22602	1.90305	1.22602	0.082344		0.244503	1.84851	0.244503	0.0813963	1.22217	0.352455	1.22217	0.0155198
0.245948	5.99756	0.245948	0.259511	1.23018	1.90086	1.23018	0.082249		0.245335	1.84607	0.245335	0.0812888	1.22633	0.352112	1.22633	0.0155047
0.24678	6.01622	0.24678	0.260318	1.23434	1.90029	1.23434	0.0822245		0.246167	1.84363	0.246167	0.0811813	1.23049	0.348907	1.23049	0.0153636
0.247611	6.03487	0.247611	0.261125	1.2385	1.90422	1.2385	0.0823946		0.246999	1.84117	0.246999	0.0810731	1.23465	0.347008	1.23465	0.01528
0.248443	6.05357	0.248443	0.261935	1.24266	1.90818	1.24266	0.0825659		0.247831	1.83873	0.247831	0.0809657	1.23881	0.347878	1.23881	0.0153183
0.249275	6.07309	0.249275	0.262779	1.24682	1.90929	1.24682	0.0826141		0.248663	1.83661	0.248663	0.0808723	1.24297	0.349388	1.24297	0.0153848
0.250107	6.09309	0.250107	0.263645	1.25098	1.91084	1.25098	0.0826811		0.249495	1.8346	0.249495	0.0807836	1.24713	0.349495	1.24713	0.0153895
0.250939	6.11302	0.250939	0.264507	1.25514	1.91291	1.25514	0.0827705		0.250327	1.8326	0.250327	0.0806956	1.25129	0.349754	1.25129	0.0154009
0.251771	6.13307	0.251771	0.265375	1.2593	1.91276	1.2593	0.082764		0.251159	1.8306	0.251159	0.0806075	1.25545	0.35025	1.25545	0.0154227
0.252603	6.15308	0.252603	0.26624	1.26345	1.91182	1.26345	0.0827233		0.251991	1.82858	0.251991	0.0805188	1.25961	0.349831	1.25961	0.0154043
0.253435	6.17305	0.253435	0.267104	1.26761	1.913	1.26761	0.0827745		0.252823	1.82658	0.252823	0.0804308	1.26377	0.348846	1.26377	0.0153609
0.254267	6.19336	0.254267	0.267983	1.27178	1.91605	1.27178	0.0829066		0.253655	1.82468	0.253655	0.0803469	1.26793	0.349152	1.26793	0.0153744
0.255098	6.21387	0.255098	0.268871	1.27594	1.91704	1.27594	0.0829492		0.254487	1.82455	0.254487	0.0803414	1.27209	0.352112	1.27209	0.0155047
0.25593	6.23439	0.25593	0.269759	1.28009	1.91617	1.28009	0.0829115		0.255319	1.82507	0.255319	0.0803643	1.27625	0.353287	1.27625	0.0155565
0.256762	6.25491	0.256762	0.270647	1.28425	1.91616	1.28425	0.0829112		0.256151	1.82564	0.256151	0.0803892	1.28041	0.353035	1.28041	0.0155454
0.257594	6.27538	0.257594	0.271532	1.28841	1.91753	1.28841	0.0829703		0.256983	1.82623	0.256983	0.0804154	1.28457	0.353218	1.28457	0.0155534
0.258426	6.29594	0.258426	0.272422	1.29257	1.92015	1.29257	0.0830839		0.257814	1.8268	0.257814	0.0804402	1.28873	0.353584	1.28873	0.0155695
0.259258	6.31538	0.259258	0.273263	1.29673	1.92142	1.29673	0.0831386		0.258646	1.82738	0.258646	0.0804657	1.29289	0.355522	1.29289	0.0156549
0.26009	6.33369	0.26009	0.274055	1.30089	1.92095	1.30089	0.0831185		0.259478	1.82805	0.259478	0.0804953	1.29706	0.357437	1.29706	0.0157392
0.260922	6.35179	0.260922	0.274838	1.30505	1.92146	1.30505	0.0831406		0.26031	1.82907	0.26031	0.0805403	1.30122	0.356514	1.30122	0.0156985
0.261753	6.36981	0.261753	0.275618	1.30921	1.9227	1.30921	0.0831941		0.261142	1.83011	0.261142	0.080586	1.30537	0.354683	1.30537	0.0156179
0.262585	6.38789	0.262585	0.276401	1.31337	1.92322	1.31337	0.0832169		0.261974	1.83116	0.261974	0.0806324	1.30954	0.354805	1.30954	0.0156233
0.263417	6.40515	0.263417	0.277147	1.31753	1.92464	1.31753	0.083278		0.262806	1.8322	0.262806	0.0806781	1.3137	0.354256	1.3137	0.0155991
0.264249	6.42056	0.264249	0.277814	1.32169	1.92548	1.32169	0.0833146		0.263638	1.83325	0.263638	0.0807244	1.31786	0.353157	1.31786	0.0155507
0.265081	6.43462	0.265081	0.278422	1.32585	1.92593	1.32585	0.0833337		0.26447	1.83495	0.26447	0.080799	1.32202	0.35041	1.32202	0.0154298
0.265913	6.44856	0.265913	0.279026	1.33001	1.92769	1.33001	0.08341		0.265302	1.83676	0.265302	0.080879	1.32618	0.346306	1.32618	0.0152491
0.266745	6.46303	0.266745	0.279652	1.33417	1.92855	1.33417	0.0834473		0.266134	1.83855	0.266134	0.0809576	1.33034	0.344086	1.33034	0.0151513
0.267577	6.47749	0.267577	0.280277	1.33833	1.92931	1.33833	0.0834803		0.266966	1.84038	0.266966	0.0810382	1.3345	0.340622	1.3345	0.0149988
0.268408	6.49196	0.268408	0.280903	1.34249	1.9303	1.34249	0.0835232		0.267798	1.84219	0.267798	0.0811182	1.33866	0.338509	1.33866	0.0149057
0.26924	6.50571	0.26924	0.281498	1.34665	1.9312	1.34665	0.0835619		0.26863	1.84399	0.26863	0.0811974	1.34282	0.337906	1.34282	0.0148792
0.270072	6.51573	0.270072	0.281932	1.35081	1.93343	1.35081	0.0836583		0.269462	1.84587	0.269462	0.0812801	1.34698	0.33654	1.34698	0.014819
0.270904	6.52223	0.270904	0.282213	1.35497	1.93579	1.35497	0.0837606		0.270294	1.84726	0.270294	0.0813413	1.35114	0.334923	1.35114	0.0147478
0.271736	6.52872	0.271736	0.282494	1.35913	1.93684	1.35913	0.0838062		0.271126	1.84862	0.271126	0.0814011	1.3553	0.334389	1.3553	0.0147243
0.272568	6.5352	0.272568	0.282775	1.36329	1.93641	1.36329	0.0837873		0.271958	1.84996	0.271958	0.0814601	1.35946	0.334625	1.35946	0.0147347
0.2734	6.5417	0.2734	0.283056	1.36745	1.93496	1.36745	0.0837246		0.27279	1.85132	0.27279	0.0815199	1.36362	0.335419	1.36362	0.0147697
0.274232	6.5482	0.274232	0.283337	1.37161	1.93305	1.37161	0.0836421		0.273622	1.85268	0.273622	0.0815797	1.36778	0.336823	1.36778	0.0148315
0.275064	6.55298	0.275064	0.283544	1.37577	1.93176	1.37577	0.0835863		0.274454	1.85411	0.274454	0.0816429	1.37194	0.337776	1.37194	0.0148734
0.275895	6.55572	0.275895	0.283663	1.37993	1.93078	1.37993	0.0835437		0.275286	1.85498	0.275286	0.0816812	1.3761	0.338348	1.3761	0.0148986
0.276727	6.55849	0.276727	0.283782	1.38409	1.93185	1.38409	0.0835899		0.276118	1.85574	0.276118	0.0817148	1.38026	0.339218	1.38026	0.0149369
0.277559	6.56126	0.277559	0.283902	1.38825	1.93391	1.38825	0.0836794		0.27695	1.85648	0.27695	0.0817471	1.38442	0.340996	1.38442	0.0150152
0.278391	6.56401	0.278391	0.284021	1.39241	1.93333	1.39241	0.083654		0.277782	1.85718	0.277782	0.081778	1.38858	0.342224	1.38858	0.0150693
0.279223	6.56677	0.279223	0.284141	1.39657	1.93114	1.39657	0.0835592		0.278614	1.85785	0.278614	0.0818075	1.39274	0.340218	1.39274	0.014981
0.280055	6.56799	0.280055	0.284193	1.40073	1.92944	1.40073	0.0834856		0.279446	1.85855	0.279446	0.0818384	1.3969	0.33699	1.3969	0.0148388
0.280887	6.56702	0.280887	0.284151	1.40489	1.93027	1.40489	0.0835216		0.280278	1.85855	0.280278	0.0818384	1.40106	0.335182	1.40106	0.0147592
0.281719	6.56552	0.281719	0.284086	1.40905	1.93262	1.40905	0.0836233		0.28111	1.85791	0.28111	0.0818102	1.40522	0.334366	1.40522	0.0147233
0.28255	6.56401	0.28255	0.284021	1.41321	1.93471	1.41321	0.0837137		0.281942	1.85715	0.281942	0.0817766	1.40938	0.333725	1.40938	0.0146951
0.283382	6.56251	0.283382	0.283956	1.41737	1.93752	1.41737	0.0838352		0.282774	1.8564	0.282774	0.0817437	1.41354	0.333084	1.41354	0.0146668
0.284214	6.56102	0.284214	0.283892	1.42153	1.93929	1.42153	0.0839121		0.283605	1.85564	0.283605	0.0817101	1.4177	0.33345	1.4177	0.014683
0.285046	6.55901	0.285046	0.283805	1.42569	1.93827	1.42569	0.0838679		0.284437	1.85487	0.284437	0.0816765	1.42186	0.333313	1.42186	0.0146769
0.285878	6.55609	0.285878	0.283678	1.42985	1.93793	1.42985	0.083853		0.285269	1.85626	0.285269	0.0817376	1.42602	0.332542	1.42602	0.014643
0.28671	6.55281	0.28671	0.283536	1.43401	1.94019	1.43401	0.0839511		0.286101	1.86031	0.286101	0.0819157	1.43018	0.332748	1.43018	0.014652
0.287542	6.54954	0.287542	0.283395	1.43817	1.94251	1.43817	0.0840514		0.286933	1.86508	0.286933	0.082126	1.43434	0.333855	1.43434	0.0147008
0.288374	6.54627	0.288374	0.283253	1.44233	1.944	1.44233	0.0841158		0.287765	1.86984	0.287765	0.0823357	1.4385	0.333893	1.4385	0.0147025
0.289205	6.54298	0.289205	0.283111	1.44649	1.94489	1.44649	0.0841544		0.288597	1.8746	0.288597	0.0825453	1.44266	0.332603	1.44266	0.0146457
0.290037	6.53938	0.290037	0.282955	1.45065	1.94534	1.45065	0.0841739		0.289429	1.87936	0.289429	0.0827549	1.44682	0.332428	1.44682	0.014638
0.290869	6.5341	0.290869	0.282727	1.45481	1.94544	1.45481	0.0841779		0.290261	1.884	0.290261	0.0829592	1.45098	0.333702	1.45098	0.0146941
0.291701	6.52756	0.291701	0.282444	1.45897	1.94451	1.45897	0.0841379		0.291093	1.88812	0.291093	0.0831406	1.45514	0.334808	1.45514	0.0147428
0.292533	6.52103	0.292533	0.282161	1.46313	1.94434	1.46313	0.0841307		0.291925	1.89208	0.291925	0.0833146	1.4593	0.334656	1.4593	0.0147361
0.293365	6.5145	0.293365	0.281879	1.46728	1.94633	1.46728	0.0842168		0.292757	1.89603	0.292757	0.0834886	1.46346	0.33432	1.46346	0.0147213
0.294197	6.50798	0.294197	0.281597	1.47144	1.94656	1.47144	0.0842264		0.293589	1.89996	0.293589	0.083662	1.46762	0.334312	1.46762	0.0147209
0.295029	6.50142	0.295029	0.281313	1.47561	1.94383	1.47561	0.0841085		0.294421	1.9039	0.294421	0.0838353	1.47178	0.334709	1.47178	0.0147384
0.295861	6.49368	0.295861	0.280978	1.47976	1.94297	1.47976	0.0840712		0.295253	1.9075	0.295253	0.0839939	1.47594	0.336777	1.47594	0.0148295
0.296692	6.48492	0.296692	0.280599	1.48392	1.94443	1.48392	0.0841346		0.296085	1.90916	0.296085	0.0840671	1.4801	0.339035	1.4801	0.0149289
0.297524	6.47615	0.297524	0.280219	1.48808	1.94483	1.48808	0.0841518		0.296917	1.91017	0.296917	0.0841115	1.48426	0.338509	1.48426	0.0149057
0.298356	6.46736	0.298356	0.279839	1.49224	1.94425	1.49224	0.0841267		0.297749	1.91119	0.297749	0.0841565	1.48842	0.335808	1.48842	0.0147868
0.299188	6.45857	0.299188	0.279459	1.4964	1.94406	1.4964	0.0841184		0.298581	1.91219	0.298581	0.0842002	1.49258	0.332909	1.49258	0.0146591
0.30002	6.44978	0.30002	0.279078	1.50056	1.94405	1.50056	0.0841178		0.299413	1.91319	0.299413	0.0842445	1.49674	0.330528	1.49674	0.0145543
0.300852	6.4399	0.300852	0.278651	1.50472	1.94577	1.50472	0.0841924		0.300245	1.91422	0.300245	0.0842895	1.5009	0.331093	1.5009	0.0145792
0.301684	6.42831	0.301684	0.27815	1.50888	1.94877	1.50888	0.0843221		0.301077	1.91594	0.301077	0.0843654	1.50507	0.332184	1.50507	0.0146272
0.302516	6.41614	0.302516	0.277623	1.51304	1.95074	1.51304	0.0844073		0.301909	1.91791	0.301909	0.0844521	1.50923	0.331543	1.50923	0.014599
0.303347	6.40396	0.303347	0.277096	1.5172	1.95239	1.5172	0.0844789		0.302741	1.91991	0.302741	0.0845402	1.51338	0.330544	1.51338	0.014555
0.304179	6.39175	0.304179	0.276568	1.52136	1.95232	1.52136	0.0844756		0.303573	1.92188	0.303573	0.0846268	1.51755	0.329567	1.51755	0.014512
0.305011	6.37955	0.305011	0.276039	1.52552	1.95172	1.52552	0.0844499		0.304405	1.92386	0.304405	0.0847142	1.52171	0.327827	1.52171	0.0144354
0.305843	6.36748	0.305843	0.275517	1.52968	1.95304	1.52968	0.084507		0.305237	1.92586	0.305237	0.0848022	1.52587	0.328247	1.52587	0.0144539
0.306675	6.35558	0.306675	0.275002	1.53384	1.95496	1.53384	0.0845902		0.306069	1.92725	0.306069	0.0848633	1.53003	0.331238	1.53003	0.0145856
0.307507	6.34375	0.307507	0.274491	1.538	1.95564	1.538	0.0846196		0.306901	1.92822	0.306901	0.0849063	1.53419	0.333481	1.53419	0.0146843
0.308339	6.33189	0.308339	0.273977	1.54216	1.95558	1.54216	0.0846169		0.307733	1.92914	0.307733	0.0849466	1.53835	0.335266	1.53835	0.0147629
0.309171	6.32001	0.309171	0.273463	1.54632	1.95586	1.54632	0.0846291		0.308565	1.93007	0.308565	0.0849876	1.54251	0.334618	1.54251	0.0147344
0.310003	6.30814	0.310003	0.27295	1.55048	1.95488	1.55048	0.0845866		0.309397	1.93098	0.309397	0.0850279	1.54667	0.332695	1.54667	0.0146497
0.310834	6.29654	0.310834	0.272448	1.55464	1.9518	1.55464	0.0844535		0.310228	1.93188	0.310228	0.0850676	1.55083	0.332146	1.55083	0.0146255
0.311666	6.28645	0.311666	0.272011	1.5588	1.95003	1.5588	0.0843769		0.31106	1.93291	0.31106	0.0851126	1.55499	0.331924	1.55499	0.0146158
0.312498	6.27728	0.312498	0.271615	1.56296	1.94849	1.56296	0.0843102		0.311892	1.93414	0.311892	0.085167	1.55915	0.331291	1.55915	0.0145879
0.31333	6.26814	0.31333	0.271219	1.56712	1.94746	1.56712	0.0842657		0.312724	1.93543	0.312724	0.0852235	1.56331	0.331642	1.56331	0.0146033
0.314162	6.25899	0.314162	0.270823	1.57128	1.94765	1.57128	0.0842739		0.313556	1.93669	0.313556	0.0852792	1.56747	0.332161	1.56747	0.0146262
0.314994	6.24982	0.314994	0.270426	1.57544	1.94878	1.57544	0.0843228		0.314388	1.93796	0.314388	0.085335	1.57163	0.331306	1.57163	0.0145886
0.315826	6.24068	0.315826	0.270031	1.5796	1.95095	1.5796	0.0844166		0.31522	1.93925	0.31522	0.0853921	1.57579	0.330429	1.57579	0.0145499
0.316658	6.23247	0.316658	0.269675	1.58376	1.95319	1.58376	0.0845133		0.316052	1.94032	0.316052	0.0854391	1.57995	0.329353	1.57995	0.0145026
0.317489	6.22507	0.317489	0.269355	1.58792	1.95336	1.58792	0.0845209		0.316884	1.94006	0.316884	0.0854277	1.58411	0.328789	1.58411	0.0144777
0.318321	6.21765	0.318321	0.269034	1.59208	1.95304	1.59208	0.084507		0.317716	1.93953	0.317716	0.0854042	1.58827	0.327347	1.58827	0.0144142
0.319153	6.20973	0.319153	0.268692	1.59624	1.95542	1.59624	0.08461		0.318548	1.93897	0.318548	0.0853793	1.59243	0.325867	1.59243	0.0143491
0.319985	6.20146	0.319985	0.268334	1.6004	1.95825	1.6004	0.0847325		0.31938	1.93843	0.31938	0.0853558	1.59659	0.327057	1.59659	0.0144015
0.320817	6.19318	0.320817	0.267975	1.60456	1.96116	1.60456	0.0848582		0.320212	1.93788	0.320212	0.0853316	1.60075	0.328941	1.60075	0.0144844
0.321649	6.18483	0.321649	0.267614	1.60872	1.96275	1.60872	0.0849272		0.321044	1.93733	0.321044	0.0853074	1.60491	0.331253	1.60491	0.0145862
0.322481	6.17622	0.322481	0.267242	1.61288	1.96212	1.61288	0.0848998		0.321876	1.93729	0.321876	0.0853054	1.60907	0.334335	1.60907	0.0147219
0.323313	6.16737	0.323313	0.266859	1.61704	1.96158	1.61704	0.0848764		0.322708	1.93742	0.322708	0.0853115	1.61323	0.336037	1.61323	0.0147969
0.324144	6.15852	0.324144	0.266476	1.6212	1.96201	1.6212	0.0848952		0.32354	1.93755	0.32354	0.0853169	1.61739	0.335876	1.61739	0.0147898
0.324976	6.14966	0.324976	0.266092	1.62536	1.96262	1.62536	0.0849216		0.324372	1.93765	0.324372	0.0853216	1.62155	0.335663	1.62155	0.0147804
0.325808	6.14082	0.325808	0.26571	1.62952	1.96201	1.62952	0.0848952		0.325204	1.93777	0.325204	0.0853269	1.62571	0.335152	1.62571	0.0147579
0.32664	6.13193	0.32664	0.265325	1.63368	1.96098	1.63368	0.0848503		0.326036	1.9379	0.326036	0.0853323	1.62987	0.334534	1.62987	0.0147307
0.327472	6.12295	0.327472	0.264937	1.63784	1.96141	1.63784	0.0848692		0.326868	1.93724	0.326868	0.0853034	1.63403	0.333588	1.63403	0.014689
0.328304	6.11385	0.328304	0.264543	1.642	1.96168	1.642	0.084881		0.3277	1.93625	0.3277	0.0852598	1.63819	0.330284	1.63819	0.0145435
0.329136	6.10477	0.329136	0.26415	1.64616	1.96166	1.64616	0.08488		0.328532	1.9352	0.328532	0.0852134	1.64235	0.327209	1.64235	0.0144081
0.329968	6.09567	0.329968	0.263756	1.65032	1.96133	1.65032	0.0848655		0.329364	1.93416	0.329364	0.0851677	1.64651	0.324364	1.64651	0.0142829
0.3308	6.08662	0.3308	0.263365	1.65447	1.96072	1.65447	0.0848391		0.330196	1.93312	0.330196	0.085122	1.65067	0.320786	1.65067	0.0141253
0.331631	6.07741	0.331631	0.262966	1.65864	1.95946	1.65864	0.084785		0.331028	1.93213	0.331028	0.0850783	1.65483	0.319145	1.65483	0.0140531
0.332463	6.06758	0.332463	0.262541	1.6628	1.95692	1.6628	0.0846747		0.33186	1.93091	0.33186	0.0850246	1.65899	0.320267	1.65899	0.0141025
0.333295	6.05705	0.333295	0.262085	1.66695	1.9536	1.66695	0.0845311		0.332692	1.9292	0.332692	0.0849493	1.66315	0.32135	1.66315	0.0141502
0.334127	6.04649	0.334127	0.261628	1.67111	1.95197	1.67111	0.0844608		0.333524	1.92722	0.333524	0.084862	1.66731	0.321312	1.66731	0.0141485
0.334959	6.03589	0.334959	0.26117	1.67527	1.95319	1.67527	0.0845133		0.334356	1.9252	0.334356	0.0847733	1.67147	0.322556	1.67147	0.0142033
0.335791	6.02531	0.335791	0.260712	1.67943	1.95517	1.67943	0.0845991		0.335187	1.92317	0.335187	0.0846839	1.67563	0.325081	1.67563	0.0143144
0.336623	6.01479	0.336623	0.260256	1.68359	1.9566	1.68359	0.0846612		0.336019	1.92116	0.336019	0.0845952	1.67979	0.325783	1.67979	0.0143454
0.337455	6.00461	0.337455	0.259816	1.68775	1.95687	1.68775	0.0846727		0.336851	1.91952	0.336851	0.0845233	1.68395	0.324593	1.68395	0.014293
0.338286	5.99512	0.338286	0.259405	1.69191	1.95815	1.69191	0.0847278		0.337683	1.91946	0.337683	0.0845207	1.68811	0.323212	1.68811	0.0142321
0.339118	5.98566	0.339118	0.258996	1.69607	1.96062	1.69607	0.0848348		0.338515	1.92021	0.338515	0.0845536	1.69227	0.322685	1.69227	0.0142089
0.33995	5.97617	0.33995	0.258585	1.70023	1.96115	1.70023	0.0848579		0.339347	1.92096	0.339347	0.0845865	1.69643	0.32164	1.69643	0.0141629
0.340782	5.96666	0.340782	0.258174	1.70439	1.96072	1.70439	0.0848391		0.340179	1.92172	0.340179	0.0846201	1.70059	0.319542	1.70059	0.0140705
0.341614	5.9572	0.341614	0.257765	1.70855	1.96224	1.70855	0.0849051		0.341011	1.92248	0.341011	0.0846537	1.70475	0.316841	1.70475	0.0139516
0.342446	5.94885	0.342446	0.257404	1.71271	1.96489	1.71271	0.0850197		0.341843	1.92314	0.341843	0.0846826	1.70891	0.314545	1.70891	0.0138505
0.343278	5.94295	0.343278	0.257148	1.71687	1.96667	1.71687	0.0850966		0.342675	1.92236	0.342675	0.0846483	1.71307	0.312164	1.71307	0.0137457
0.34411	5.93805	0.34411	0.256936	1.72103	1.96774	1.72103	0.0851431		0.343507	1.92076	0.343507	0.0845778	1.71724	0.308434	1.71724	0.0135814
0.344942	5.93315	0.344942	0.256724	1.72519	1.96752	1.72519	0.0851336		0.344339	1.91914	0.344339	0.0845066	1.7214	0.304688	1.7214	0.0134165
0.345773	5.92824	0.345773	0.256512	1.72935	1.9665	1.72935	0.0850893		0.345171	1.91754	0.345171	0.084436	1.72555	0.302773	1.72555	0.0133321
0.346605	5.92333	0.346605	0.256299	1.73351	1.96513	1.73351	0.0850302		0.346003	1.91592	0.346003	0.0843648	1.72972	0.301285	1.72972	0.0132666
0.347437	5.9178	0.347437	0.25606	1.73767	1.96505	1.73767	0.0850266		0.346835	1.91432	0.346835	0.0842942	1.73388	0.299866	1.73388	0.0132041
0.348269	5.91095	0.348269	0.255763	1.74183	1.96755	1.74183	0.0851349		0.347667	1.91345	0.347667	0.0842559	1.73804	0.29985	1.73804	0.0132034
0.349101	5.90363	0.349101	0.255447	1.74599	1.97042	1.74599	0.085259		0.348499	1.91302	0.348499	0.0842371	1.7422	0.297661	1.7422	0.013107
0.349933	5.89633	0.349933	0.255131	1.75015	1.9728	1.75015	0.085362		0.349331	1.91264	0.349331	0.0842203	1.74636	0.293945	1.74636	0.0129434
0.350765	5.88904	0.350765	0.254815	1.75431	1.97482	1.75431	0.0854495		0.350163	1.91228	0.350163	0.0842042	1.75052	0.290352	1.75052	0.0127852
0.351597	5.88174	0.351597	0.2545	1.75847	1.97636	1.75847	0.0855159		0.350995	1.9119	0.350995	0.0841874	1.75468	0.288971	1.75468	0.0127244
0.352428	5.87451	0.352428	0.254187	1.76263	1.97612	1.76263	0.0855056		0.351827	1.91151	0.351827	0.0841706	1.75884	0.290184	1.75884	0.0127778
0.35326	5.86734	0.35326	0.253877	1.76679	1.97511	1.76679	0.085462		0.352659	1.9113	0.352659	0.0841612	1.763	0.291977	1.763	0.0128568
0.354092	5.86009	0.354092	0.253563	1.77095	1.97663	1.77095	0.0855277		0.353491	1.91116	0.353491	0.0841551	1.76716	0.292213	1.76716	0.0128672
0.354924	5.85284	0.354924	0.253249	1.77511	1.97927	1.77511	0.0856419		0.354323	1.91101	0.354323	0.0841484	1.77132	0.292328	1.77132	0.0128722
0.355756	5.8456	0.355756	0.252936	1.77927	1.97962	1.77927	0.0856571		0.355155	1.91089	0.355155	0.0841431	1.77548	0.292	1.77548	0.0128578
0.356588	5.83836	0.356588	0.252623	1.78343	1.97755	1.78343	0.0855677		0.355987	1.91074	0.355987	0.0841363	1.77964	0.289864	1.77964	0.0127637
0.35742	5.83098	0.35742	0.252303	1.78759	1.97662	1.78759	0.0855271		0.356819	1.9106	0.356819	0.0841303	1.7838	0.29023	1.7838	0.0127798
0.358252	5.82332	0.358252	0.251972	1.79175	1.97574	1.79175	0.0854891		0.357651	1.91006	0.357651	0.0841068	1.78796	0.291893	1.78796	0.0128531
0.359084	5.81572	0.359084	0.251643	1.79591	1.97395	1.79591	0.0854118		0.358483	1.90953	0.358483	0.0840833	1.79212	0.293289	1.79212	0.0129145
0.359915	5.80832	0.359915	0.251323	1.80007	1.97171	1.80007	0.0853148		0.359315	1.90909	0.359315	0.0840638	1.79628	0.293007	1.79628	0.0129021
0.360747	5.80087	0.360747	0.251001	1.80423	1.9712	1.80423	0.0852927		0.360147	1.90865	0.360147	0.0840443	1.80044	0.291794	1.80044	0.0128487
0.361579	5.79343	0.361579	0.250678	1.80839	1.97214	1.80839	0.0853333		0.360978	1.90819	0.360978	0.0840241	1.8046	0.291916	1.8046	0.0128541
0.362411	5.786	0.362411	0.250357	1.81255	1.97291	1.81255	0.0853666		0.36181	1.90775	0.36181	0.0840046	1.80876	0.29248	1.80876	0.0128789
0.363243	5.7786	0.363243	0.250037	1.81671	1.97207	1.81671	0.0853303		0.362642	1.90723	0.362642	0.0839818	1.81292	0.292694	1.81292	0.0128883
0.364075	5.77171	0.364075	0.249739	1.82087	1.97	1.82087	0.0852408		0.363474	1.90605	0.363474	0.0839301	1.81708	0.292519	1.81708	0.0128806
0.364907	5.76529	0.364907	0.249461	1.82503	1.96925	1.82503	0.0852082		0.364306	1.90453	0.364306	0.0838629	1.82124	0.293091	1.82124	0.0129058
0.365739	5.75888	0.365739	0.249184	1.82919	1.96831	1.82919	0.0851675		0.365138	1.90298	0.365138	0.083795	1.8254	0.293915	1.8254	0.0129421
0.36657	5.75244	0.36657	0.248905	1.83335	1.96661	1.83335	0.0850943		0.36597	1.90146	0.36597	0.0837278	1.82956	0.293121	1.82956	0.0129071
0.367402	5.74602	0.367402	0.248627	1.83751	1.96415	1.83751	0.0849876		0.366802	1.8999	0.366802	0.0836593	1.83372	0.29303	1.83372	0.0129031
0.368234	5.74014	0.368234	0.248373	1.84167	1.96204	1.84167	0.0848965		0.367634	1.89836	0.367634	0.0835914	1.83788	0.294632	1.83788	0.0129737
0.369066	5.7352	0.369066	0.248159	1.84583	1.9613	1.84583	0.0848642		0.368466	1.89668	0.368466	0.0835175	1.84204	0.294693	1.84204	0.0129764
0.369898	5.73068	0.369898	0.247963	1.84999	1.96015	1.84999	0.0848147		0.369298	1.895	0.369298	0.0834436	1.8462	0.294899	1.8462	0.0129854
0.37073	5.72643	0.37073	0.247779	1.85414	1.95919	1.85414	0.0847731		0.37013	1.89333	0.37013	0.0833697	1.85036	0.294685	1.85036	0.012976
0.371562	5.72229	0.371562	0.2476	1.85831	1.95931	1.85831	0.084778		0.370962	1.89163	0.370962	0.0832951	1.85452	0.293427	1.85452	0.0129206
0.372394	5.71791	0.372394	0.247411	1.86247	1.96053	1.86247	0.0848309		0.371794	1.88995	0.371794	0.0832212	1.85868	0.292366	1.85868	0.0128739
0.373225	5.7133	0.373225	0.247211	1.86662	1.96195	1.86662	0.0848926		0.372626	1.88827	0.372626	0.0831473	1.86284	0.292274	1.86284	0.0128698
0.374057	5.70903	0.374057	0.247027	1.87078	1.96368	1.87078	0.0849672		0.373458	1.88785	0.373458	0.0831285	1.867	0.291626	1.867	0.0128413
0.374889	5.70596	0.374889	0.246894	1.87494	1.96552	1.87494	0.0850471		0.37429	1.88853	0.37429	0.0831587	1.87116	0.292686	1.87116	0.012888
0.375721	5.7029	0.375721	0.246761	1.8791	1.96786	1.8791	0.0851484		0.375122	1.88948	0.375122	0.0832004	1.87532	0.294067	1.87532	0.0129488
0.376553	5.69984	0.376553	0.246629	1.88326	1.96875	1.88326	0.0851867		0.375954	1.89041	0.375954	0.0832413	1.87948	0.295326	1.87948	0.0130042
0.377385	5.69678	0.377385	0.246496	1.88742	1.96503	1.88742	0.0850259		0.376786	1.89134	0.376786	0.0832823	1.88364	0.297363	1.88364	0.0130939
0.378217	5.69379	0.378217	0.246367	1.89158	1.96317	1.89158	0.0849454		0.377618	1.89227	0.377618	0.0833233	1.8878	0.297577	1.8878	0.0131033
0.379049	5.69086	0.379049	0.24624	1.89574	1.96309	1.89574	0.0849418		0.37845	1.89265	0.37845	0.0833401	1.89196	0.296638	1.89196	0.013062
0.379881	5.68764	0.379881	0.246101	1.8999	1.96371	1.8999	0.0849685		0.379282	1.89201	0.379282	0.0833119	1.89612	0.296089	1.89612	0.0130378
0.380712	5.68442	0.380712	0.245962	1.90406	1.96357	1.90406	0.0849626		0.380114	1.8911	0.380114	0.0832716	1.90028	0.296623	1.90028	0.0130613
0.381544	5.68118	0.381544	0.245822	1.90822	1.96223	1.90822	0.0849045		0.380946	1.89017	0.380946	0.0832306	1.90444	0.296516	1.90444	0.0130566
0.382376	5.67798	0.382376	0.245683	1.91238	1.96137	1.91238	0.0848672		0.381778	1.88925	0.381778	0.0831903	1.9086	0.295471	1.9086	0.0130106
0.383208	5.67479	0.383208	0.245545	1.91654	1.95991	1.91654	0.0848041		0.38261	1.88834	0.38261	0.08315	1.91276	0.29454	1.91276	0.0129696
0.38404	5.67183	0.38404	0.245417	1.9207	1.95836	1.9207	0.0847371		0.383442	1.88751	0.383442	0.0831137	1.91692	0.294487	1.91692	0.0129673
0.384872	5.66913	0.384872	0.2453	1.92486	1.95827	1.92486	0.0847331		0.384274	1.88777	0.384274	0.0831251	1.92108	0.293297	1.92108	0.0129149
0.385704	5.66626	0.385704	0.245176	1.92902	1.96059	1.92902	0.0848338		0.385106	1.88831	0.385106	0.0831487	1.92525	0.290825	1.92525	0.012806
0.386536	5.66341	0.386536	0.245052	1.93318	1.96111	1.93318	0.0848563		0.385938	1.88887	0.385938	0.0831735	1.92941	0.290947	1.92941	0.0128114
0.387367	5.66052	0.387367	0.244928	1.93734	1.95996	1.93734	0.0848064		0.38677	1.88946	0.38677	0.0831997	1.93356	0.290833	1.93356	0.0128064
0.388199	5.65767	0.388199	0.244804	1.9415	1.95695	1.9415	0.084676		0.387601	1.89008	0.387601	0.0832266	1.93773	0.290558	1.93773	0.0127943
0.389031	5.65448	0.389031	0.244666	1.94566	1.95413	1.94566	0.0845542		0.388433	1.89073	0.388433	0.0832555	1.94189	0.291443	1.94189	0.0128332
0.389863	5.65059	0.389863	0.244498	1.94982	1.95427	1.94982	0.0845601		0.389265	1.89131	0.389265	0.083281	1.94605	0.29248	1.94605	0.0128789
0.390695	5.64734	0.390695	0.244357	1.95398	1.95474	1.95398	0.0845806		0.390097	1.89166	0.390097	0.0832965	1.95021	0.292999	1.95021	0.0129018
0.391527	5.64407	0.391527	0.244216	1.95814	1.95599	1.95814	0.0846348		0.390929	1.89195	0.390929	0.0833092	1.95437	0.29454	1.95437	0.0129696
0.392359	5.64081	0.392359	0.244075	1.9623	1.95634	1.9623	0.0846496		0.391761	1.89224	0.391761	0.083322	1.95853	0.294769	1.95853	0.0129797
0.393191	5.63753	0.393191	0.243933	1.96646	1.95544	1.96646	0.084611		0.392593	1.89255	0.392593	0.0833354	1.96269	0.293221	1.96269	0.0129115
0.394022	5.63429	0.394022	0.243793	1.97062	1.95567	1.97062	0.0846209		0.393425	1.89284	0.393425	0.0833482	1.96685	0.29248	1.96685	0.0128789
0.394854	5.63123	0.394854	0.24366	1.97478	1.95875	1.97478	0.0847539		0.394257	1.89265	0.394257	0.0833401	1.97101	0.290482	1.97101	0.0127909
0.395686	5.62814	0.395686	0.243527	1.97894	1.96277	1.97894	0.0849279		0.395089	1.8918	0.395089	0.0833025	1.97517	0.290855	1.97517	0.0128074
0.396518	5.62505	0.396518	0.243393	1.9831	1.96735	1.9831	0.0851263		0.395921	1.89075	0.395921	0.0832561	1.97933	0.292511	1.97933	0.0128803
0.39735	5.62195	0.39735	0.243259	1.98726	1.97202	1.98726	0.085328		0.396753	1.88968	0.396753	0.0832091	1.98349	0.292366	1.98349	0.0128739
0.398182	5.61885	0.398182	0.243125	1.99142	1.97441	1.99142	0.0854317		0.397585	1.88863	0.397585	0.0831627	1.98765	0.291443	1.98765	0.0128332
0.399014	5.61581	0.399014	0.242993	1.99558	1.97311	1.99558	0.0853752		0.398417	1.88756	0.398417	0.0831157	1.99181	0.291534	1.99181	0.0128373
0.399846	5.61319	0.399846	0.24288	1.99974	1.97269	1.99974	0.0853571		0.399249	1.88744	0.399249	0.0831103	1.99597	0.291138	1.99597	0.0128198
0.400678	5.61119	0.400678	0.242793	2.0039	1.97306	2.0039	0.0853732		0.400081	1.88904	0.400081	0.0831809	2.00013	0.290146	2.00013	0.0127761
0.401509	5.60919	0.401509	0.242707	2.00806	1.97326	2.00806	0.0853818		0.400913	1.89145	0.400913	0.0832871	2.00429	0.289688	2.00429	0.012756
0.402341	5.60721	0.402341	0.242621	2.01222	1.97212	2.01222	0.0853323		0.401745	1.89388	0.401745	0.0833939	2.00845	0.289864	2.00845	0.0127637
0.403173	5.60522	0.403173	0.242535	2.01638	1.97129	2.01638	0.0852967		0.402577	1.89632	0.402577	0.0835014	2.01261	0.289978	2.01261	0.0127687
0.404005	5.60324	0.404005	0.242449	2.02054	1.97063	2.02054	0.0852682		0.403409	1.89874	0.403409	0.0836082	2.01677	0.289734	2.01677	0.012758
0.404837	5.60194	0.404837	0.242393	2.0247	1.9685	2.0247	0.0851758		0.404241	1.90092	0.404241	0.0837043	2.02093	0.28949	2.02093	0.0127472
0.405669	5.60205	0.405669	0.242398	2.02886	1.96593	2.02886	0.0850646		0.405073	1.90242	0.405073	0.0837701	2.02509	0.288101	2.02509	0.0126861
0.406501	5.60217	0.406501	0.242403	2.03302	1.96473	2.03302	0.0850127		0.405905	1.90352	0.405905	0.0838185	2.02925	0.284973	2.02925	0.0125483
0.407333	5.60228	0.407333	0.242408	2.03718	1.96442	2.03718	0.0849992		0.406737	1.90463	0.406737	0.0838676	2.03341	0.283279	2.03341	0.0124738
0.408164	5.6024	0.408164	0.242413	2.04134	1.96322	2.04134	0.0849474		0.407569	1.90573	0.407569	0.0839159	2.03757	0.282661	2.03757	0.0124465
0.408996	5.60251	0.408996	0.242417	2.0455	1.96338	2.0455	0.0849543		0.408401	1.90684	0.408401	0.083965	2.04173	0.283699	2.04173	0.0124923
0.409828	5.60205	0.409828	0.242398	2.04966	1.96532	2.04966	0.0850385		0.409233	1.90796	0.409233	0.084014	2.04589	0.285072	2.04589	0.0125527
0.41066	5.60034	0.41066	0.242324	2.05382	1.96768	2.05382	0.0851405		0.410065	1.90892	0.410065	0.0840564	2.05005	0.283913	2.05005	0.0125017
0.411492	5.59839	0.411492	0.242239	2.05797	1.96871	2.05797	0.0851851		0.410897	1.90981	0.410897	0.0840953	2.05421	0.282845	2.05421	0.0124546
0.412324	5.59644	0.412324	0.242155	2.06214	1.96799	2.06214	0.085154		0.411729	1.91067	0.411729	0.0841336	2.05837	0.283264	2.05837	0.0124731
0.413156	5.59447	0.413156	0.242069	2.0663	1.97013	2.0663	0.0852465		0.41256	1.91154	0.41256	0.084172	2.06253	0.283463	2.06253	0.0124819
0.413988	5.5925	0.413988	0.241984	2.07045	1.97276	2.07045	0.0853603		0.413392	1.91242	0.413392	0.0842103	2.06669	0.284065	2.06669	0.0125084
0.41482	5.59035	0.41482	0.241891	2.07461	1.97304	2.07461	0.0853725		0.414224	1.9133	0.414224	0.0842492	2.07085	0.286865	2.07085	0.0126317
0.415651	5.58775	0.415651	0.241779	2.07877	1.97629	2.07877	0.0855132		0.415056	1.914	0.415056	0.0842801	2.07501	0.288414	2.07501	0.0126999
0.416483	5.58493	0.416483	0.241657	2.08293	1.97784	2.08293	0.0855802		0.415888	1.9144	0.415888	0.0842976	2.07917	0.289169	2.07917	0.0127331
0.417315	5.58211	0.417315	0.241535	2.08709	1.97837	2.08709	0.085603		0.41672	1.91467	0.41672	0.0843097	2.08333	0.287895	2.08333	0.012677
0.418147	5.57928	0.418147	0.241413	2.09125	1.97942	2.09125	0.0856482		0.417552	1.91493	0.417552	0.0843211	2.08749	0.285599	2.08749	0.0125759
0.418979	5.57646	0.418979	0.24129	2.09541	1.98135	2.09541	0.0857317		0.418384	1.91519	0.418384	0.0843325	2.09165	0.285286	2.09165	0.0125621
0.419811	5.57359	0.419811	0.241166	2.09957	1.98074	2.09957	0.0857056		0.419216	1.91547	0.419216	0.0843446	2.09581	0.285553	2.09581	0.0125739
0.420643	5.57057	0.420643	0.241036	2.10373	1.98132	2.10373	0.0857304		0.420048	1.91569	0.420048	0.0843547	2.09997	0.28302	2.09997	0.0124624
0.421475	5.56741	0.421475	0.240899	2.10789	1.98194	2.10789	0.0857575		0.42088	1.91594	0.42088	0.0843654	2.10413	0.280876	2.10413	0.0123679
0.422306	5.56427	0.422306	0.240763	2.11205	1.98289	2.11205	0.0857984		0.421712	1.91624	0.421712	0.0843789	2.10829	0.280113	2.10829	0.0123343
0.423138	5.56119	0.423138	0.240629	2.11621	1.98379	2.11621	0.0858374		0.422544	1.91655	0.422544	0.0843923	2.11245	0.27861	2.11245	0.0122682
0.42397	5.55826	0.42397	0.240503	2.12037	1.98249	2.12037	0.0857813		0.423376	1.91687	0.423376	0.0844064	2.11661	0.278931	2.11661	0.0122823
0.424802	5.55541	0.424802	0.240379	2.12453	1.98252	2.12453	0.0857826		0.424208	1.91716	0.424208	0.0844192	2.12077	0.279076	2.12077	0.0122887
0.425634	5.552	0.425634	0.240232	2.12869	1.98321	2.12869	0.0858126		0.42504	1.9174	0.42504	0.0844299	2.12493	0.278633	2.12493	0.0122692
0.426466	5.5468	0.426466	0.240007	2.13285	1.98321	2.13285	0.0858126		0.425872	1.91742	0.425872	0.0844306	2.12909	0.278122	2.12909	0.0122467
0.427298	5.54155	0.427298	0.23978	2.13701	1.98289	2.13701	0.0857984		0.426704	1.91733	0.426704	0.0844266	2.13326	0.27877	2.13326	0.0122752
0.42813	5.53633	0.42813	0.239554	2.14117	1.98626	2.14117	0.0859443		0.427536	1.91724	0.427536	0.0844225	2.13741	0.280945	2.13741	0.012371
0.428961	5.53108	0.428961	0.239327	2.14533	1.98811	2.14533	0.0860242		0.428368	1.91715	0.428368	0.0844185	2.14158	0.283913	2.14158	0.0125017
0.429793	5.52585	0.429793	0.2391	2.14949	1.98781	2.14949	0.0860113		0.4292	1.91705	0.4292	0.0844145	2.14574	0.28656	2.14574	0.0126182
0.430625	5.52097	0.430625	0.238889	2.15365	1.98805	2.15365	0.0860219		0.430032	1.91695	0.430032	0.0844098	2.1499	0.289452	2.1499	0.0127456
0.431457	5.51842	0.431457	0.238779	2.15781	1.99065	2.15781	0.0861341		0.430864	1.91676	0.430864	0.0844017	2.15406	0.293808	2.15406	0.0129374
0.432289	5.51616	0.432289	0.238681	2.16197	1.99233	2.16197	0.0862071		0.431696	1.91653	0.431696	0.0843916	2.15822	0.294678	2.15822	0.0129757
0.433121	5.5139	0.433121	0.238583	2.16613	1.99612	2.16613	0.0863712		0.432528	1.91632	0.432528	0.0843823	2.16238	0.2938	2.16238	0.012937
0.433953	5.51164	0.433953	0.238486	2.17029	2.00058	2.17029	0.086564		0.43336	1.91608	0.43336	0.0843715	2.16654	0.294472	2.16654	0.0129666
0.434785	5.50938	0.434785	0.238388	2.17445	2.00342	2.17445	0.0866868		0.434192	1.91586	0.434192	0.0843621	2.1707	0.297592	2.1707	0.013104
0.435617	5.50731	0.435617	0.238298	2.17861	2.00321	2.17861	0.0866779		0.435024	1.91563	0.435024	0.084352	2.17486	0.299553	2.17486	0.0131904
0.436448	5.50624	0.436448	0.238252	2.18277	2.0018	2.18277	0.0866168		0.435856	1.91583	0.435856	0.0843608	2.17902	0.298157	2.17902	0.0131289
0.43728	5.50529	0.43728	0.238211	2.18693	2.00223	2.18693	0.0866353		0.436688	1.91637	0.436688	0.0843843	2.18318	0.29834	2.18318	0.0131369
0.438112	5.50433	0.438112	0.238169	2.19109	2.00243	2.19109	0.0866438		0.43752	1.91693	0.43752	0.0844091	2.18734	0.29866	2.18734	0.013151
0.438944	5.50339	0.438944	0.238128	2.19525	2.0022	2.19525	0.0866339		0.438351	1.91746	0.438351	0.0844326	2.1915	0.297844	2.1915	0.0131151
0.439776	5.50244	0.439776	0.238088	2.19941	2.00248	2.19941	0.0866462		0.439183	1.91798	0.439183	0.0844555	2.19566	0.296982	2.19566	0.0130771
0.440608	5.50159	0.440608	0.238051	2.20357	2.00449	2.20357	0.086733		0.440015	1.91853	0.440015	0.0844797	2.19982	0.296837	2.19982	0.0130708
0.44144	5.5014	0.44144	0.238043	2.20773	2.00341	2.20773	0.0866864		0.440847	1.91853	0.440847	0.0844797	2.20398	0.297218	2.20398	0.0130875
0.442272	5.50177	0.442272	0.238059	2.21189	2.00089	2.21189	0.0865775		0.441679	1.91719	0.441679	0.0844206	2.20814	0.298805	2.20814	0.0131574
0.443103	5.50215	0.443103	0.238075	2.21605	1.99966	2.21605	0.0865243		0.442511	1.91519	0.442511	0.0843325	2.2123	0.300346	2.2123	0.0132253
0.443935	5.50255	0.443935	0.238092	2.22021	2.00114	2.22021	0.0865881		0.443343	1.91321	0.443343	0.0842452	2.21646	0.299728	2.21646	0.0131981
0.444767	5.50293	0.444767	0.238109	2.22437	2.00144	2.22437	0.0866013		0.444175	1.91121	0.444175	0.0841572	2.22062	0.301605	2.22062	0.0132807
0.445599	5.50326	0.445599	0.238123	2.22853	1.99865	2.22853	0.0864805		0.445007	1.90922	0.445007	0.0840698	2.22478	0.303345	2.22478	0.0133573
0.446431	5.50311	0.446431	0.238117	2.23269	1.99838	2.23269	0.0864689		0.445839	1.9075	0.445839	0.0839939	2.22894	0.304474	2.22894	0.013407
0.447263	5.50188	0.447263	0.238063	2.23685	2.00021	2.23685	0.0865481		0.446671	1.90669	0.446671	0.0839583	2.2331	0.305206	2.2331	0.0134393
0.448095	5.50067	0.448095	0.238011	2.24101	2.00233	2.24101	0.0866396		0.447503	1.90674	0.447503	0.0839603	2.23726	0.30555	2.23726	0.0134544
0.448927	5.49945	0.448927	0.237958	2.24517	2.00465	2.24517	0.0867403		0.448335	1.90678	0.448335	0.0839623	2.24142	0.306747	2.24142	0.0135071
0.449758	5.49823	0.449758	0.237905	2.24933	2.00893	2.24933	0.0869254		0.449167	1.90683	0.449167	0.0839643	2.24558	0.308891	2.24558	0.0136015
0.45059	5.49703	0.45059	0.237853	2.25348	2.01126	2.25348	0.0870261		0.449999	1.90688	0.449999	0.0839664	2.24974	0.309525	2.24974	0.0136295
0.451422	5.49617	0.451422	0.237816	2.25765	2.01248	2.25765	0.087079		0.450831	1.90689	0.450831	0.083967	2.2539	0.309227	2.2539	0.0136163
0.452254	5.49632	0.452254	0.237823	2.2618	2.01373	2.2618	0.0871331		0.451663	1.90675	0.451663	0.083961	2.25806	0.311066	2.25806	0.0136973
0.453086	5.49663	0.453086	0.237836	2.26597	2.01598	2.26597	0.0872305		0.452495	1.90648	0.452495	0.0839489	2.26222	0.311264	2.26222	0.013706
0.453918	5.49693	0.453918	0.237849	2.27012	2.01981	2.27012	0.0873962		0.453327	1.90619	0.453327	0.0839361	2.26638	0.31234	2.26638	0.0137534
0.45475	5.49724	0.45475	0.237862	2.27428	2.02159	2.27428	0.0874731		0.454159	1.9059	0.454159	0.0839233	2.27054	0.31443	2.27054	0.0138454
0.455582	5.49756	0.455582	0.237876	2.27844	2.02139	2.27844	0.0874645		0.454991	1.90562	0.454991	0.0839112	2.2747	0.316803	2.2747	0.0139499
0.456414	5.49821	0.456414	0.237905	2.2826	2.02003	2.2826	0.0874058		0.455823	1.90533	0.455823	0.0838985	2.27886	0.317833	2.27886	0.0139953
0.457245	5.50037	0.457245	0.237998	2.28676	2.01854	2.28676	0.087341		0.456655	1.90422	0.456655	0.0838494	2.28302	0.317345	2.28302	0.0139738
0.458077	5.50302	0.458077	0.238113	2.29092	2.01585	2.29092	0.0872249		0.457487	1.90183	0.457487	0.0837439	2.28718	0.317711	2.28718	0.0139899
0.458909	5.50568	0.458909	0.238228	2.29508	2.01588	2.29508	0.0872259		0.458319	1.89923	0.458319	0.0836297	2.29134	0.319313	2.29134	0.0140605
0.459741	5.50833	0.459741	0.238342	2.29924	2.01751	2.29924	0.0872965		0.459151	1.89664	0.459151	0.0835155	2.2955	0.320816	2.2955	0.0141266
0.460573	5.51099	0.460573	0.238457	2.3034	2.01889	2.3034	0.0873562		0.459983	1.89403	0.459983	0.0834006	2.29966	0.320587	2.29966	0.0141166
0.461405	5.51356	0.461405	0.238569	2.30756	2.01804	2.30756	0.0873193		0.460815	1.8914	0.460815	0.083285	2.30382	0.320175	2.30382	0.0140984
0.462237	5.51576	0.462237	0.238664	2.31172	2.01512	2.31172	0.0871932		0.461647	1.88911	0.461647	0.0831842	2.30798	0.317284	2.30798	0.0139711
0.463069	5.51779	0.463069	0.238752	2.31588	2.01504	2.31588	0.0871896		0.462479	1.8874	0.462479	0.083109	2.31214	0.314926	2.31214	0.0138673
0.4639	5.51984	0.4639	0.23884	2.32004	2.01659	2.32004	0.0872565		0.463311	1.88594	0.463311	0.0830445	2.3163	0.314659	2.3163	0.0138555
0.464732	5.52188	0.464732	0.238929	2.3242	2.01835	2.3242	0.0873328		0.464143	1.88449	0.464143	0.0829807	2.32046	0.314903	2.32046	0.0138663
0.465564	5.52393	0.465564	0.239017	2.32836	2.01918	2.32836	0.0873688		0.464974	1.88303	0.464974	0.0829162	2.32462	0.315788	2.32462	0.0139052
0.466396	5.52597	0.466396	0.239106	2.33252	2.01842	2.33252	0.0873361		0.465806	1.88158	0.465806	0.0828524	2.32878	0.314949	2.32878	0.0138683
0.467228	5.52817	0.467228	0.239201	2.33668	2.0165	2.33668	0.0872529		0.466638	1.88023	0.466638	0.0827932	2.33294	0.314896	2.33294	0.013866
0.46806	5.53072	0.46806	0.239311	2.34084	2.01479	2.34084	0.0871787		0.46747	1.87927	0.46747	0.0827509	2.33711	0.31633	2.33711	0.0139291
0.468892	5.53323	0.468892	0.23942	2.345	2.01436	2.345	0.0871602		0.468302	1.87859	0.468302	0.0827207	2.34126	0.317123	2.34126	0.013964
0.469724	5.53577	0.469724	0.23953	2.34916	2.01569	2.34916	0.0872179		0.469134	1.8779	0.469134	0.0826904	2.34543	0.318573	2.34543	0.0140279
0.470556	5.5383	0.470556	0.239639	2.35332	2.01817	2.35332	0.0873249		0.469966	1.87721	0.469966	0.0826602	2.34958	0.322105	2.34958	0.0141834
0.471387	5.54074	0.471387	0.239745	2.35748	2.0192	2.35748	0.0873695		0.470798	1.87653	0.470798	0.0826299	2.35374	0.324242	2.35374	0.0142775
0.472219	5.54285	0.472219	0.239836	2.36164	2.01832	2.36164	0.0873315		0.47163	1.87581	0.47163	0.0825984	2.35791	0.323219	2.35791	0.0142325
0.473051	5.54463	0.473051	0.239913	2.3658	2.0169	2.3658	0.0872701		0.472462	1.87474	0.472462	0.0825513	2.36207	0.321861	2.36207	0.0141727
0.473883	5.54642	0.473883	0.23999	2.36996	2.01656	2.36996	0.0872555		0.473294	1.87334	0.473294	0.0824895	2.36623	0.323524	2.36623	0.0142459
0.474715	5.54822	0.474715	0.240068	2.37412	2.01596	2.37412	0.0872295		0.474126	1.87192	0.474126	0.082427	2.37039	0.326492	2.37039	0.0143766
0.475547	5.54999	0.475547	0.240145	2.37828	2.01823	2.37828	0.0873279		0.474958	1.8705	0.474958	0.0823646	2.37455	0.327835	2.37455	0.0144357
0.476379	5.55173	0.476379	0.24022	2.38244	2.01909	2.38244	0.0873648		0.47579	1.86908	0.47579	0.0823021	2.37871	0.327171	2.37871	0.0144065
0.477211	5.55284	0.477211	0.240268	2.3866	2.01782	2.3866	0.08731		0.476622	1.86768	0.476622	0.0822402	2.38287	0.327232	2.38287	0.0144092
0.478042	5.55232	0.478042	0.240246	2.39076	2.01597	2.39076	0.0872298		0.477454	1.86645	0.477454	0.0821865	2.38703	0.327156	2.38703	0.0144058
0.478874	5.55147	0.478874	0.240209	2.39492	2.01691	2.39492	0.0872704		0.478286	1.86543	0.478286	0.0821415	2.39119	0.325615	2.39119	0.014338
0.479706	5.55054	0.479706	0.240169	2.39908	2.02047	2.39908	0.0874246		0.479118	1.8644	0.479118	0.0820958	2.39535	0.324173	2.39535	0.0142745
0.480538	5.54961	0.480538	0.240128	2.40324	2.02254	2.40324	0.0875144		0.47995	1.86337	0.47995	0.0820508	2.39951	0.324173	2.39951	0.0142745
0.48137	5.54868	0.48137	0.240088	2.4074	2.0229	2.4074	0.0875296		0.480782	1.86235	0.480782	0.0820057	2.40367	0.325294	2.40367	0.0143238
0.482202	5.54774	0.482202	0.240048	2.41156	2.02221	2.41156	0.0874998		0.481614	1.86133	0.481614	0.0819607	2.40783	0.326469	2.40783	0.0143756
0.483034	5.54674	0.483034	0.240004	2.41572	2.02249	2.41572	0.0875121		0.482446	1.86009	0.482446	0.0819063	2.41199	0.325523	2.41199	0.0143339
0.483866	5.54549	0.483866	0.23995	2.41988	2.02017	2.41988	0.0874117		0.483278	1.85855	0.483278	0.0818384	2.41615	0.325043	2.41615	0.0143128
0.484697	5.54422	0.484697	0.239895	2.42404	2.01767	2.42404	0.0873034		0.48411	1.85689	0.48411	0.0817652	2.42031	0.326988	2.42031	0.0143984
0.485529	5.54297	0.485529	0.239841	2.4282	2.01582	2.4282	0.0872232		0.484942	1.85522	0.484942	0.081692	2.42447	0.329399	2.42447	0.0145046
0.486361	5.54172	0.486361	0.239787	2.43236	2.01433	2.43236	0.0871588		0.485774	1.85355	0.485774	0.0816181	2.42863	0.331451	2.42863	0.0145949
0.487193	5.54045	0.487193	0.239732	2.43652	2.01284	2.43652	0.0870945		0.486606	1.85187	0.486606	0.0815442	2.43279	0.332695	2.43279	0.0146497
0.488025	5.53966	0.488025	0.239698	2.44068	2.00865	2.44068	0.0869132		0.487438	1.85033	0.487438	0.0814763	2.43695	0.334221	2.43695	0.0147169
0.488857	5.53937	0.488857	0.239685	2.44483	2.00619	2.44483	0.0868066		0.48827	1.84908	0.48827	0.0814212	2.44111	0.336006	2.44111	0.0147955
0.489689	5.53905	0.489689	0.239671	2.449	2.0053	2.449	0.0867683		0.489102	1.84796	0.489102	0.0813721	2.44527	0.335716	2.44527	0.0147827
0.490521	5.53876	0.490521	0.239659	2.45316	2.0047	2.45316	0.0867422		0.489933	1.84686	0.489933	0.0813238	2.44943	0.334229	2.44943	0.0147173
0.491353	5.53844	0.491353	0.239645	2.45731	2.00465	2.45731	0.0867399		0.490765	1.8458	0.490765	0.0812768	2.45359	0.334511	2.45359	0.0147297
0.492184	5.53815	0.492184	0.239633	2.46148	2.00729	2.46148	0.0868545		0.491597	1.84479	0.491597	0.0812324	2.45775	0.334763	2.45775	0.0147408
0.493016	5.5379	0.493016	0.239622	2.46563	2.00716	2.46563	0.0868485		0.492429	1.84381	0.492429	0.0811894	2.46191	0.332802	2.46191	0.0146544
0.493848	5.53761	0.493848	0.239609	2.46979	2.00644	2.46979	0.0868175		0.493261	1.84305	0.493261	0.0811558	2.46607	0.329567	2.46607	0.014512
0.49468	5.53734	0.49468	0.239598	2.47395	2.00744	2.47395	0.0868608		0.494093	1.84271	0.494093	0.081141	2.47023	0.327957	2.47023	0.0144411
0.495512	5.53705	0.495512	0.239585	2.47811	2.00706	2.47811	0.0868442		0.494925	1.84238	0.494925	0.0811262	2.47439	0.327652	2.47439	0.0144277
0.496344	5.53677	0.496344	0.239573	2.48227	2.00539	2.48227	0.0867719		0.495757	1.84204	0.495757	0.0811114	2.47855	0.327927	2.47855	0.0144398
0.497176	5.5365	0.497176	0.239561	2.48643	2.0049	2.48643	0.0867508		0.496589	1.8417	0.496589	0.0810967	2.48271	0.328407	2.48271	0.0144609
0.498008	5.53647	0.498008	0.23956	2.49059	2.00456	2.49059	0.0867363		0.497421	1.84135	0.497421	0.0810812	2.48687	0.329247	2.48687	0.0144979
0.498839	5.53735	0.498839	0.239598	2.49475	2.00359	2.49475	0.0866943		0.498253	1.84131	0.498253	0.0810792	2.49103	0.328354	2.49103	0.0144586
0.499671	5.53825	0.499671	0.239637	2.49891	2.00333	2.49891	0.0866831		0.499085	1.84209	0.499085	0.0811135	2.49519	0.327866	2.49519	0.0144371
0.500503	5.53914	0.500503	0.239675	2.50307	2.00081	2.50307	0.0865739		0.499917	1.84299	0.499917	0.0811531	2.49935	0.326843	2.49935	0.014392
0.501335	5.54002	0.501335	0.239714	2.50723	2.0032	2.50723	0.0866772		0.500749	1.84389	0.500749	0.0811927	2.50351	0.325485	2.50351	0.0143322
0.502167	5.54092	0.502167	0.239753	2.51139	2.00697	2.51139	0.0868406		0.501581	1.84479	0.501581	0.0812324	2.50767	0.326645	2.50767	0.0143833
0.502999	5.54172	0.502999	0.239787	2.51555	2.00746	2.51555	0.0868618		0.502413	1.84569	0.502413	0.081272	2.51183	0.327522	2.51183	0.0144219
0.503831	5.54156	0.503831	0.23978	2.51971	2.00763	2.51971	0.086869		0.503245	1.84677	0.503245	0.0813197	2.51599	0.32756	2.51599	0.0144236
0.504663	5.54118	0.504663	0.239764	2.52387	2.01054	2.52387	0.0869948		0.504077	1.84843	0.504077	0.081393	2.52015	0.326645	2.52015	0.0143833
0.505495	5.54079	0.505495	0.239747	2.52803	2.01238	2.52803	0.0870743		0.504909	1.85051	0.504909	0.0814844	2.52431	0.325661	2.52431	0.01434
0.506326	5.54039	0.506326	0.23973	2.53219	2.01279	2.53219	0.0870925		0.505741	1.85261	0.505741	0.0815771	2.52847	0.324173	2.52847	0.0142745
0.507158	5.54001	0.507158	0.239713	2.53635	2.01331	2.53635	0.0871146		0.506573	1.85471	0.506573	0.0816691	2.53263	0.324394	2.53263	0.0142842
0.50799	5.53958	0.50799	0.239695	2.54051	2.01675	2.54051	0.0872635		0.507405	1.8568	0.507405	0.0817612	2.53679	0.32579	2.53679	0.0143457
0.508822	5.53865	0.508822	0.239654	2.54467	2.01828	2.54467	0.0873298		0.508237	1.85869	0.508237	0.0818445	2.54095	0.328255	2.54095	0.0144542
0.509654	5.5374	0.509654	0.2396	2.54883	2.01691	2.54883	0.0872707		0.509069	1.85979	0.509069	0.0818929	2.54512	0.330635	2.54512	0.014559
0.510486	5.53616	0.510486	0.239547	2.55299	2.01466	2.55299	0.087173		0.509901	1.85998	0.509901	0.0819016	2.54928	0.329597	2.54928	0.0145133
0.511318	5.53493	0.511318	0.239493	2.55715	2.01353	2.55715	0.0871242		0.510733	1.8602	0.510733	0.081911	2.55343	0.328156	2.55343	0.0144498
0.51215	5.53366	0.51215	0.239438	2.56131	2.0143	2.56131	0.0871578		0.511565	1.86041	0.511565	0.0819204	2.5576	0.328918	2.5576	0.0144834
0.512981	5.53247	0.512981	0.239387	2.56547	2.01289	2.56547	0.0870968		0.512397	1.86061	0.512397	0.0819292	2.56175	0.330254	2.56175	0.0145422
0.513813	5.53177	0.513813	0.239357	2.56963	2.01135	2.56963	0.0870298		0.513229	1.86081	0.513229	0.0819379	2.56592	0.329323	2.56592	0.0145012
0.514645	5.53191	0.514645	0.239362	2.57379	2.01118	2.57379	0.0870228		0.514061	1.86083	0.514061	0.0819386	2.57008	0.329987	2.57008	0.0145305
0.515477	5.53204	0.515477	0.239368	2.57795	2.01215	2.57795	0.0870648		0.514893	1.86054	0.514893	0.0819258	2.57424	0.328011	2.57424	0.0144435
0.516309	5.53218	0.516309	0.239374	2.58211	2.01077	2.58211	0.0870047		0.515725	1.86023	0.515725	0.0819123	2.5784	0.32502	2.5784	0.0143118
0.517141	5.53233	0.517141	0.239381	2.58627	2.01086	2.58627	0.0870087		0.516557	1.85994	0.516557	0.0818996	2.58256	0.321259	2.58256	0.0141461
0.517973	5.5325	0.517973	0.239388	2.59043	2.00919	2.59043	0.0869367		0.517388	1.85965	0.517388	0.0818868	2.58672	0.316994	2.58672	0.0139583
0.518805	5.53299	0.518805	0.239409	2.59459	2.00699	2.59459	0.0868413		0.51822	1.85934	0.51822	0.0818734	2.59088	0.314888	2.59088	0.0138656
0.519637	5.53487	0.519637	0.239491	2.59875	2.00565	2.59875	0.0867832		0.519052	1.85893	0.519052	0.0818552	2.59504	0.313965	2.59504	0.013825
0.520468	5.53676	0.520468	0.239572	2.60291	2.00578	2.60291	0.0867891		0.519884	1.85828	0.519884	0.0818263	2.5992	0.311554	2.5992	0.0137188
0.5213	5.53864	0.5213	0.239654	2.60707	2.00733	2.60707	0.0868561		0.520716	1.85767	0.520716	0.0817995	2.60336	0.309044	2.60336	0.0136083
0.522132	5.54051	0.522132	0.239735	2.61123	2.00805	2.61123	0.0868872		0.521548	1.85704	0.521548	0.0817719	2.60752	0.308983	2.60752	0.0136056
0.522964	5.5424	0.522964	0.239817	2.61539	2.00752	2.61539	0.086864		0.52238	1.85641	0.52238	0.0817444	2.61168	0.307175	2.61168	0.013526
0.523796	5.54434	0.523796	0.239901	2.61955	2.00558	2.61955	0.0867802		0.523212	1.8558	0.523212	0.0817175	2.61584	0.305901	2.61584	0.0134699
0.524628	5.54672	0.524628	0.240004	2.62371	2.00316	2.62371	0.0866756		0.524044	1.85561	0.524044	0.0817088	2.62	0.306198	2.62	0.013483
0.52546	5.54915	0.52546	0.240109	2.62787	2.00253	2.62787	0.0866481		0.524876	1.85643	0.524876	0.081745	2.62416	0.307671	2.62416	0.0135478
0.526292	5.55156	0.526292	0.240213	2.63203	2.00612	2.63203	0.0868036		0.525708	1.85782	0.525708	0.0818062	2.62832	0.309105	2.62832	0.013611
0.527123	5.55399	0.527123	0.240318	2.63619	2.01076	2.63619	0.0870043		0.52654	1.85921	0.52654	0.0818673	2.63248	0.309517	2.63248	0.0136291
0.527955	5.55641	0.527955	0.240423	2.64035	2.01326	2.64035	0.0871126		0.527372	1.86058	0.527372	0.0819278	2.63664	0.308952	2.63664	0.0136042
0.528787	5.55882	0.528787	0.240527	2.64451	2.01183	2.64451	0.0870509		0.528204	1.86197	0.528204	0.0819889	2.6408	0.31057	2.6408	0.0136755
0.529619	5.56107	0.529619	0.240624	2.64866	2.01146	2.64866	0.0870347		0.529036	1.86323	0.529036	0.0820447	2.64496	0.311981	2.64496	0.0137376
0.530451	5.5632	0.530451	0.240717	2.65282	2.01056	2.65282	0.0869958		0.529868	1.86412	0.529868	0.0820837	2.64912	0.309914	2.64912	0.0136466
0.531283	5.56514	0.531283	0.2408	2.65699	2.00973	2.65699	0.0869598		0.5307	1.86476	0.5307	0.0821119	2.65328	0.309982	2.65328	0.0136496
0.532115	5.56717	0.532115	0.240888	2.66114	2.0098	2.66114	0.0869631		0.531532	1.86539	0.531532	0.0821395	2.65744	0.310043	2.65744	0.0136523
0.532947	5.56934	0.532947	0.240982	2.6653	2.0109	2.6653	0.0870106		0.532364	1.86601	0.532364	0.082167	2.6616	0.307693	2.6616	0.0135488
0.533778	5.57155	0.533778	0.241078	2.66946	2.01054	2.66946	0.0869951		0.533196	1.86665	0.533196	0.0821952	2.66576	0.303284	2.66576	0.0133546
0.53461	5.57307	0.53461	0.241144	2.67362	2.00989	2.67362	0.0869667		0.534028	1.86729	0.534028	0.0822234	2.66992	0.299286	2.66992	0.0131786
0.535442	5.57288	0.535442	0.241135	2.67778	2.00974	2.67778	0.0869601		0.53486	1.86826	0.53486	0.0822658	2.67408	0.298508	2.67408	0.0131443
0.536274	5.57248	0.536274	0.241118	2.68194	2.01047	2.68194	0.0869918		0.535692	1.86966	0.535692	0.0823276	2.67824	0.297653	2.67824	0.0131067
0.537106	5.57208	0.537106	0.241101	2.6861	2.01131	2.6861	0.0870281		0.536524	1.87108	0.536524	0.08239	2.6824	0.293556	2.6824	0.0129263
0.537938	5.57169	0.537938	0.241084	2.69026	2.01128	2.69026	0.0870268		0.537356	1.8725	0.537356	0.0824526	2.68656	0.287407	2.68656	0.0126555
0.53877	5.57129	0.53877	0.241067	2.69442	2.01169	2.69442	0.0870446		0.538188	1.8739	0.538188	0.0825144	2.69072	0.283478	2.69072	0.0124825
0.539602	5.57082	0.539602	0.241046	2.69858	2.01318	2.69858	0.087109		0.53902	1.8753	0.53902	0.0825762	2.69488	0.279594	2.69488	0.0123115
0.540434	5.56984	0.540434	0.241004	2.70274	2.01482	2.70274	0.0871803		0.539852	1.87598	0.539852	0.0826058	2.69904	0.279335	2.69904	0.0123001
0.541265	5.56877	0.541265	0.240958	2.7069	2.01335	2.7069	0.0871166		0.540684	1.87546	0.540684	0.0825829	2.7032	0.278099	2.7032	0.0122457
0.542097	5.56772	0.542097	0.240912	2.71106	2.01562	2.71106	0.087215		0.541516	1.8747	0.541516	0.0825493	2.70736	0.275856	2.70736	0.0121469
0.542929	5.56667	0.542929	0.240867	2.71522	2.01675	2.71522	0.0872635		0.542347	1.87392	0.542347	0.0825151	2.71152	0.275139	2.71152	0.0121153
0.543761	5.56561	0.543761	0.240821	2.71938	2.01791	2.71938	0.0873137		0.543179	1.87314	0.543179	0.0824808	2.71568	0.276215	2.71568	0.0121627
0.544593	5.56456	0.544593	0.240775	2.72354	2.01945	2.72354	0.0873807		0.544011	1.87239	0.544011	0.0824479	2.71984	0.277565	2.71984	0.0122221
0.545425	5.56439	0.545425	0.240768	2.7277	2.02057	2.7277	0.0874289		0.544843	1.87151	0.544843	0.0824089	2.724	0.279572	2.724	0.0123105
0.546257	5.56456	0.546257	0.240775	2.73186	2.01836	2.73186	0.0873331		0.545675	1.87027	0.545675	0.0823545	2.72816	0.282646	2.72816	0.0124459
0.547089	5.56476	0.547089	0.240784	2.73602	2.01815	2.73602	0.0873242		0.546507	1.86862	0.546507	0.0822819	2.73232	0.286667	2.73232	0.0126229
0.54792	5.56496	0.54792	0.240793	2.74018	2.0192	2.74018	0.0873695		0.547339	1.8669	0.547339	0.082206	2.73648	0.289604	2.73648	0.0127523
0.548752	5.56515	0.548752	0.240801	2.74434	2.02119	2.74434	0.0874559		0.548171	1.86516	0.548171	0.0821294	2.74064	0.290131	2.74064	0.0127755
0.549584	5.56535	0.549584	0.24081	2.7485	2.02543	2.7485	0.0876392		0.549003	1.8634	0.549003	0.0820521	2.7448	0.290833	2.7448	0.0128064
0.550416	5.56636	0.550416	0.240853	2.75266	2.02702	2.75266	0.0877078		0.549835	1.86171	0.549835	0.0819775	2.74896	0.292946	2.74896	0.0128994
0.551248	5.56805	0.551248	0.240927	2.75682	2.02793	2.75682	0.0877474		0.550667	1.86032	0.550667	0.0819164	2.75312	0.295288	2.75312	0.0130026
0.55208	5.56979	0.55208	0.241002	2.76098	2.02787	2.76098	0.0877448		0.551499	1.85916	0.551499	0.0818653	2.75728	0.293633	2.75728	0.0129297
0.552912	5.57153	0.552912	0.241077	2.76514	2.02687	2.76514	0.0877016		0.552331	1.85802	0.552331	0.0818149	2.76145	0.292191	2.76145	0.0128662
0.553744	5.57327	0.553744	0.241152	2.7693	2.0257	2.7693	0.087651		0.553163	1.85686	0.553163	0.0817638	2.7656	0.288979	2.7656	0.0127247
0.554576	5.57503	0.554576	0.241228	2.77346	2.02661	2.77346	0.0876903		0.553995	1.85571	0.553995	0.0817135	2.76977	0.28511	2.76977	0.0125544
0.555407	5.5769	0.555407	0.24131	2.77762	2.02551	2.77762	0.0876428		0.554827	1.85455	0.554827	0.0816624	2.77393	0.282402	2.77393	0.0124351
0.556239	5.57918	0.556239	0.241408	2.78178	2.02502	2.78178	0.0876213		0.555659	1.85387	0.555659	0.0816322	2.77809	0.282532	2.77809	0.0124409
0.557071	5.58147	0.557071	0.241507	2.78594	2.02574	2.78594	0.0876527		0.556491	1.855	0.556491	0.0816819	2.78225	0.283989	2.78225	0.012505
0.557903	5.58377	0.557903	0.241607	2.7901	2.02621	2.7901	0.0876728		0.557323	1.85611	0.557323	0.081731	2.78641	0.284531	2.78641	0.0125289
0.558735	5.58609	0.558735	0.241707	2.79426	2.02462	2.79426	0.0876042		0.558155	1.85721	0.558155	0.0817793	2.79057	0.283546	2.79057	0.0124855
0.559567	5.58839	0.559567	0.241807	2.79842	2.02256	2.79842	0.087515		0.558987	1.85834	0.558987	0.081829	2.79473	0.281044	2.79473	0.0123753
0.560399	5.59061	0.560399	0.241902	2.80258	2.02129	2.80258	0.0874599		0.559819	1.85944	0.559819	0.0818774	2.79889	0.279793	2.79889	0.0123203
0.561231	5.59157	0.561231	0.241944	2.80674	2.02135	2.80674	0.0874629		0.560651	1.86052	0.560651	0.0819251	2.80305	0.279472	2.80305	0.0123061
0.562062	5.59248	0.562062	0.241984	2.8109	2.02319	2.8109	0.0875424		0.561483	1.86139	0.561483	0.0819634	2.80721	0.281357	2.80721	0.0123891
0.562894	5.5934	0.562894	0.242023	2.81506	2.02583	2.81506	0.0876564		0.562315	1.86217	0.562315	0.0819977	2.81137	0.284767	2.81137	0.0125393
0.563726	5.59431	0.563726	0.242063	2.81922	2.02773	2.81922	0.0877385		0.563147	1.86298	0.563147	0.0820333	2.81553	0.287674	2.81553	0.0126673
0.564558	5.59523	0.564558	0.242102	2.82338	2.02836	2.82338	0.0877659		0.563979	1.86379	0.563979	0.0820689	2.81969	0.286697	2.81969	0.0126243
0.56539	5.59615	0.56539	0.242142	2.82754	2.02812	2.82754	0.0877557		0.564811	1.86458	0.564811	0.0821038	2.82385	0.284904	2.82385	0.0125453
0.566222	5.59616	0.566222	0.242143	2.8317	2.02846	2.8317	0.0877702		0.565643	1.8651	0.565643	0.0821267	2.82801	0.285461	2.82801	0.0125698
0.567054	5.59608	0.567054	0.242139	2.83586	2.02834	2.83586	0.087765		0.566475	1.86455	0.566475	0.0821025	2.83217	0.286133	2.83217	0.0125994
0.567886	5.59598	0.567886	0.242135	2.84002	2.02946	2.84002	0.0878135		0.567307	1.8633	0.567307	0.0820474	2.83633	0.28479	2.83633	0.0125403
0.568717	5.59589	0.568717	0.242131	2.84417	2.03069	2.84417	0.0878669		0.568138	1.86206	0.568138	0.081993	2.84049	0.287247	2.84049	0.0126485
0.569549	5.59578	0.569549	0.242126	2.84834	2.03185	2.84834	0.0879171		0.56897	1.86081	0.56897	0.0819379	2.84465	0.289505	2.84465	0.0127479
0.570381	5.59569	0.570381	0.242122	2.85249	2.0341	2.85249	0.0880142		0.569802	1.85956	0.569802	0.0818828	2.84881	0.291252	2.84881	0.0128248
0.571213	5.59497	0.571213	0.242091	2.85665	2.03727	2.85665	0.0881515		0.570634	1.8582	0.570634	0.081823	2.85297	0.290543	2.85297	0.0127936
0.572045	5.59364	0.572045	0.242034	2.86081	2.04096	2.86081	0.0883113		0.571466	1.85643	0.571466	0.081745	2.85713	0.286713	2.85713	0.012625
0.572877	5.59232	0.572877	0.241976	2.86497	2.04238	2.86497	0.0883727		0.572298	1.8542	0.572298	0.0816469	2.86129	0.287956	2.86129	0.0126797
0.573709	5.59102	0.573709	0.24192	2.86913	2.04144	2.86913	0.0883317		0.57313	1.85196	0.57313	0.0815482	2.86545	0.288216	2.86545	0.0126911
0.574541	5.58968	0.574541	0.241862	2.87329	2.04018	2.87329	0.0882773		0.573962	1.84972	0.573962	0.0814494	2.86961	0.288094	2.86961	0.0126858
0.575373	5.58835	0.575373	0.241805	2.87745	2.04254	2.87745	0.0883796		0.574794	1.8475	0.574794	0.081352	2.87377	0.289459	2.87377	0.0127459
0.576204	5.58778	0.576204	0.24178	2.88161	2.04435	2.88161	0.0884579		0.575626	1.84538	0.575626	0.0812586	2.87793	0.292763	2.87793	0.0128914
0.577036	5.58885	0.577036	0.241826	2.88577	2.04591	2.88577	0.0885252		0.576458	1.84375	0.576458	0.0811867	2.88209	0.291077	2.88209	0.0128171
0.577868	5.58995	0.577868	0.241874	2.88993	2.04762	2.88993	0.0885995		0.57729	1.84273	0.57729	0.0811417	2.88625	0.289597	2.88625	0.012752
0.5787	5.59103	0.5787	0.241921	2.89409	2.04975	2.89409	0.0886916		0.578122	1.84172	0.578122	0.0810974	2.89041	0.287949	2.89041	0.0126794
0.579532	5.59212	0.579532	0.241968	2.89825	2.04898	2.89825	0.0886583		0.578954	1.8407	0.578954	0.0810523	2.89457	0.287552	2.89457	0.0126619
0.580364	5.5932	0.580364	0.242015	2.90241	2.04922	2.90241	0.0886685		0.579786	1.83971	0.579786	0.0810086	2.89873	0.289177	2.89873	0.0127335
0.581196	5.59425	0.581196	0.24206	2.90657	2.05155	2.90657	0.0887695		0.580618	1.83868	0.580618	0.0809636	2.90289	0.288818	2.90289	0.0127177
0.582028	5.59512	0.582028	0.242098	2.91073	2.05529	2.91073	0.0889312		0.58145	1.83783	0.58145	0.080926	2.90705	0.291565	2.90705	0.0128386
0.582859	5.59598	0.582859	0.242135	2.91489	2.05847	2.91489	0.0890689		0.582282	1.83749	0.582282	0.0809112	2.91121	0.291748	2.91121	0.0128467
0.583691	5.59682	0.583691	0.242171	2.91905	2.0585	2.91905	0.0890702		0.583114	1.8374	0.583114	0.0809072	2.91537	0.290031	2.91537	0.0127711
0.584523	5.59758	0.584523	0.242204	2.92321	2.05804	2.92321	0.0890504		0.583946	1.83731	0.583946	0.0809032	2.91953	0.287926	2.91953	0.0126784
0.585355	5.59837	0.585355	0.242238	2.92737	2.05796	2.92737	0.0890468		0.584778	1.83722	0.584778	0.0808991	2.92369	0.286331	2.92369	0.0126081
0.586187	5.5992	0.586187	0.242274	2.93153	2.05756	2.93153	0.0890293		0.58561	1.83713	0.58561	0.0808951	2.92785	0.284897	2.92785	0.012545
0.587019	5.60086	0.587019	0.242346	2.93569	2.05508	2.93569	0.088922		0.586442	1.83758	0.586442	0.0809152	2.93201	0.285667	2.93201	0.0125789
0.587851	5.60295	0.587851	0.242437	2.93985	2.0527	2.93985	0.0888194		0.587274	1.83936	0.587274	0.0809932	2.93617	0.287735	2.93617	0.01267
0.588683	5.60507	0.588683	0.242528	2.94401	2.04966	2.94401	0.0886876		0.588106	1.84131	0.588106	0.0810792	2.94033	0.289429	2.94033	0.0127446
0.589514	5.60719	0.589514	0.24262	2.94817	2.04734	2.94817	0.0885873		0.588938	1.84328	0.588938	0.0811659	2.94449	0.289284	2.94449	0.0127382
0.590346	5.60933	0.590346	0.242713	2.95233	2.04634	2.95233	0.088544		0.58977	1.84523	0.58977	0.0812519	2.94865	0.286713	2.94865	0.012625
0.591178	5.61147	0.591178	0.242805	2.95649	2.04636	2.95649	0.088545		0.590602	1.8472	0.590602	0.0813385	2.95281	0.286049	2.95281	0.0125957
0.59201	5.61304	0.59201	0.242873	2.96065	2.04646	2.96065	0.0885493		0.591434	1.84869	0.591434	0.0814044	2.95697	0.287727	2.95697	0.0126696
0.592842	5.61408	0.592842	0.242918	2.96481	2.04572	2.96481	0.0885173		0.592266	1.8492	0.592266	0.0814266	2.96113	0.291809	2.96113	0.0128494
0.593674	5.61497	0.593674	0.242957	2.96897	2.04553	2.96897	0.0885087		0.593098	1.84955	0.593098	0.081442	2.96529	0.298615	2.96529	0.0131491
0.594506	5.61587	0.594506	0.242996	2.97313	2.04608	2.97313	0.0885328		0.593929	1.84988	0.593929	0.0814568	2.96945	0.301483	2.96945	0.0132753
0.595338	5.61678	0.595338	0.243035	2.97729	2.04565	2.97729	0.088514		0.594761	1.85024	0.594761	0.0814723	2.97362	0.30201	2.97362	0.0132985
0.59617	5.61768	0.59617	0.243074	2.98145	2.04676	2.98145	0.0885622		0.595593	1.85059	0.595593	0.0814877	2.97777	0.301727	2.97777	0.0132861
0.597001	5.618	0.597001	0.243088	2.98561	2.05029	2.98561	0.088715		0.596425	1.85084	0.596425	0.0814991	2.98194	0.302269	2.98194	0.01331
0.597833	5.61676	0.597833	0.243034	2.98977	2.0515	2.98977	0.0887672		0.597257	1.85017	0.597257	0.0814696	2.9861	0.304436	2.9861	0.0134054
0.598665	5.61519	0.598665	0.242966	2.99393	2.04964	2.99393	0.0886869		0.598089	1.84813	0.598089	0.0813795	2.99026	0.305	2.99026	0.0134302
0.599497	5.61359	0.599497	0.242897	2.99809	2.04736	2.99809	0.0885882		0.598921	1.84619	0.598921	0.0812942	2.99442	0.30558	2.99442	0.0134557
0.600329	5.61202	0.600329	0.242829	3.00225	2.04792	3.00225	0.0886123		0.599753	1.84416	0.599753	0.0812048	2.99858	0.305489	2.99858	0.0134517
0.601161	5.61044	0.601161	0.242761	3.00641	2.04917	3.00641	0.0886665		0.600585	1.84201	0.600585	0.0811101	3.00274	0.303932	3.00274	0.0133832
0.601993	5.60887	0.601993	0.242693	3.01057	2.04911	3.01057	0.0886638		0.601417	1.83983	0.601417	0.081014	3.0069	0.303543	3.0069	0.0133661
0.602825	5.60869	0.602825	0.242685	3.01473	2.04648	3.01473	0.08855		0.602249	1.83795	0.602249	0.0809314	3.01106	0.301071	3.01106	0.0132572
0.603656	5.6089	0.603656	0.242694	3.01889	2.04163	3.01889	0.0883404		0.603081	1.83684	0.603081	0.0808823	3.01522	0.298042	3.01522	0.0131238
0.604488	5.60916	0.604488	0.242705	3.02305	2.0382	3.02305	0.0881918		0.603913	1.83572	0.603913	0.0808333	3.01938	0.295021	3.01938	0.0129908
0.60532	5.60942	0.60532	0.242716	3.02721	2.03115	3.02721	0.0878868		0.604745	1.8346	0.604745	0.0807836	3.02354	0.291763	3.02354	0.0128473
0.606152	5.60967	0.606152	0.242727	3.03137	2.02601	3.03137	0.0876643		0.605577	1.83348	0.605577	0.0807345	3.0277	0.286011	3.0277	0.0125941
0.606984	5.60992	0.606984	0.242738	3.03553	2.02364	3.03553	0.0875616		0.606409	1.83235	0.606409	0.0806848	3.03186	0.28421	3.03186	0.0125148
0.607816	5.61093	0.607816	0.242782	3.03968	2.01932	3.03968	0.0873751		0.607241	1.83144	0.607241	0.0806445	3.03602	0.283501	3.03602	0.0124835
0.608648	5.6124	0.608648	0.242845	3.04385	2.01432	3.04385	0.0871585		0.608073	1.83223	0.608073	0.0806794	3.04018	0.283836	3.04018	0.0124983
0.60948	5.61392	0.60948	0.242911	3.048	2.01147	3.048	0.087035		0.608905	1.8336	0.608905	0.0807399	3.04434	0.285065	3.04434	0.0125524
0.610312	5.61546	0.610312	0.242978	3.05217	2.01016	3.05217	0.0869783		0.609737	1.83496	0.609737	0.0807997	3.0485	0.280869	3.0485	0.0123676
0.611143	5.61699	0.611143	0.243044	3.05632	2.00994	3.05632	0.086969		0.610569	1.83632	0.610569	0.0808595	3.05266	0.282463	3.05266	0.0124378
0.611975	5.61852	0.611975	0.24311	3.06048	2.01141	3.06048	0.0870328		0.611401	1.83769	0.611401	0.0809199	3.05682	0.285049	3.05682	0.0125517
0.612807	5.62032	0.612807	0.243188	3.06464	2.0105	3.06464	0.0869931		0.612233	1.83914	0.612233	0.0809838	3.06098	0.287773	3.06098	0.0126716
0.613639	5.62245	0.613639	0.24328	3.0688	2.01255	3.0688	0.0870819		0.613065	1.84125	0.613065	0.0810765	3.06514	0.290703	3.06514	0.0128007
0.614471	5.62465	0.614471	0.243375	3.07296	2.015	3.07296	0.0871879		0.613897	1.84389	0.613897	0.0811927	3.0693	0.292595	3.0693	0.012884
0.615303	5.62685	0.615303	0.24347	3.07712	2.01749	3.07712	0.0872958		0.614729	1.84654	0.614729	0.0813096	3.07346	0.292717	3.07346	0.0128893
0.616135	5.629	0.616135	0.243564	3.08128	2.02227	3.08128	0.0875025		0.615561	1.8492	0.615561	0.0814266	3.07762	0.292763	3.07762	0.0128914
0.616967	5.63118	0.616967	0.243658	3.08544	2.02382	3.08544	0.0875695		0.616393	1.85185	0.616393	0.0815435	3.08178	0.292458	3.08178	0.0128779
0.617798	5.6326	0.617798	0.243719	3.0896	2.02463	3.0896	0.0876045		0.617225	1.85442	0.617225	0.0816564	3.08594	0.291679	3.08594	0.0128436
0.61863	5.63213	0.61863	0.243699	3.09376	2.0241	3.09376	0.0875817		0.618057	1.85611	0.618057	0.081731	3.0901	0.295395	3.0901	0.0130073
0.619462	5.63142	0.619462	0.243669	3.09792	2.02365	3.09792	0.0875622		0.618888	1.85622	0.618888	0.0817356	3.09426	0.293587	3.09426	0.0129277
0.620294	5.63074	0.620294	0.243639	3.10208	2.0257	3.10208	0.087651		0.61972	1.85634	0.61972	0.081741	3.09842	0.29213	3.09842	0.0128635
0.621126	5.63003	0.621126	0.243608	3.10624	2.02683	3.10624	0.0876996		0.620552	1.85646	0.620552	0.0817464	3.10258	0.290497	3.10258	0.0127916
0.621958	5.62935	0.621958	0.243579	3.1104	2.02751	3.1104	0.0877293		0.621384	1.85658	0.621384	0.0817518	3.10674	0.28598	3.10674	0.0125927
0.62279	5.62856	0.62279	0.243544	3.11456	2.02731	3.11456	0.0877207		0.622216	1.85669	0.622216	0.0817565	3.1109	0.285973	3.1109	0.0125924
0.623622	5.62703	0.623622	0.243478	3.11872	2.0257	3.11872	0.087651		0.623048	1.85675	0.623048	0.0817591	3.11506	0.28772	3.11506	0.0126693
0.624453	5.62544	0.624453	0.24341	3.12288	2.02311	3.12288	0.0875388		0.62388	1.85718	0.62388	0.081778	3.11922	0.289368	3.11922	0.0127419
0.625285	5.62383	0.625285	0.24334	3.12704	2.02372	3.12704	0.0875652		0.624712	1.85761	0.624712	0.0817968	3.12338	0.290207	3.12338	0.0127788
0.626117	5.62224	0.626117	0.243271	3.1312	2.02465	3.1312	0.0876055		0.625544	1.85803	0.625544	0.0818156	3.12754	0.290352	3.12754	0.0127852
0.626949	5.62065	0.626949	0.243202	3.13536	2.02798	3.13536	0.0877494		0.626376	1.85844	0.626376	0.0818337	3.1317	0.29171	3.1317	0.012845
0.627781	5.61906	0.627781	0.243134	3.13952	2.03252	3.13952	0.0879458		0.627208	1.85887	0.627208	0.0818525	3.13586	0.29351	3.13586	0.0129243
0.628613	5.61812	0.628613	0.243093	3.14368	2.03514	3.14368	0.0880594		0.62804	1.85881	0.62804	0.0818498	3.14002	0.294205	3.14002	0.0129549
0.629445	5.61765	0.629445	0.243072	3.14784	2.0364	3.14784	0.0881139		0.628872	1.85626	0.628872	0.0817376	3.14418	0.293831	3.14418	0.0129384
0.630277	5.6172	0.630277	0.243053	3.152	2.03778	3.152	0.0881736		0.629704	1.85327	0.629704	0.0816059	3.14834	0.293671	3.14834	0.0129314
0.631109	5.61678	0.631109	0.243035	3.15616	2.04036	3.15616	0.0882852		0.630536	1.85028	0.630536	0.0814743	3.1525	0.29454	3.1525	0.0129696
0.63194	5.61635	0.63194	0.243016	3.16032	2.04382	3.16032	0.0884348		0.631368	1.84732	0.631368	0.0813439	3.15666	0.293236	3.15666	0.0129122
0.632772	5.61589	0.632772	0.242996	3.16448	2.04706	3.16448	0.0885751		0.6322	1.84431	0.6322	0.0812116	3.16082	0.29229	3.16082	0.0128705
0.633604	5.61606	0.633604	0.243004	3.16864	2.04842	3.16864	0.0886342		0.633032	1.84172	0.633032	0.0810974	3.16498	0.291168	3.16498	0.0128211
0.634436	5.61675	0.634436	0.243033	3.1728	2.04827	3.1728	0.0886275		0.633864	1.84096	0.633864	0.0810638	3.16914	0.288261	3.16914	0.0126931
0.635268	5.61748	0.635268	0.243065	3.17696	2.04639	3.17696	0.0885463		0.634696	1.84114	0.634696	0.0810718	3.17331	0.28521	3.17331	0.0125588
0.6361	5.61819	0.6361	0.243096	3.18112	2.04518	3.18112	0.0884938		0.635528	1.84132	0.635528	0.0810799	3.17747	0.287415	3.17747	0.0126559
0.636932	5.61891	0.636932	0.243127	3.18528	2.04675	3.18528	0.0885615		0.63636	1.84151	0.63636	0.0810879	3.18162	0.290642	3.18162	0.012798
0.637764	5.61955	0.637764	0.243155	3.18944	2.0497	3.18944	0.0886893		0.637192	1.84169	0.637192	0.081096	3.18579	0.294411	3.18579	0.0129639
0.638595	5.62051	0.638595	0.243196	3.1936	2.05138	3.1936	0.0887619		0.638024	1.84192	0.638024	0.0811061	3.18994	0.299728	3.18994	0.0131981
0.639427	5.62228	0.639427	0.243273	3.19776	2.04905	3.19776	0.0886612		0.638856	1.84239	0.638856	0.0811269	3.19411	0.302673	3.19411	0.0133277
0.640259	5.62442	0.640259	0.243365	3.20192	2.04511	3.20192	0.0884905		0.639688	1.84314	0.639688	0.0811598	3.19827	0.300797	3.19827	0.0132451
0.641091	5.62656	0.641091	0.243458	3.20608	2.04256	3.20608	0.0883806		0.64052	1.84389	0.64052	0.0811927	3.20243	0.298157	3.20243	0.0131289
0.641923	5.62869	0.641923	0.24355	3.21024	2.04439	3.21024	0.0884595		0.641352	1.84464	0.641352	0.0812257	3.20659	0.29705	3.20659	0.0130801
0.642755	5.63084	0.642755	0.243643	3.2144	2.04773	3.2144	0.0886041		0.642184	1.84538	0.642184	0.0812586	3.21075	0.298416	3.21075	0.0131403
0.643587	5.63298	0.643587	0.243736	3.21856	2.04967	3.21856	0.0886883		0.643016	1.84616	0.643016	0.0812929	3.21491	0.295853	3.21491	0.0130274
0.644419	5.63332	0.644419	0.24375	3.22272	2.05033	3.22272	0.0887167		0.643848	1.84692	0.643848	0.0813265	3.21907	0.290604	3.21907	0.0127963
0.64525	5.63274	0.64525	0.243725	3.22688	2.05067	3.22688	0.0887315		0.644679	1.84755	0.644679	0.081354	3.22323	0.286232	3.22323	0.0126038
0.646082	5.63211	0.646082	0.243698	3.23104	2.05277	3.23104	0.0888223		0.645511	1.84816	0.645511	0.0813809	3.22739	0.283821	3.22739	0.0124976
0.646914	5.6315	0.646914	0.243672	3.2352	2.05578	3.2352	0.0889524		0.646343	1.84878	0.646343	0.0814084	3.23155	0.282967	3.23155	0.01246
0.647746	5.63089	0.647746	0.243645	3.23936	2.05983	3.23936	0.0891277		0.647175	1.8494	0.647175	0.0814353	3.23571	0.282013	3.23571	0.012418
0.648578	5.63026	0.648578	0.243618	3.24351	2.06461	3.24351	0.0893343		0.648007	1.85001	0.648007	0.0814622	3.23987	0.283119	3.23987	0.0124667
0.64941	5.62852	0.64941	0.243543	3.24768	2.06902	3.24768	0.0895255		0.648839	1.85031	0.648839	0.0814756	3.24403	0.284973	3.24403	0.0125483
0.650242	5.62581	0.650242	0.243426	3.25183	2.07149	3.25183	0.0896321		0.649671	1.84964	0.649671	0.0814461	3.24819	0.287575	3.24819	0.0126629
0.651074	5.62286	0.651074	0.243298	3.25599	2.07173	3.25599	0.0896427		0.650503	1.849	0.650503	0.0814178	3.25235	0.291107	3.25235	0.0128185
0.651906	5.61995	0.651906	0.243172	3.26015	2.07202	3.26015	0.0896552		0.651335	1.84836	0.651335	0.0813896	3.25651	0.29287	3.25651	0.0128961
0.652737	5.61702	0.652737	0.243045	3.26431	2.07188	3.26431	0.089649		0.652167	1.84778	0.652167	0.0813641	3.26067	0.295616	3.26067	0.013017
0.653569	5.61411	0.653569	0.242919	3.26847	2.0709	3.26847	0.0896067		0.652999	1.84717	0.652999	0.0813372	3.26483	0.298706	3.26483	0.0131531
0.654401	5.6115	0.654401	0.242806	3.27263	2.07081	3.27263	0.0896027		0.653831	1.84653	0.653831	0.081309	3.26899	0.300049	3.26899	0.0132122
0.655233	5.60934	0.655233	0.242713	3.27679	2.06906	3.27679	0.0895271		0.654663	1.84558	0.654663	0.0812673	3.27315	0.298492	3.27315	0.0131436
0.656065	5.60731	0.656065	0.242625	3.28095	2.06932	3.28095	0.0895384		0.655495	1.84459	0.655495	0.0812236	3.27731	0.295639	3.27731	0.013018
0.656897	5.60529	0.656897	0.242538	3.28511	2.07009	3.28511	0.0895717		0.656327	1.84357	0.656327	0.0811786	3.28147	0.295128	3.28147	0.0129955
0.657729	5.60326	0.657729	0.24245	3.28927	2.06939	3.28927	0.0895413		0.657159	1.84258	0.657159	0.081135	3.28563	0.292412	3.28563	0.0128759
0.658561	5.60124	0.658561	0.242363	3.29343	2.06764	3.29343	0.0894657		0.657991	1.84157	0.657991	0.0810906	3.28979	0.287704	3.28979	0.0126686
0.659392	5.59979	0.659392	0.2423	3.29759	2.0678	3.29759	0.0894726		0.658823	1.84055	0.658823	0.0810456	3.29395	0.283089	3.29395	0.0124654
0.660224	5.59998	0.660224	0.242308	3.30175	2.06921	3.30175	0.0895334		0.659655	1.83937	0.659655	0.0809939	3.29811	0.280762	3.29811	0.0123629
0.661056	5.60066	0.661056	0.242338	3.30591	2.07011	3.30591	0.0895724		0.660487	1.8383	0.660487	0.0809469	3.30227	0.278343	3.30227	0.0122564
0.661888	5.60133	0.661888	0.242367	3.31007	2.07042	3.31007	0.0895859		0.661319	1.83723	0.661319	0.0808998	3.30643	0.275665	3.30643	0.0121385
0.66272	5.60202	0.66272	0.242396	3.31423	2.07108	3.31423	0.0896146		0.662151	1.83618	0.662151	0.0808535	3.31059	0.274033	3.31059	0.0120666
0.663552	5.60269	0.663552	0.242425	3.31839	2.07483	3.31839	0.0897767		0.662983	1.8351	0.662983	0.0808057	3.31475	0.274185	3.31475	0.0120733
0.664384	5.60352	0.664384	0.242461	3.32255	2.07648	3.32255	0.089848		0.663815	1.83403	0.663815	0.0807587	3.31891	0.273315	3.31891	0.012035
0.665216	5.60555	0.665216	0.242549	3.32671	2.07638	3.32671	0.0898437		0.664647	1.83315	0.664647	0.0807197	3.32307	0.273872	3.32307	0.0120595
0.666048	5.60796	0.666048	0.242653	3.33087	2.07675	3.33087	0.0898599		0.665479	1.83272	0.665479	0.0807009	3.32723	0.275711	3.32723	0.0121405
0.666879	5.61038	0.666879	0.242758	3.33503	2.078	3.33503	0.0899137		0.666311	1.83229	0.666311	0.0806821	3.33139	0.279419	3.33139	0.0123038
0.667711	5.61278	0.667711	0.242862	3.33919	2.07912	3.33919	0.0899622		0.667143	1.83189	0.667143	0.0806646	3.33555	0.28315	3.33555	0.0124681
0.668543	5.61519	0.668543	0.242966	3.34335	2.08059	3.34335	0.0900259		0.667975	1.83147	0.667975	0.0806458	3.33971	0.282959	3.33971	0.0124597
0.669375	5.6176	0.669375	0.24307	3.34751	2.08324	3.34751	0.0901405		0.668807	1.83107	0.668807	0.0806284	3.34387	0.282234	3.34387	0.0124277
0.670207	5.61774	0.670207	0.243076	3.35167	2.08561	3.35167	0.0902431		0.669639	1.83102	0.669639	0.0806263	3.34803	0.280632	3.34803	0.0123572
0.671039	5.61661	0.671039	0.243027	3.35583	2.08392	3.35583	0.0901702		0.67047	1.83266	0.67047	0.0806982	3.35219	0.278923	3.35219	0.0122819
0.671871	5.61529	0.671871	0.242971	3.35999	2.08159	3.35999	0.0900692		0.671302	1.83424	0.671302	0.0807681	3.35635	0.278404	3.35635	0.0122591
0.672703	5.61398	0.672703	0.242914	3.36415	2.082	3.36415	0.090087		0.672134	1.83586	0.672134	0.0808393	3.36051	0.280289	3.36051	0.0123421
0.673534	5.61266	0.673534	0.242856	3.36831	2.08545	3.36831	0.0902362		0.672966	1.83748	0.672966	0.0809106	3.36467	0.27742	3.36467	0.0122158
[truncated: 23,233 more rows]

## Sheet: NanoDSF analysis (c)
	Absolute Tm values (°C)						Relative value (%)
[truncated: 5 more rows]
